# Supplementary material for: Highly reliable LC-MS lipidomics database for efficient human plasma profiling based on NIST SRM 1950
Source: J Lipid Res. 2024 Oct 10;65(11):100671. doi: 10.1016/j.jlr.2024.100671 (PMC11607663; doi:10.1016/j.jlr.2024.100671)
Supplement: Supplemental Table S1 [file mmc1.xlsx]

## Sheet: Index
TABLE OF CONTENTS
Table S1A. Lipid extraction method, separation technique and overall resuls comparing the current literature with previous literature.
Table S1B. Comparison of the number of lipid species detected in NIST SRM 1950 human plasma between the current study and already reported literature.

## Sheet: Table S1A
Table S6A. Lipid extraction method, separation technique and overall resuls comparing the current literature with previous literature.
Year	Author	Lipid Extraction Methods			Separation technique	Chromatographic time	Ionization mode	MS analyzer	QC/QA	Standards	Mobile phases	Lipids identified	Annotation methodology	Database information
2017	Bowden et al.a	interlaboratory study*			MS1-interlaboratory study*				N/S	interlaboratory study*		339	LipidPioneer (Database) MS1 level	MS1
2020	Chen et al.b	Three solvent combination: MTBE/MeOH/H2O Biphasic solvent system	extraction:	plasma + H2O + MTBE:MeOH (5:1, v/v) + vortex + sonication + centrifugation + organic layer separation + MTBE to left layer (3 times step) + pull of organic phase dry in a vaccum concentrator	RPLC C18	15 minutes	ESI(+/-) DIA-AIF-MS/MS 30eV	DTIM-MS	N/S	SPLASH® LIPIDOMIX® Mass Spec Standard	A. H2O:ACN (60:40 v/v) B. IPA:ACN (90:10, v/v), 10mM ammonium formate	613	LipidIMMS Analyzer (freely available webserver) MS1, MS/MS, RT	MS1, RT, MS/MS, CCS
			re-dissolved:	DCM:MeOH (1:1, v/v)
2020	Aristizabal et al.c	Three solvent combination: CH3Cl/MeOH/H2O Biphasic solvent system	extraction:	plasma + CH3Cl/MeOH (2:1, v/v)+ ISTD + vortex + H2O + centrifugation + organic phase separation and dry under N2	RPLC C30	27 minutes	ESI(+/-) iterative exclusion DDA-MS/MS 20eV, 25eV, 30eV	Orbitrap	QC/QA	SPLASH® LIPIDOMIX® Mass Spec Standard	A. H2O:ACN (40:60, v/v) B. IPA:ACN (90:10, v/v), 5mM ammonium formate + 0.1%formic acid	484	LipidMatch (R-based tool) MS/MS spectra	MS1, RT, MS/MS
			re-dissolved:	IPA + storage at 4 °C
2021	Vanková et al.d	Two solvent combination: MeOH/BuOH monophasic solvent system Single-step extraction methode	extraction:	plasma + MeOH/BuOH (1:1, v/v) + sonication + centrifugation + purification using cellulose filter	RPLC C18:0	25 minutes	ESI(+/-) auto MS/MS 30eV	QTOF	N/S	In-house mixture of Internal Standards	A. H2O:ACN (40:60, v/v) B. IPA:ACN (90:10, v/v), 5 mM ammonium formate + 0.1% formic acid	503	Manual annotation considering m/z, RT and MS/MS	MS1, RT, ECN
			re-dissolved:	N/A
2024	Martinez et al.	Three solvent combination: MeOH/MTBE/CH3Cl monophasic solvent system Single-step extraction methode	extraction:	plasma + MeOH/MTBE/CH3Cl (4:3:3, v/v/v) + ISTD + vortex + centrifugation	RPLC C18	19 minutes	ESI (+/-) iterative exclusion DDA-MS/MS 20eV, 40eV	QTOF	QC/QA	SPLASH® LIPIDOMIX® Mass Spec Standard	A. H2O/MeOH (9:1, v/v) B. ACN/MeOH/IPA (2:3:5, v/v/v) 10 mM ammonium formate + 0.2 mM NH4F	592	Lipid Annotator® (vendor software tool) MS-DIAL (open source software) LipidHunter (open source software)	MS1, RT, molecular formula, ECN, adduct profile, adduct hierarchy
			re-dissolved:	N/A
N/A = Not Applied
N/S = Not Stated
AIF = All Ion Fragmentation
DIA = Data Independent Analysis
DDA = Data Dependent Analysis
*This study was performed interlaboratory. Several separation techniques and extraction methods were used.
aBowden, J. A., A. Heckert, C. Z. Ulmer, C. M. Jones, J. P. Koelmel, L. Abdullah, L. Ahonen, Y. Alnouti, A. M. Armando, J. M. Asara, T. Bamba, J. R. Barr, J. Bergquist, C. H. Borchers, J. Brandsma, S. B. Breitkopf, T. Cajka, A. Cazenave-Gassiot, A. Checa, M. A. Cinel, R. A. Colas, S. Cremers, E. A. Dennis, J. E. Evans, A. Fauland, O. Fiehn, M. S. Gardner, T. J. Garrett, K. H. Gotlinger, J. Han, Y…
b Chen, X., Y. Yin, Z. Zhou, T. Li, and Z.-J. Zhu. 2020. Development of a combined strategy for accurate lipid structural identification and quantification in ion-mobility mass spectrometry based untargeted lipidomics. Analytica Chimica Acta. 1136: 115–124.
cAristizabal-Henao, J. J., C. M. Jones, K. A. Lippa, and J. A. Bowden. 2020. Nontargeted lipidomics of novel human plasma reference materials: hypertriglyceridemic, diabetic, and African-American. Anal Bioanal Chem. 412: 7373–7380.
dVaňková, Z., O. Peterka, M. Chocholoušková, D. Wolrab, R. Jirásko, and M. Holčapek. 2022. Retention dependences support highly confident identification of lipid species in human plasma by reversed-phase UHPLC/MS. Anal Bioanal Chem. 414: 319–331
eAll-in-one extraction approach that simplified operations for lipidomic study.

## Sheet: Table S1B
Table S6B. Comparison of the number of lipid species detected in NIST SRM 1950 human plasma between the current study and already reported literature.
Original data
		Boowden et al.a	Aristizabal et al.b	Chen et al.c	Vanková et al.d	Martinez et al.
		2017	2020	2020	2021	2024
Lipid Categories	Lipid subclass
Fatty Acyls [FA]	CAR	0	21	2	10	20
Fatty Acyls [FA]	FA	11	0	0	14	36
Fatty Acyls [FA]	FAHFA	0	0	0	0	0
Fatty Acyls [FA]	HETE	3	0	0	0	0
Glycerolipids [GL]	DG	24	14	0	20	16
Glycerolipids [GL]	MG	0	0	0	4	0
Glycerolipids [GL]	TG	59	161	54	94	135
Glycerolipids [GL]	TG O-	0	7	0	0	0
Glycerolipids [GL]	Ox TG	0	6	0	0	0
Glycerophospholipids [GP]	PS	1	0	3	0	0
Glycerophospholipids [GP]	PS P-	0	1	0	0	0
Glycerophospholipids [GP]	LPI	0	4	3	12	10
Glycerophospholipids [GP]	PI	15	14	25	18	18
Glycerophospholipids [GP]	PG	3	2	7	0	0
Glycerophospholipids [GP]	LPG	0	0	1	0	0
Glycerophospholipids [GP]	LPE	8	7	10	12	13
Glycerophospholipids [GP]	LPE O-	0	0	2	0	0
Glycerophospholipids [GP]	LPE P-	0	1	4	2	0
Glycerophospholipids [GP]	LPE O/P-	0	0	0	0	5
Glycerophospholipids [GP]	PE	35	13	50	20	16
Glycerophospholipids [GP]	PE O-	0	0	2	0	1
Glycerophospholipids [GP]	PE P-	0	17	4	27	0
Glycerophospholipids [GP]	PE O/P-	0	0	19	0	23
Glycerophospholipids [GP]	DMPE	0	7	0	0	0
Glycerophospholipids [GP]	LPC	25	26	38	36	37
Glycerophospholipids [GP]	LPC O-	0	11	12	2	4
Glycerophospholipids [GP]	LPC P-	0	1	2	3	0
Glycerophospholipids [GP]	LPC O/P-	0	0	0	0	4
Glycerophospholipids [GP]	PC	63	67	200	67	93
Glycerophospholipids [GP]	PC O-	0	29	6	2	9
Glycerophospholipids [GP]	PC P-	0	12	20	12	0
Glycerophospholipids [GP]	PC O/P-	0	0	48	0	55
Glycerophospholipids [GP]	PA	0	0	0	0	0
Glycerophospholipids [GP]	LPA	0	0	0	0	0
Glycerophospholipids [GP]	Oxidized glycerophospholipids	0	3	0	0	0
Sphingolipids [SP]	Cer	15	30	5	51	29
Sphingolipids [SP]	HexCer	5	5	3	30	5
Sphingolipids [SP]	SM	38	12	52	38	51
Sphingolipids [SP]	GM3	0	0	0	15	0
Sphingolipids [SP]	Sulfatide	0	2	0	0	0
Sterol Lipids [ST]	CE	19	11	0	13	11
Sterol Lipids [ST]	BA	14	0	0	0	0
Sterol Lipids [ST]	Cholesterol	1	0	0	1	1
Unkown
TOTAL		339	484	572*	503	592
Summatory per lipid category
Lipid Categories		Boowden et al.a	Aristizabal et al.b	Chen et al.c	Vanková et al.d	Martinez et al.
Fatty Acyls [FA]		14	21	2	24	54
Glycerolipids [GL]		83	188	54	118	151
Glycerophospholipids [GP]		150	215	456	213	288
Sphingolipids [SP]		58	49	61	134	85
Sterol Lipids [ST]		34	11	0	14	12
		339	484	572	503	592
aBowden, J. A., A. Heckert, C. Z. Ulmer, C. M. Jones, J. P. Koelmel, L. Abdullah, L. Ahonen, Y. Alnouti, A. M. Armando, J. M. Asara, T. Bamba, J. R. Barr, J. Bergquist, C. H. Borchers, J. Brandsma, S. B. Breitkopf, T. Cajka, A. Cazenave-Gassiot, A. Checa, M. A. Cinel, R. A. Colas, S. Cremers, E. A. Dennis, J. E. Evans, A. Fauland, O. Fiehn, M. S. Gardner, T. J. Garrett, K. H. Gotlinger, J. Han, Y…
b Chen, X., Y. Yin, Z. Zhou, T. Li, and Z.-J. Zhu. 2020. Development of a combined strategy for accurate lipid structural identification and quantification in ion-mobility mass spectrometry based untargeted lipidomics. Analytica Chimica Acta. 1136: 115–124.
cAristizabal-Henao, J. J., C. M. Jones, K. A. Lippa, and J. A. Bowden. 2020. Nontargeted lipidomics of novel human plasma reference materials: hypertriglyceridemic, diabetic, and African-American. Anal Bioanal Chem. 412: 7373–7380.
dVaňková, Z., O. Peterka, M. Chocholoušková, D. Wolrab, R. Jirásko, and M. Holčapek. 2022. Retention dependences support highly confident identification of lipid species in human plasma by reversed-phase UHPLC/MS. Anal Bioanal Chem. 414: 319–331
*41 lipid species were not considered due to ambiguos classification
