# Supplementary material for: Highly reliable LC-MS lipidomics database for efficient human plasma profiling based on NIST SRM 1950
Source: J Lipid Res. 2024 Oct 10;65(11):100671. doi: 10.1016/j.jlr.2024.100671 (PMC11607663; doi:10.1016/j.jlr.2024.100671)
Supplement: Supplemental Table S2 [file mmc2.xlsx]

## Sheet: Index
TABLE OF CONTENTS
Table S2. In-house SRM 1950 lipid database.

## Sheet: Table S2
Table S2. In-house SRM 1950 lipid database.
													THEORETICAL ADDUCT m/z
	CLASSIFICATION AND ANNOTATION DETAIL								RETENTION TIME		ADDUCT FORMULA		In-source fragmentation	Adducts ESI(+)					In-source fragmentation	Adducts and ClustersESI(–)									IN-SOURCE FRAGMENTATION (ISF)			ABUNDANCE
ORIGIN	LIPID CATEGORY [ABBREV]	LIPID SUBCLASS [ABBREV]	SYNONYM NAME: SUM COMPOSITION	SYNONYM NAME	SHORTHAND NOTATION	MOLECULAR FORMULA	POLARITY (presence)	THEORETICAL MONOISOTOPIC MASS	RT ESI(+) (min)	RT ESI(–) (min)	ADDUCT FORMULA ESI(+)	ADDUCT FORMULA ESI(–)	[M+H-H2O]+	[M+H]+	[M+Na]+	[M+K]+	[M+NH4]+	[M+C2H7N2]+	[M+CH3COO-CH3COOCH3]-	[M-H]-	[M-H+(CH3COONa)]-	[M+CH3COO]-	[M+CH3COO+(CH3COONa)]-	[M+CH3COO+(CH3COONa)2]-	[M+CH3COO+(CH3COONa)3]-	[M+HCOO]-	[M+HCOO+(CH3COONa)]-	[M+Cl]-	[M+H-H2O]+ presence	cholestadiene ion presence	[M+CH3COO-CH3COOCH3]- presence	peak intensity of predominant adduct ESI(+) (counts)	peak intensity of predominant adduct ESI(–) (counts)
ISTD	Sphingolipids [SP]	Sphingoid bases [SPB]	C17 Sphinganine	C17 Sphinganine	[D7]C17 Sphinganine	C17H37NO2	ESI(+)	287.282	1.993	ND	[M+H]+ > [M+Na]+	-	-	288.29	310.272	326.246	305.316	346.343	-	-	-	-	-	-	-	-	-	-	Y	N	N	2.84189e+06	ND
endogenous	Fatty Acyls [FA]	Carnitines [CAR]	CAR(10:0)	CAR(10:0)	CAR 10:0	C17H33NO4	ESI(+)	315.241	0.95	ND	[M+H]+	-	-	316.248	-	-	-	-	-	-	-	-	-	-	-	-	-	-	N	N	N	202574	ND
endogenous	Fatty Acyls [FA]	Carnitines [CAR]	CAR(10:1)	CAR(10:1)	CAR 10:1	C17H31NO4	ESI(+)	313.225	0.9	ND	[M+H]+	-	-	314.233	-	-	-	-	-	-	-	-	-	-	-	-	-	-	N	N	N	140568	ND
endogenous	Fatty Acyls [FA]	Carnitines [CAR]	CAR(11:0)	CAR(11:0)	CAR 11:0	C18H35NO4	ESI(+)	329.257	0.983	ND	[M+H]+	-	-	330.264	-	-	-	-	-	-	-	-	-	-	-	-	-	-	N	N	N	24399.5	ND
endogenous	Fatty Acyls [FA]	Carnitines [CAR]	CAR(11:1)	CAR(11:1)	CAR 11:1	C18H33NO4	ESI(+)	327.241	0.95	ND	[M+H]+	-	-	328.248	-	-	-	-	-	-	-	-	-	-	-	-	-	-	N	N	N	30436.8	ND
endogenous	Fatty Acyls [FA]	Carnitines [CAR]	CAR(12:0)	CAR(12:0)	CAR 12:0	C19H37NO4	ESI(+)	343.272	1.067	ND	[M+H]+	-	-	344.28	-	-	-	-	-	-	-	-	-	-	-	-	-	-	N	N	N	30159.1	ND
endogenous	Fatty Acyls [FA]	Carnitines [CAR]	CAR(12:1)	CAR(12:1)	CAR 12:1	C19H35NO4	ESI(+)	341.257	0.983	ND	[M+H]+	-	-	342.264	-	-	-	-	-	-	-	-	-	-	-	-	-	-	N	N	N	116038	ND
endogenous	Fatty Acyls [FA]	Carnitines [CAR]	CAR(13:1)	CAR(13:1)	CAR 13:1	C20H37NO4	ESI(+)	355.272	0.983	ND	[M+H]+	-	-	356.28	-	-	-	-	-	-	-	-	-	-	-	-	-	-	N	N	N	16674.6	ND
endogenous	Fatty Acyls [FA]	Carnitines [CAR]	CAR(14:1)	CAR(14:1)	CAR 14:1	C21H39NO4	ESI(+)	369.288	1.067	ND	[M+H]+	-	-	370.295	-	-	-	-	-	-	-	-	-	-	-	-	-	-	N	N	N	37236.4	ND
endogenous	Fatty Acyls [FA]	Carnitines [CAR]	CAR(14:2)	CAR(14:2)	CAR 14:2	C21H37NO4	ESI(+)	367.272	0.983	ND	[M+H]+	-	-	368.28	-	-	-	-	-	-	-	-	-	-	-	-	-	-	N	N	N	27772.9	ND
endogenous	Fatty Acyls [FA]	Carnitines [CAR]	CAR(16:0)	CAR(16:0)	CAR 16:0	C23H45NO4	ESI(+)	399.335	2.384	ND	[M+H]+	-	-	400.342	-	-	-	-	-	-	-	-	-	-	-	-	-	-	N	N	N	32600.1	ND
endogenous	Fatty Acyls [FA]	Carnitines [CAR]	CAR(16:1)	CAR(16:1)	CAR 16:1	C23H43NO4	ESI(+)	397.319	1.8	ND	[M+H]+	-	-	398.327	-	-	-	-	-	-	-	-	-	-	-	-	-	-	N	N	N	7770.71	ND
endogenous	Fatty Acyls [FA]	Carnitines [CAR]	CAR(18:1)	CAR(18:1)	CAR 18:1	C25H47NO4	ESI(+)	425.351	2.584	ND	[M+H]+	-	-	426.358	-	-	-	-	-	-	-	-	-	-	-	-	-	-	N	N	N	66515	ND
endogenous	Fatty Acyls [FA]	Carnitines [CAR]	CAR(2:0)	CAR(2:0)	CAR 2:0	C9H17NO4	ESI(+)	203.116	0.733	ND	[M+H]+	-	-	204.123	-	-	-	-	-	-	-	-	-	-	-	-	-	-	N	N	N	333691	ND
endogenous	Fatty Acyls [FA]	Carnitines [CAR]	CAR(4:0)	CAR(4:0)	CAR 4:0	C11H21NO4	ESI(+)	231.147	0.8	ND	[M+H]+	-	-	232.154	-	-	-	-	-	-	-	-	-	-	-	-	-	-	N	N	N	10098.9	ND
endogenous	Fatty Acyls [FA]	Carnitines [CAR]	CAR(5:0)	CAR(5:0)	CAR 5:0	C12H23NO4	ESI(+)	245.163	0.8	ND	[M+H]+	-	-	246.17	-	-	-	-	-	-	-	-	-	-	-	-	-	-	N	N	N	12104	ND
endogenous	Fatty Acyls [FA]	Carnitines [CAR]	CAR(6:0)	CAR(6:0)	CAR 6:0	C13H25NO4	ESI(+)	259.178	0.8	ND	[M+H]+	-	-	260.186	-	-	-	-	-	-	-	-	-	-	-	-	-	-	N	N	N	11536.1	ND
endogenous	Fatty Acyls [FA]	Carnitines [CAR]	CAR(8:0)	CAR(8:0)	CAR 8:0	C15H29NO4	ESI(+)	287.21	0.85	ND	[M+H]+	-	-	288.217	-	-	-	-	-	-	-	-	-	-	-	-	-	-	N	N	N	90801.8	ND
endogenous	Fatty Acyls [FA]	Carnitines [CAR]	CAR(8:1)	CAR(8:1)	CAR 8:1	C15H27NO4	ESI(+)	285.194	0.817	ND	[M+H]+	-	-	286.201	-	-	-	-	-	-	-	-	-	-	-	-	-	-	N	N	N	117934	ND
endogenous	Fatty Acyls [FA]	Carnitines [CAR]	CAR(9:0)	CAR(9:0)	CAR 9:0	C16H31NO4	ESI(+)	301.225	0.867	ND	[M+H]+	-	-	302.233	-	-	-	-	-	-	-	-	-	-	-	-	-	-	N	N	N	17368.8	ND
endogenous	Fatty Acyls [FA]	Carnitines [CAR]	CAR(9:1)	CAR(9:1)	CAR 9:1	C16H29NO4	ESI(+)	299.21	0.85	ND	[M+H]+	-	-	300.217	-	-	-	-	-	-	-	-	-	-	-	-	-	-	N	N	N	13001.7	ND
endogenous	Sterol Lipids [ST]	Cholesteryl esters [CE]	CE(16:0)	CE(16:0)	CE 16:0	C43H76O2	ESI(+)	624.585	15.837	ND	[M+K]+ > [M+Na]+ > [M+NH4]+ = [M+H]+	-	-	625.592	647.574	663.548	642.618	683.645	-	-	-	-	-	-	-	-	-	-	N	Y	N	25133.1	ND
endogenous	Sterol Lipids [ST]	Cholesteryl esters [CE]	CE(16:1)	CE(16:1)	CE 16:1	C43H74O2	ESI(+)	622.569	14.937	ND	[M+NH4]+	-	-	623.576	645.558	661.532	640.603	681.629	-	-	-	-	-	-	-	-	-	-	N	Y	N	8593.67	ND
ISTD	Sterol Lipids [ST]	Cholesteryl esters [CE]	CE(18:1(d7))	CE(18:1(d7))	[D7]CE 18:1	C45H71D7O2	ESI(+)	657.644	15.464	ND	[M+K]+ > [M+Na]+ > [M+NH4]+ > [M+H]+	-	-	658.651	680.633	696.607	675.678	716.704	-	-	-	-	-	-	-	-	-	-	N	N	N	33034.4	ND
endogenous	Sterol Lipids [ST]	Cholesteryl esters [CE]	CE(18:1)	CE(18:1)	CE 18:1	C45H78O2	ESI(+)	650.6	15.77	ND	[M+NH4]+ > [M+Na]+ > [M+K]+ > [M+H]+	-	-	651.607	673.589	689.563	668.634	709.661	-	-	-	-	-	-	-	-	-	-	N	Y	N	153498	ND
endogenous	Sterol Lipids [ST]	Cholesteryl esters [CE]	CE(18:2)	CE(18:2)	CE 18:2	C45H76O2	ESI(+)	648.585	14.987	ND	[M+NH4]+ > [M+Na]+ > [M+K]+ > [M+H]+ > [M+C2H7N2]+	-	-	649.592	671.574	687.548	666.618	707.645	-	-	-	-	-	-	-	-	-	-	N	Y	N	1.17867e+06	ND
endogenous	Sterol Lipids [ST]	Cholesteryl esters [CE]	CE(18:3)	CE(18:3)	CE 18:3	C45H74O2	ESI(+)	646.569	14.42	ND	[M+Na]+ > [M+NH4]+ > [M+K]+ > [M+H]+	-	-	647.576	669.558	685.532	664.603	705.629	-	-	-	-	-	-	-	-	-	-	N	Y	N	28892.6	ND
endogenous	Sterol Lipids [ST]	Cholesteryl esters [CE]	CE(20:3)	CE(20:3)	CE 20:3	C47H78O2	ESI(+)	674.6	15.07	ND	[M+Na]+ > [M+NH4]+ > [M+K]+ > [M+H]+	-	-	675.607	697.589	713.563	692.634	733.661	-	-	-	-	-	-	-	-	-	-	N	Y	N	32132.2	ND
endogenous	Sterol Lipids [ST]	Cholesteryl esters [CE]	CE(20:4)	CE(20:4)	CE 20:4	C47H76O2	ESI(+)	672.585	14.587	ND	[M+NH4]+ = [M+Na]+ > [M+K]+ > [M+H]+ > [M+C2H7N2]+	-	-	673.592	695.574	711.548	690.618	731.645	-	-	-	-	-	-	-	-	-	-	N	Y	N	224438	ND
endogenous	Sterol Lipids [ST]	Cholesteryl esters [CE]	CE(20:5)	CE(20:5)	CE 20:5	C47H74O2	ESI(+)	670.569	14.087	ND	[M+Na]+ = [M+NH4]+ = [M+K]+	-	-	671.576	693.558	709.532	688.603	729.629	-	-	-	-	-	-	-	-	-	-	N	Y	N	20958.5	ND
endogenous	Sterol Lipids [ST]	Cholesteryl esters [CE]	CE(22:4)	CE(22:4)	CE 22:4	C49H80O2	ESI(+)	700.616	15.137	ND	[M+Na]+ = [M+NH4]+ = [M+K]+	-	-	701.623	723.605	739.579	718.65	759.676	-	-	-	-	-	-	-	-	-	-	N	Y	N	2234.49	ND
endogenous	Sterol Lipids [ST]	Cholesteryl esters [CE]	CE(22:5)	CE(22:5)	CE 22:5	C49H78O2	ESI(+)	698.6	14.553	ND	[M+NH4]+	-	-	699.607	721.589	737.563	716.634	757.661	-	-	-	-	-	-	-	-	-	-	N	Y	N	3677.03	ND
endogenous	Sterol Lipids [ST]	Cholesteryl esters [CE]	CE(22:6)	CE(22:6)	CE 22:6	C49H76O2	ESI(+)	696.585	14.237	ND	[M+NH4]+ > [M+Na]+	-	-	697.592	719.574	735.548	714.618	755.645	-	-	-	-	-	-	-	-	-	-	N	Y	N	16771.5	ND
endogenous	Sphingolipids [SP]	Ceramides [Cer]	Cer(d34:0)	Cer(d18:0_16:0)	Cer 18:0;O2_16:0	C34H69NO3	ESI(+/–)	539.528	10.119	9.924	[M+C2H7N2]+ = [M+H]+	[M+CH3COO]- > [M-H]- > [M+Cl]-	522.524	540.535	562.517	578.491	-	598.588	-	538.52	-	598.542	-	-	-	584.526	-	574.497	N	N	N	3440.01	5003.35
endogenous	Sphingolipids [SP]	Ceramides [Cer]	Cer(d34:1)	Cer(d18:1/16:0)	Cer 18:1;O2/16:0	C34H67NO3	ESI(+/–)	537.512	9.219	9.024	[M+C2H7N2]+ > [M+H]+ > [M+Na]+	[M+CH3COO]- > [M-H]- > [M+Cl]-	520.509	538.519	560.501	576.475	-	596.572	-	536.505	-	596.526	-	-	-	582.51	-	572.481	Y	N	N	39278.7	29969.3
endogenous	Sphingolipids [SP]	Ceramides [Cer]	Cer(d34:2)	Cer(d18:1/16:1)	Cer 18:1;O2/16:1	C34H65NO3	ESI(+/–)	535.496	7.602	7.474	[M+C2H7N2]+ > [M+H]+ > [M+Na]+	[M+CH3COO]- > [M-H]- = [M+Cl]-	518.493	536.504	558.486	574.46	-	594.557	-	534.489	-	594.51	-	-	-	580.495	-	570.466	Y	N	N	6959.34	4684.74
endogenous	Sphingolipids [SP]	Ceramides [Cer]	Cer(d36:0)	Cer(d18:0/18:0)	Cer 18:0;O2/18:0	C36H73NO3	ESI(+/–)	567.559	11.753	11.774	[M+H]+ > [M+C2H7N2]+	[M+CH3COO]- > [M-H]-	550.556	568.566	590.548	606.522	-	626.619	-	566.552	-	626.573	-	-	-	612.557	-	602.528	N	N	N	5326.32	61813.8
endogenous	Sphingolipids [SP]	Ceramides [Cer]	Cer(d36:1)	Cer(d18:1/18:0)	Cer 18:1;O2/18:0	C36H71NO3	ESI(+/–)	565.543	11.503	11.407	[M+C2H7N2]+ > [M+H]+ > [M+Na]+	[M+CH3COO]- > [M-H]- > [M+Cl]-	548.54	566.551	588.533	604.506	-	624.604	-	564.536	-	624.557	-	-	-	610.542	-	600.513	Y	N	N	27862	19553.4
endogenous	Sphingolipids [SP]	Ceramides [Cer]	Cer(d38:1)	Cer(d18:1/20:0)	Cer 18:1;O2/20:0	C38H75NO3	ESI(+/–)	593.575	12.003	11.957	[M+C2H7N2]+ > [M+H]+ > [M+Na]+	[M+CH3COO]- > [M-H]- > [M+Cl]-	576.571	594.582	616.564	632.538	-	652.635	-	592.567	-	652.588	-	-	-	638.573	-	628.544	Y	N	N	32396.3	62408
endogenous	Sphingolipids [SP]	Ceramides [Cer]	Cer(d38:2)	Cer(d18:1/20:1)	Cer 18:1;O2/20:1	C38H73NO3	ESI(+/–)	591.559	11.653	11.607	[M+C2H7N2]+ > [M+H]+	[M+CH3COO]- > [M-Cl]- > [M+H]-	574.556	592.566	614.548	630.522	-	650.619	-	590.552	-	650.573	-	-	-	636.557	-	626.528	N	N	N	7509.1	6027.28
endogenous	Sphingolipids [SP]	Ceramides [Cer]	Cer(d40:0)	Cer(d18:0/22:0)	Cer 18:0;O2/22:0	C40H81NO3	ESI(+/–)	623.622	12.403	12.373	[M+H]+ > [M+C2H7N2]+ > [M+Na]+	[M+CH3COO]- > [M-H]- > [M+Cl]-	606.618	624.629	646.611	662.585	-	682.682	-	622.614	-	682.635	-	-	-	668.62	-	658.591	Y	N	N	22568.9	112990
endogenous	Sphingolipids [SP]	Ceramides [Cer]	Cer(d40:1)	Cer(d18:1/22:0)	Cer 18:1;O2/22:0	C40H79NO3	ESI(+/–)	621.606	12.257	12.286	[M+C2H7N2]+ > [M+H]+ > [M+Na]+ > [M+K]+	[M+CH3COO]- > [M-H]- > [M+Cl]- > [M+HCOO]-	604.603	622.613	644.595	660.569	-	680.666	-	620.599	-	680.62	-	-	-	666.604	-	656.575	N	N	N	168996	547699
endogenous	Sphingolipids [SP]	Ceramides [Cer]	Cer(d40:2)	Cer(d18:2/22:0)	Cer 18:2;O2/22:0	C40H77NO3	ESI(+/–)	619.59	12.053	12.024	[M+C2H7N2]+ > [M+H]+ > [M+Na]+	[M+CH3COO]- > [M-Cl]- > [M+H]-	602.587	620.598	642.58	658.553	-	678.651	-	618.583	-	678.604	-	-	-	664.589	-	654.56	Y	N	N	31065.8	74392.7
endogenous	Sphingolipids [SP]	Ceramides [Cer]	Cer(d40:2)	Cer(d40:2)	Cer 40:2;O2	C40H77NO3	ESI(+/–)	619.59	12.003	11.974	[M+C2H7N2]+ > [M+H]+ > [M+Na]+	[M+CH3COO]- > [M-Cl]- > [M+H]-	602.587	620.598	642.58	658.553	-	678.651	-	618.583	-	678.604	-	-	-	664.589	-	654.56	Y	N	N	1444	23608.4
endogenous	Sphingolipids [SP]	Ceramides [Cer]	Cer(d41:0)	Cer(d18:0/23:0)	Cer 18:0;O2/23:0	C41H83NO3	ESI(+/–)	637.637	12.57	12.523	[M+C2H7N2]+ > [M+H]+ > [M+Na]+	[M+CH3COO]- > [M-H]- = [M+Cl]-	620.634	638.645	660.626	676.6	-	696.698	-	636.63	-	696.651	-	-	-	682.635	-	672.607	Y	N	N	15869.7	60341.3
endogenous	Sphingolipids [SP]	Ceramides [Cer]	Cer(d41:1)	Cer(d18:1/23:0)	Cer 18:1;O2/23:0	C41H81NO3	ESI(+/–)	635.622	12.436	12.407	[M+C2H7N2]+ > [M+H]+ > [M+Na]+ > [M+K]+	[M+CH3COO]- > [M-H]- > [M+Cl]- > [M+HCOO]-	618.618	636.629	658.611	674.585	-	694.682	-	634.614	-	694.635	-	-	-	680.62	-	670.591	Y	N	N	187050	431427
endogenous	Sphingolipids [SP]	Ceramides [Cer]	Cer(d41:2)	Cer(d18:1/23:1)	Cer 18:1;O2/23:1	C41H79NO3	ESI(+/–)	633.606	12.136	12.107	[M+C2H7N2]+ > [M+H]+	[M+CH3COO]- > [M-H]-	616.603	634.613	656.595	672.569	-	692.666	-	632.599	-	692.62	-	-	-	678.604	-	668.575	Y	N	N	9719.27	21212.7
endogenous	Sphingolipids [SP]	Ceramides [Cer]	Cer(d41:2)	Cer(d18:2/23:0)	Cer 18:2;O2/23:0	C41H79NO3	ESI(+/–)	633.606	12.186	12.157	[M+C2H7N2]+ > [M+H]+ > [M+Na]+	[M+CH3COO]- > [M-H]-	616.603	634.613	656.595	672.569	-	692.666	-	632.599	-	692.62	-	-	-	678.604	-	668.575	N	N	N	28124.5	64569.4
endogenous	Sphingolipids [SP]	Ceramides [Cer]	Cer(d42:0)	Cer(d18:0/24:0)	Cer 18:0;O2/24:0	C42H85NO3	ESI(+/–)	651.653	12.736	12.69	[M+C2H7N2]+ = [M+H]+ > [M+Na]+	[M+CH3COO]- > [M-H]- > [M+Cl]-	634.65	652.66	674.642	690.616	-	710.713	-	650.646	-	710.667	-	-	-	696.651	-	686.622	N	N	N	87139.8	202301
endogenous	Sphingolipids [SP]	Ceramides [Cer]	Cer(d42:1)	Cer(d18:0/24:1)	Cer 18:0;O2/24:1	C42H83NO3	ESI(+/–)	649.637	12.403	12.357	[M+C2H7N2]+ = [M+H]+	[M+CH3COO]-	632.634	650.645	672.626	688.6	-	708.698	-	648.63	-	708.651	-	-	-	694.635	-	684.607	Y	N	N	25275.4	64529.6
endogenous	Sphingolipids [SP]	Ceramides [Cer]	Cer(d42:1)	Cer(d18:1/24:0)	Cer 18:1;O2/24:0	C42H83NO3	ESI(+/–)	649.637	12.603	12.557	[M+C2H7N2]+ > [M+H]+ > [M+Na]+ > [M+K]+	[M+CH3COO]- > [M-H]- > [M+Cl]- > [M+HCOO]-	632.634	650.645	672.626	688.6	-	708.698	-	648.63	-	708.651	-	-	-	694.635	-	684.607	Y	N	N	678558	1.61196e+06
endogenous	Sphingolipids [SP]	Ceramides [Cer]	Cer(d42:2)	Cer(d18:1/24:1)	Cer 18:1;O2/24:1	C42H81NO3	ESI(+/–)	647.622	12.269	12.257	[M+C2H7N2]+ > [M+H]+ > [M+Na]+ > [M+K]+	[M+CH3COO]- > [M-Cl]- > [M+H]- > [M+HCOO]-	630.618	648.629	670.611	686.585	-	706.682	-	646.614	-	706.635	-	-	-	692.62	-	682.591	Y	N	N	180378	290028
endogenous	Sphingolipids [SP]	Ceramides [Cer]	Cer(d42:2)	Cer(d18:2/24:0)	Cer 18:2;O2/24:0	C42H81NO3	ESI(+/–)	647.622	12.336	12.307	[M+C2H7N2]+ > [M+H]+ > [M+Na]+ > [M+K]+	[M+CH3COO]- > [M-H]- > [M+Cl]- > [M+HCOO]-	630.618	648.629	670.611	686.585	-	706.682	-	646.614	-	706.635	-	-	-	692.62	-	682.591	Y	N	N	168802	494860
endogenous	Sphingolipids [SP]	Ceramides [Cer]	Cer(d43:0)	Cer(d18:0/25:0)	Cer 18:0;O2/25:0	C43H87NO3	ESI(+/–)	665.669	12.903	12.857	[M+C2H7N2]+ = [M+H]+	[M+CH3COO]- > [M-H]-	648.665	666.676	688.658	704.632	-	724.729	-	664.661	-	724.682	-	-	-	710.667	-	700.638	Y	N	N	4836.41	25692.6
endogenous	Sphingolipids [SP]	Ceramides [Cer]	Cer(d43:1)	Cer(d18:1/25:0)	Cer 18:1;O2/25:0	C43H85NO3	ESI(+/–)	663.653	12.686	12.657	[M+C2H7N2]+ > [M+H]+ > [M+Na]+	[M+CH3COO]- > [M-H]- > [M+Cl]-	646.65	664.66	686.642	702.616	-	722.713	-	662.646	-	722.667	-	-	-	708.651	-	698.622	Y	N	N	21625.6	89557
endogenous	Sphingolipids [SP]	Ceramides [Cer]	Cer(d43:1)	Cer(d19:1/24:0)	Cer 19:1;O2/24:0	C43H85NO3	ESI(+/–)	663.653	12.753	12.724	[M+C2H7N2]+ > [M+H]+ > [M+Na]+	[M+CH3COO]- > [M-H]- = [M+Cl]-	646.65	664.66	686.642	702.616	-	722.713	-	662.646	-	722.667	-	-	-	708.651	-	698.622	Y	N	N	19450.7	77311.6
endogenous	Sphingolipids [SP]	Ceramides [Cer]	Cer(d43:2)	Cer(d18:1/25:1)	Cer 18:1;O2/25:1	C43H83NO3	ESI(+/–)	661.637	12.37	12.34	[M+C2H7N2]+ > [M+H]+	[M+CH3COO]- > [M-H]-	644.634	662.645	684.626	700.6	-	720.698	-	660.63	-	720.651	-	-	-	706.635	-	696.607	Y	N	N	13642.4	30784.1
endogenous	Sphingolipids [SP]	Ceramides [Cer]	Cer(d44:0)	Cer(d20:0/24:0)	Cer 20:0;O2/24:0	C44H89NO3	ESI(+/–)	679.684	13.086	13.041	[M+H]+ > [M+C2H7N2]+ > [M+Na]+	[M+CH3COO]- > [M-H]-	662.681	680.692	702.673	718.647	-	738.745	-	678.677	-	738.698	-	-	-	724.682	-	714.654	N	N	N	7869.65	39816.4
endogenous	Sphingolipids [SP]	Ceramides [Cer]	Cer(d44:1)	Cer(d20:1/24:0)	Cer 20:1;O2/24:0	C44H87NO3	ESI(+/–)	677.669	12.936	12.891	[M+C2H7N2]+ > [M+H]+ > [M+Na]+ > [M+K]+	[M+CH3COO]- > [M-H]- = [M+Cl]- > [M+HCOO]-	660.665	678.676	700.658	716.632	-	736.729	-	676.661	-	736.682	-	-	-	722.667	-	712.638	Y	N	N	19985.3	38635.4
endogenous	Sphingolipids [SP]	Ceramides [Cer]	Cer(d44:1)	Cer(d44:1)	Cer 44:1;O2	C44H87NO3	ESI(+/–)	677.669	12.87	12.824	[M+C2H7N2]+ > [M+H]+ > [M+Na]+ > [M+K]+	[M+CH3COO]- > [M-H]- = [M+Cl]- > [M+HCOO]-	660.665	678.676	700.658	716.632	-	736.729	-	676.661	-	736.682	-	-	-	722.667	-	712.638	N	N	N	5281.5	7350.58
endogenous	Sphingolipids [SP]	Ceramides [Cer]	Cer(d44:2)	Cer(d18:1/26:1)	Cer 18:1;O2/26:1	C44H85NO3	ESI(+/–)	675.653	12.483	12.496	[M+C2H7N2]+ > [M+H]+ > [M+Na]+	[M+CH3COO]- > [M-H]-	658.65	676.66	698.642	714.616	-	734.713	-	674.646	-	734.667	-	-	-	720.651	-	710.622	N	N	N	11424.5	6853.37
endogenous	Sphingolipids [SP]	Ceramides [Cer]	Cer(d46:0)	Cer(d22:0/24:0)	Cer 22:0;O2/24:0	C46H93NO3	ESI(+/–)	707.716	13.47	13.407	[M+C2H7N2]+ > [M+H]+ > [M+Na]+	[M+CH3COO]- > [M-H]- > [M+Cl]-	690.712	708.723	730.705	746.679	-	766.776	-	706.708	-	766.729	-	-	-	752.714	-	742.685	N	N	N	4434.72	38945.6
endogenous	Sterol Lipids [ST]	Free cholesterol [FC]	Cholesterol	Cholesterol	Cholesterol	C27H46O	ESI(+)	386.355	7.402	ND	-	-	369.352	387.362	-	-	404.389	-	-	-	-	-	-	-	-	-	-	-	Y	N	N	61038.5	ND
ISTD	Sterol Lipids [ST]	Free cholesterol [FC]	Cholesterol(d7)	Cholesterol(d7)	[D7]Cholesterol	C27H39D7O	ESI(+)	393.399	7.221	ND	[M+NH4]+ > [M+H]+	-	376.395	394.406	-	-	411.433	-	-	-	-	-	-	-	-	-	-	-	Y	N	N	6318.8	ND
endogenous	Glycerolipids [GL]	Dilglycerides [DG]	DG(32:1)	DG(32:1)	DG 32:1	C35H66O5	ESI(+/–)	566.491	11.469	11.373	[M+NH4]+ > [M+Na]+ > [M+K]+ = [M+C2H7N2]+ = [M+H]+	[M+CH3COO]-	549.488	567.498	589.48	605.454	584.525	625.551	-	-	-	625.505	-	-	-	611.489	-	601.46	Y	N	N	13152.1	6125.28
ISTD	Glycerolipids [GL]	Diacylglycerols [DG]	DG(33:1(d7))	DG(15:0/18:1(d7))	[D7]DG 15:0/18:1	C36H61D7O5	ESI(+/–)	587.551	11.684	11.696	[M+NH4]+ > [M+Na]+ > [M+K]+ > [M+C2H7N2]+ > [M+H]+	[M+CH3COO]-	570.547	588.558	610.54	626.514	605.584	646.611	-	-	-	646.564	-	-	-	632.549	-	622.52	N	N	N	66821.3	58067.4
endogenous	Glycerolipids [GL]	Dilglycerides [DG]	DG(34:1)	DG(34:1)	DG 34:1	C37H70O5	ESI(+/–)	594.522	11.969	11.94	[M+NH4]+ > [M+Na]+ > [M+K]+	[M+CH3COO]- > [M-Cl]-	577.519	595.53	617.512	633.485	612.556	653.583	-	-	-	653.536	-	-	-	639.521	-	629.492	Y	N	N	66064.9	113888
endogenous	Glycerolipids [GL]	Dilglycerides [DG]	DG(34:2)	DG(34:2)	DG 34:2	C37H68O5	ESI(+/–)	592.507	11.586	11.524	[M+NH4]+ > [M+Na]+ > [M+K]+ > [M+C2H7N2]+ > [M+H]+	[M+CH3COO]- > [M-Cl]-	575.503	593.514	615.496	631.47	610.54	651.567	-	-	-	651.52	-	-	-	637.505	-	627.476	Y	N	N	28297.8	58570.7
endogenous	Glycerolipids [GL]	Dilglycerides [DG]	DG(34:2)	DG(34:2)	DG 34:2	C37H68O5	ESI(+/–)	592.507	11.669	11.624	[M+NH4]+ > [M+Na]+ > [M+K]+ > [M+C2H7N2]+ > [M+H]+	[M+CH3COO]- > [M-Cl]-	575.503	593.514	615.496	631.47	610.54	651.567	-	-	-	651.52	-	-	-	637.505	-	627.476	Y	N	N	120050	246881
endogenous	Glycerolipids [GL]	Dilglycerides [DG]	DG(34:3)	DG(34:3)	DG 34:3	C37H66O5	ESI(+/–)	590.491	10.169	9.99	[M+NH4]+ > [M+Na]+ = [M+K]+ > [M+H]+	[M+CH3COO]-	573.488	591.498	613.48	629.454	608.525	649.551	-	-	-	649.505	-	-	-	635.489	-	625.46	N	N	N	13328.6	15010.9
endogenous	Glycerolipids [GL]	Dilglycerides [DG]	DG(36:2)	DG(0:0_18:1_18:1)	DG 0:0_18:1_18:1	C39H72O5	ESI(+/–)	620.538	12.003	11.973	[M+NH4]+ > [M+Na]+ > [M+K]+	[M+CH3COO]- > [M+Cl]- > [M+HCOO]-	603.535	621.545	643.527	659.501	638.572	679.598	-	-	-	679.552	-	-	-	665.536	-	655.507	Y	N	N	130133	128338
endogenous	Glycerolipids [GL]	Dilglycerides [DG]	DG(36:3)	DG(36:3)	DG 36:3	C39H70O5	ESI(+/–)	618.522	11.736	11.69	[M+NH4]+ = [M+Na]+ > [M+K]+ = [M+H]+ = [M+C2H7N2]+	[M+CH3COO]- > [M+Cl]- > [M+HCOO]-	601.519	619.53	641.512	657.485	636.556	677.583	-	-	-	677.536	-	-	-	663.521	-	653.492	Y	N	N	282960	112718
endogenous	Glycerolipids [GL]	Dilglycerides [DG]	DG(36:4)	DG(36:4)	DG 36:4	C39H68O5	ESI(+/–)	616.507	10.869	10.64	[M+NH4]+ = [M+Na]+ > [M+K]+ = [M+H]+ = [M+C2H7N2]+	[M+CH3COO]- > [M-Cl]-	599.503	617.514	639.496	655.47	634.54	675.567	-	-	-	675.52	-	-	-	661.505	-	651.476	Y	N	N	43784.4	8113.26
endogenous	Glycerolipids [GL]	Dilglycerides [DG]	DG(36:4)	DG(36:4)	DG 36:4	C39H68O5	ESI(+/–)	616.507	11.086	10.907	[M+NH4]+ > [M+Na]+	[M+CH3COO]-	599.503	617.514	639.496	655.47	634.54	675.567	-	-	-	675.52	-	-	-	661.505	-	651.476	N	N	N	14513.6	9016.79
endogenous	Glycerolipids [GL]	Dilglycerides [DG]	DG(36:4)	DG(36:4)	DG 36:4	C39H68O5	ESI(+/–)	616.507	11.269	11.174	[M+NH4]+ > [M+Na]+ > [M+K]+ = [M+C2H7N2]+ = [M+H]+	[M+CH3COO]-	599.503	617.514	639.496	655.47	634.54	675.567	-	-	-	675.52	-	-	-	661.505	-	651.476	N	N	N	11175.8	7617.4
endogenous	Glycerolipids [GL]	Dilglycerides [DG]	DG(36:4)	DG(36:4)	DG 36:4	C39H68O5	ESI(+/–)	616.507	11.536	11.473	[M+NH4]+ > [M+Na]+	[M+CH3COO]-	599.503	617.514	639.496	655.47	634.54	675.567	-	-	-	675.52	-	-	-	661.505	-	651.476	Y	N	N	14748.6	2693.25
endogenous	Glycerolipids [GL]	Dilglycerides [DG]	DG(36:5)	DG(36:5)	DG 36:5	C39H66O5	ESI(+/–)	614.491	9.169	9.04	[M+NH4]+ > [M+Na]+ > [M+K]+	[M+CH3COO]-	597.488	615.498	637.48	653.454	632.525	673.551	-	-	-	673.505	-	-	-	659.489	-	649.46	Y	N	N	7529.12	6151.06
endogenous	Glycerolipids [GL]	Dilglycerides [DG]	DG(36:5)	DG(36:5)	DG 36:5	C39H66O5	ESI(+/–)	614.491	9.419	9.224	[M+NH4]+ > [M+Na]+ > [M+K]+	[M+CH3COO]-	597.488	615.498	637.48	653.454	632.525	673.551	-	-	-	673.505	-	-	-	659.489	-	649.46	N	N	N	8185.31	1938.54
endogenous	Glycerolipids [GL]	Dilglycerides [DG]	DG(36:5)	DG(36:5)	DG 36:5	C39H66O5	ESI(+/–)	614.491	9.652	9.523	[M+NH4]+ > [M+Na]+ > [M+K]+	[M+CH3COO]-	597.488	615.498	637.48	653.454	632.525	673.551	-	-	-	673.505	-	-	-	659.489	-	649.46	Y	N	N	4847.84	3155.2
endogenous	Glycerolipids [GL]	Dilglycerides [DG]	DG(38:4)	DG(38:4)	DG 38:4	C41H72O5	ESI(+/–)	644.538	11.853	11.807	[M+NH4]+ > [M+Na]+ > [M+K]+	[M+CH3COO]-	627.535	645.545	667.527	683.501	662.572	703.598	-	-	-	703.552	-	-	-	689.536	-	679.507	N	N	N	13876.5	12010.1
endogenous	Glycerolipids [GL]	Dilglycerides [DG]	DG(38:5)	DG(38:5)	DG 38:5	C41H70O5	ESI(+/–)	642.522	11.636	11.574	[M+NH4]+ > [M+Na]+ > [M+K]+ > [M+C2H7N2]+ > [M+H]+	[M+CH3COO]- > [M-Cl]-	625.519	643.53	665.512	681.485	660.556	701.583	-	-	-	701.536	-	-	-	687.521	-	677.492	N	N	N	45358.7	65584.2
endogenous	Fatty Acyls [FA]	Fatty acids [FA]	FA(14:0)	FA(14:0)	FA 14:0	C14H28O2	ESI(–)	228.209	ND	2.708	-	[M-H]- > [M-H+(CH3COONa)]-	-	-	-	-	-	-	-	227.202	309.204	-	-	-	-	-	-	-	N	N	N	ND	211995
endogenous	Fatty Acyls [FA]	Fatty acids [FA]	FA(14:1)	FA(14:1)	FA 14:1	C14H26O2	ESI(–)	226.193	ND	2.074	-	[M-H]-	-	-	-	-	-	-	-	225.186	307.189	-	-	-	-	-	-	-	N	N	N	ND	20907.8
endogenous	Fatty Acyls [FA]	Fatty acids [FA]	FA(15:0)	FA(15:0)	FA 15:0	C15H30O2	ESI(–)	242.225	ND	3.158	-	[M-H]- > [M-H+(CH3COONa)]-	-	-	-	-	-	-	-	241.217	323.22	-	-	-	-	-	-	-	N	N	N	ND	52125.2
ISTD	Fatty Acyls [FA]	Fatty acids [FA]	FA(16:0(d31))	FA(16:0(d31))	[D31]FA 16:0	C16D31HO2	ESI(–)	287.435	ND	3.522	-	[M-H]-	-	-	-	-	-	-	-	286.428	368.43	-	-	-	-	-	-	-	N	N	N	ND	13815.8
endogenous	Fatty Acyls [FA]	Fatty acids [FA]	FA(16:0)	FA(16:0)	FA 16:0	C16H32O2	ESI(–)	256.24	ND	3.605	-	[M-H]- > [M-H+(CH3COONa)]-	-	-	-	-	-	-	-	255.233	337.236	-	-	-	-	-	-	-	N	N	N	ND	7.17426e+06
endogenous	Fatty Acyls [FA]	Fatty acids [FA]	FA(16:1)	FA(16:1)	FA 16:1	C16H30O2	ESI(–)	254.225	ND	2.908	-	[M-H]- > [M-H+(CH3COONa)]-	-	-	-	-	-	-	-	253.217	335.22	-	-	-	-	-	-	-	N	N	N	ND	782593
endogenous	Fatty Acyls [FA]	Fatty acids [FA]	FA(16:2)	FA(16:2)	FA 16:2	C16H28O2	ESI(–)	252.209	ND	2.391	-	[M-H]-	-	-	-	-	-	-	-	251.202	333.204	-	-	-	-	-	-	-	N	N	N	ND	7993.17
endogenous	Fatty Acyls [FA]	Fatty acids [FA]	FA(16:3)	FA(16:3)	FA 16:3	C16H26O2	ESI(–)	250.193	ND	1.974	-	[M-H]-	-	-	-	-	-	-	-	249.186	331.189	-	-	-	-	-	-	-	N	N	N	ND	2627.24
endogenous	Fatty Acyls [FA]	Fatty acids [FA]	FA(17:0)	FA(17:0)	FA 17:0	C17H34O2	ESI(–)	270.256	ND	3.888	-	[M-H]- > [M-H+(CH3COONa)]-	-	-	-	-	-	-	-	269.249	351.251	-	-	-	-	-	-	-	N	N	N	ND	46979.4
endogenous	Fatty Acyls [FA]	Fatty acids [FA]	FA(17:0)	FA(17:0)	FA 17:0	C17H34O2	ESI(–)	270.256	ND	4.008	-	[M-H]- > [M-H+(CH3COONa)]-	-	-	-	-	-	-	-	269.249	351.251	-	-	-	-	-	-	-	N	N	N	ND	134631
endogenous	Fatty Acyls [FA]	Fatty acids [FA]	FA(17:1)	FA(17:1)	FA 17:1	C17H32O2	ESI(–)	268.24	ND	3.341	-	[M-H]-	-	-	-	-	-	-	-	267.233	349.236	-	-	-	-	-	-	-	N	N	N	ND	64135.3
endogenous	Fatty Acyls [FA]	Fatty acids [FA]	FA(18:0)	FA(18:0)	FA 18:0	C18H36O2	ESI(–)	284.272	ND	4.407	-	[M-H]- > [M-H+(CH3COONa)]-	-	-	-	-	-	-	-	283.264	365.267	-	-	-	-	-	-	-	N	N	N	ND	5.80436e+06
endogenous	Fatty Acyls [FA]	Fatty acids [FA]	FA(18:1)	FA(18:1)	FA 18:1	C18H34O2	ESI(–)	282.256	ND	3.772	-	[M-H]- > [M-H+(CH3COONa)]-	-	-	-	-	-	-	-	281.249	363.251	-	-	-	-	-	-	-	N	N	N	ND	8.78498e+06
endogenous	Fatty Acyls [FA]	Fatty acids [FA]	FA(18:2)	FA(18:2)	FA 18:2	C18H32O2	ESI(–)	280.24	ND	3.174	-	[M-H]- > [M-H+(CH3COONa)]-	-	-	-	-	-	-	-	279.233	361.236	-	-	-	-	-	-	-	N	N	N	ND	4.09214e+06
endogenous	Fatty Acyls [FA]	Fatty acids [FA]	FA(18:3)	FA(18:3)	FA 18:3	C18H30O2	ESI(–)	278.225	ND	2.658	-	[M-H]- > [M-H+(CH3COONa)]-	-	-	-	-	-	-	-	277.217	359.22	-	-	-	-	-	-	-	N	N	N	ND	229878
endogenous	Fatty Acyls [FA]	Fatty acids [FA]	FA(19:0)	FA(19:0)	FA 19:0	C19H38O2	ESI(–)	298.287	ND	4.774	-	[M-H]-	-	-	-	-	-	-	-	297.28	379.282	-	-	-	-	-	-	-	N	N	N	ND	24169.1
endogenous	Fatty Acyls [FA]	Fatty acids [FA]	FA(19:1)	FA(19:1)	FA 19:1	C19H36O2	ESI(–)	296.272	ND	4.141	-	[M-H]-	-	-	-	-	-	-	-	295.264	377.267	-	-	-	-	-	-	-	N	N	N	ND	28136.3
endogenous	Fatty Acyls [FA]	Fatty acids [FA]	FA(20:0)	FA(20:0)	FA 20:0	C20H40O2	ESI(–)	312.303	ND	5.224	-	[M-H]- > [M-H+(CH3COONa)]-	-	-	-	-	-	-	-	311.296	393.298	-	-	-	-	-	-	-	N	N	N	ND	11538.1
endogenous	Fatty Acyls [FA]	Fatty acids [FA]	FA(20:1)	FA(20:1)	FA 20:1	C20H38O2	ESI(–)	310.287	ND	4.507	-	[M-H]- > [M-H+(CH3COONa)]-	-	-	-	-	-	-	-	309.28	391.282	-	-	-	-	-	-	-	N	N	N	ND	141883
endogenous	Fatty Acyls [FA]	Fatty acids [FA]	FA(20:2)	FA(20:2)	FA 20:2	C20H36O2	ESI(–)	308.272	ND	3.958	-	[M-H]-	-	-	-	-	-	-	-	307.264	389.267	-	-	-	-	-	-	-	N	N	N	ND	94004.9
endogenous	Fatty Acyls [FA]	Fatty acids [FA]	FA(20:3)	FA(20:3)	FA 20:3	C20H34O2	ESI(–)	306.256	ND	3.474	-	[M-H]-	-	-	-	-	-	-	-	305.249	387.251	-	-	-	-	-	-	-	N	N	N	ND	99206.6
endogenous	Fatty Acyls [FA]	Fatty acids [FA]	FA(20:3)	FA(20:3)	FA 20:3	C20H34O2	ESI(–)	306.256	ND	3.622	-	[M-H]-	-	-	-	-	-	-	-	305.249	387.251	-	-	-	-	-	-	-	N	N	N	ND	21791.3
endogenous	Fatty Acyls [FA]	Fatty acids [FA]	FA(20:4)	FA(20:4)	FA 20:4	C20H32O2	ESI(–)	304.24	ND	3.091	-	[M-H]- > [M-H+(CH3COONa)]-	-	-	-	-	-	-	-	303.233	385.236	-	-	-	-	-	-	-	N	N	N	ND	423693
endogenous	Fatty Acyls [FA]	Fatty acids [FA]	FA(20:5)	FA(20:5)	FA 20:5	C20H30O2	ESI(–)	302.225	ND	2.574	-	[M-H]-	-	-	-	-	-	-	-	301.217	383.22	-	-	-	-	-	-	-	N	N	N	ND	31240.5
endogenous	Fatty Acyls [FA]	Fatty acids [FA]	FA(22:0)	FA(22:0)	FA 22:0	C22H44O2	ESI(–)	340.334	ND	6.341	-	[M-H]- > [M-H+(CH3COONa)]-	-	-	-	-	-	-	-	339.327	421.329	-	-	-	-	-	-	-	N	N	N	ND	72176
endogenous	Fatty Acyls [FA]	Fatty acids [FA]	FA(22:1)	FA(22:1)	FA 22:1	C22H42O2	ESI(–)	338.318	ND	5.307	-	[M-H]-	-	-	-	-	-	-	-	337.311	419.314	-	-	-	-	-	-	-	N	N	N	ND	13058
endogenous	Fatty Acyls [FA]	Fatty acids [FA]	FA(22:2)	FA(22:2)	FA 22:2	C22H40O2	ESI(–)	336.303	ND	4.689	-	[M-H]-	-	-	-	-	-	-	-	335.296	417.298	-	-	-	-	-	-	-	N	N	N	ND	5425.54
endogenous	Fatty Acyls [FA]	Fatty acids [FA]	FA(22:3)	FA(22:3)	FA 22:3	C22H38O2	ESI(–)	334.287	ND	4.205	-	[M-H]-	-	-	-	-	-	-	-	333.28	415.282	-	-	-	-	-	-	-	N	N	N	ND	5378.08
endogenous	Fatty Acyls [FA]	Fatty acids [FA]	FA(22:3)	FA(22:3)	FA 22:3	C22H38O2	ESI(–)	334.287	ND	4.289	-	[M-H]-	-	-	-	-	-	-	-	333.28	415.282	-	-	-	-	-	-	-	N	N	N	ND	4299.88
endogenous	Fatty Acyls [FA]	Fatty acids [FA]	FA(22:4)	FA(22:4)	FA 22:4	C22H36O2	ESI(–)	332.272	ND	3.774	-	[M-H]-	-	-	-	-	-	-	-	331.264	413.267	-	-	-	-	-	-	-	N	N	N	ND	68217.9
endogenous	Fatty Acyls [FA]	Fatty acids [FA]	FA(22:5)	FA(22:5)	FA 22:5	C22H34O2	ESI(–)	330.256	ND	3.291	-	[M-H]-	-	-	-	-	-	-	-	329.249	411.251	-	-	-	-	-	-	-	N	N	N	ND	56024.7
endogenous	Fatty Acyls [FA]	Fatty acids [FA]	FA(22:5)	FA(22:5)	FA 22:5	C22H34O2	ESI(–)	330.256	ND	3.388	-	[M-H]-	-	-	-	-	-	-	-	329.249	411.251	-	-	-	-	-	-	-	N	N	N	ND	33830.6
endogenous	Fatty Acyls [FA]	Fatty acids [FA]	FA(22:6)	FA(22:6)	FA 22:6	C22H32O2	ESI(–)	328.24	ND	2.908	-	[M-H]- > [M-H+(CH3COONa)]-	-	-	-	-	-	-	-	327.233	409.236	-	-	-	-	-	-	-	N	N	N	ND	105414
endogenous	Fatty Acyls [FA]	Fatty acids [FA]	FA(23:0)	FA(23:0)	FA 23:0	C23H46O2	ESI(–)	354.35	ND	7.123	-	[M-H]-	-	-	-	-	-	-	-	353.342	435.345	-	-	-	-	-	-	-	N	N	N	ND	23786
endogenous	Fatty Acyls [FA]	Fatty acids [FA]	FA(24:0)	FA(24:0)	FA 24:0	C24H48O2	ESI(–)	368.365	ND	7.774	-	[M-H]-	-	-	-	-	-	-	-	367.358	449.361	-	-	-	-	-	-	-	N	N	N	ND	59523.6
endogenous	Fatty Acyls [FA]	Fatty acids [FA]	FA(24:1)	FA(24:1)	FA 24:1	C24H46O2	ESI(–)	366.35	ND	6.407	-	[M-H]-	-	-	-	-	-	-	-	365.342	447.345	-	-	-	-	-	-	-	N	N	N	ND	22652
endogenous	Fatty Acyls [FA]	Fatty acids [FA]	FA(26:0)	FA(26:0)	FA 26:0	C26H52O2	ESI(–)	396.397	ND	8.94	-	[M-H]-	-	-	-	-	-	-	-	395.389	477.392	-	-	-	-	-	-	-	N	N	N	ND	10446.7
endogenous	Sphingolipids [SP]	Hexosylceramides [HexCer]	HexCer(d34:1)	HexCer(d18:1/16:0)	HexCer 18:1;O2/16:0	C40H77NO8	ESI(+/–)	699.565	7.585	7.44	[M+H]+ > [M+Na]+ > [M+K]+	[M+CH3COO]- > [M-H]- > [M+Cl]-	682.562	700.572	722.554	738.528	-	-	-	698.558	780.56	758.579	-	-	-	-	-	734.534	Y	N	N	19351.9	5704.2
endogenous	Sphingolipids [SP]	Hexosylceramides [HexCer]	HexCer(d40:1)	HexCer(d18:1/22:0)	HexCer 18:1;O2/22:0	C46H89NO8	ESI(+/–)	783.659	12.003	11.973	[M+Na]+ > [M+H]+	[M+CH3COO]- > [M-H]- > [M+Cl]- > [M+CH3COO+(CH3COONa)]-	766.656	784.666	806.648	822.622	-	-	-	782.652	864.654	842.673	-	-	-	-	-	818.628	Y	N	N	113630	38841.5
endogenous	Sphingolipids [SP]	Hexosylceramides [HexCer]	HexCer(d41:1)	HexCer(d18:1/23:0)	HexCer 18:1;O2/23:0	C47H91NO8	ESI(+/–)	797.674	12.136	12.107	[M+Na]+ > [M+H]+	[M+CH3COO]- > [M-H]- > [M+Cl]-	780.671	798.682	820.664	836.638	-	-	-	796.667	878.67	856.688	-	-	-	-	-	832.644	Y	N	N	50393	17501.4
endogenous	Sphingolipids [SP]	Hexosylceramides [HexCer]	HexCer(d42:1)	HexCer(d18:1/24:0)	HexCer 18:1;O2/24:0	C48H93NO8	ESI(+/–)	811.69	12.253	12.223	[M+Na]+ > [M+H]+ > [M+K]+	[M+CH3COO]- > [M-H]- > [M+Cl]- > [M+CH3COO+(CH3COONa)]- > [M+CH3COO+(CH3COONa)2]-	794.687	812.697	834.679	850.653	-	-	-	810.683	892.685	870.704	-	-	-	-	-	846.66	Y	N	N	93901.2	54794.2
endogenous	Sphingolipids [SP]	Hexosylceramides [HexCer]	HexCer(d42:2)	HexCer(d42:2)	HexCer 42:2;O2	C48H91NO8	ESI(+/–)	809.674	11.986	11.973	[M+H]+ > [M+Na]+	[M+CH3COO]- > [M-H]- > [M+Cl]- > [M+CH3COO+(CH3COONa)]- > [M+CH3COO+(CH3COONa)2]-	792.671	810.682	832.664	848.638	-	-	-	808.667	890.67	868.688	-	-	-	-	-	844.644	Y	N	N	117366	33070.9
endogenous	Glycerophospholipids [GP]	Monoacylglycerophosphocholines [LPC]	LPC(14:0)	LPC(0:0/14:0)	LPC 0:0/14:0	C22H46NO7P	ESI(+/–)	467.301	1.417	1.291	[M+H]+ > [M+Na]+	[M+CH3COO]-	450.298	468.308	490.29	506.264	-	526.362	452.278	-	-	526.315	608.319	690.322	772.324	512.299	594.302	502.271	N	N	N	28220.6	2347.33
endogenous	Glycerophospholipids [GP]	Monoacylglycerophosphocholines [LPC]	LPC(14:0)	LPC(14:0/0:0)	LPC 14:0/0:0	C22H46NO7P	ESI(+/–)	467.301	1.8	1.774	[M+H]+ > [M+Na]+	[M+CH3COO]-	450.298	468.308	490.29	506.264	-	526.362	452.278	-	-	526.315	608.319	690.322	772.324	512.299	594.302	502.271	N	N	N	56827.9	3594.7
endogenous	Glycerophospholipids [GP]	Monoacylglycerophosphocholines [LPC]	LPC(15:0)	LPC(0:0/15:0)	LPC 0:0/15:0	C23H48NO7P	ESI(+/–)	481.317	2	1.971	[M+H]+	[M+CH3COO]-	464.314	482.324	504.306	520.28	-	540.377	466.293	-	-	540.331	622.335	704.338	786.34	526.315	608.318	516.286	N	N	N	13030.8	3035.3
endogenous	Glycerophospholipids [GP]	Monoacylglycerophosphocholines [LPC]	LPC(15:0)	LPC(15:0/0:0)	LPC 15:0/0:0	C23H48NO7P	ESI(+/–)	481.317	2.2	2.155	[M+H]+ > [M+Na]+	[M+CH3COO]-	464.314	482.324	504.306	520.28	-	540.377	466.293	-	-	540.331	622.335	704.338	786.34	526.315	608.318	516.286	N	N	N	36749.9	8819.34
endogenous	Glycerophospholipids [GP]	Monoacylglycerophosphocholines [LPC]	LPC(16:0)	LPC(0:0/16:0)	LPC 0:0/16:0	C24H50NO7P	ESI(+/–)	495.332	2.434	2.374	[M+H]+ > [M+C2H7N2]+ > [M+Na]+ > [M+K]+	[M+CH3COO]- > [M+CH3COO+(CH3COONa)]- > [M+CH3COO+(CH3COONa)2]- > [M+CH3COO+(CH3COONa)3]- > [M+HCOO]- > [M+Cl]-	478.329	496.34	518.322	534.296	-	554.393	480.309	-	-	554.346	636.351	718.354	800.356	540.331	622.333	530.302	Y	N	Y	4.12873e+06	125992
endogenous	Glycerophospholipids [GP]	Monoacylglycerophosphocholines [LPC]	LPC(16:0)	LPC(16:0/0:0)	LPC 16:0/0:0	C24H50NO7P	ESI(+/–)	495.332	2.617	2.574	[M+H]+ > [M+Na]+ > [M+C2H7N2]+ > [M+K]+	[M+CH3COO]- > [M+CH3COO+(CH3COONa)]- > [M+CH3COO+(CH3COONa)2]- > [M+CH3COO+(CH3COONa)3]- > [M+HCOO]- > [M+Cl]-	478.329	496.34	518.322	534.296	-	554.393	480.309	-	-	554.346	636.351	718.354	800.356	540.331	622.333	530.302	Y	N	Y	9.18191e+06	400684
endogenous	Glycerophospholipids [GP]	Monoacylglycerophosphocholines [LPC]	LPC(16:1)	LPC(0:0/16:1)	LPC 0:0/16:1	C24H48NO7P	ESI(+/–)	493.317	1.6	1.341	[M+H]+ > [M+Na]+ > [M+C2H7N2]+	[M+CH3COO]-	476.314	494.324	516.306	532.28	-	552.377	478.293	-	-	552.331	634.335	716.338	798.34	538.315	620.318	528.286	N	N	N	57307	4373.71
endogenous	Glycerophospholipids [GP]	Monoacylglycerophosphocholines [LPC]	LPC(16:1)	LPC(16:1/0:0)	LPC 16:1/0:0	C24H48NO7P	ESI(+/–)	493.317	1.967	1.941	[M+H]+ > [M+Na]+ > [M+C2H7N2]+	[M+CH3COO]-	476.314	494.324	516.306	532.28	-	552.377	478.293	-	-	552.331	634.335	716.338	798.34	538.315	620.318	528.286	N	N	N	129078	6246.39
endogenous	Glycerophospholipids [GP]	Monoacylglycerophosphocholines [LPC]	LPC(17:0)	LPC(0:0/17:0)	LPC 0:0/17:0	C25H52NO7P	ESI(+/–)	509.348	2.951	2.858	[M+H]+ > [M+Na]+	[M+CH3COO]-	492.345	510.355	532.337	548.311	-	568.409	494.325	-	-	568.362	650.366	732.369	814.371	554.346	636.349	544.318	N	N	N	58471.3	3496.09
endogenous	Glycerophospholipids [GP]	Monoacylglycerophosphocholines [LPC]	LPC(17:0)	LPC(17:0/0:0)	LPC 17:0/0:0	C25H52NO7P	ESI(+/–)	509.348	3.051	3.024	[M+H]+ > [M+Na]+	[M+CH3COO]-	492.345	510.355	532.337	548.311	-	568.409	494.325	-	-	568.362	650.366	732.369	814.371	554.346	636.349	544.318	N	N	N	74877.9	5201.2
endogenous	Glycerophospholipids [GP]	Monoacylglycerophosphocholines [LPC]	LPC(18:0)	LPC(0:0/18:0)	LPC 0:0/18:0	C26H54NO7P	ESI(+/–)	523.364	3.367	3.274	[M+H]+ > [M+Na]+ > [M+C2H7N2]+ > [M+K]+	[M+CH3COO]- > [M+CH3COO+(CH3COONa)]- > [M+CH3COO+(CH3COONa)2]- > [M+CH3COO+(CH3COONa)3]- > [M+Cl]- = [M+H]-	506.36	524.371	546.353	562.327	-	582.424	508.34	-	-	582.378	664.382	746.385	828.387	568.362	650.364	558.333	Y	N	Y	455334	84402.4
endogenous	Glycerophospholipids [GP]	Monoacylglycerophosphocholines [LPC]	LPC(18:0)	LPC(18:0/0:0)	LPC 18:0/0:0	C26H54NO7P	ESI(+/–)	523.364	3.484	3.441	[M+H]+ > [M+Na]+ > [M+C2H7N2]+ > [M+K]+	[M+CH3COO]- > [M+CH3COO+(CH3COONa)]- > [M+CH3COO+(CH3COONa)2]- > [M+CH3COO+(CH3COONa)3]- > [M+Cl]- = [M+H]-	506.36	524.371	546.353	562.327	-	582.424	508.34	-	-	582.378	664.382	746.385	828.387	568.362	650.364	558.333	Y	N	Y	4.61418e+06	222428
ISTD	Glycerophospholipids [GP]	Monoacylglycerophosphocholines [LPC]	LPC(18:1(d7))	LPC(18:1/0:0(d7))	[D7]LPC 18:1/0:0	C26H45D7NO7P	ESI(+/–)	528.392	2.743	2.728	[M+H]+ > [M+Na]+ > [M+C2H7N2]+ > [M+K]+	[M+CH3COO]- > [M+CH3COO+(CH3COONa)]- > [M+CH3COO+(CH3COONa)2]- > [M+CH3COO+(CH3COONa)3]-	511.389	529.399	551.381	567.355	-	587.452	-	-	-	587.406	669.41	751.413	833.415	573.39	655.393	563.361	N	N	N	982177	24444.8
endogenous	Glycerophospholipids [GP]	Monoacylglycerophosphocholines [LPC]	LPC(18:1)	LPC(0:0/18:1)	LPC 0:0/18:1	C26H52NO7P	ESI(+/–)	521.348	2.617	2.558	[M+H]+ > [M+C2H7N2]+ > [M+Na]+ > [M+K]+	[M+CH3COO]- > [M+CH3COO+(CH3COONa)]- > [M+CH3COO+(CH3COONa)2]- > [M+CH3COO+(CH3COONa)3]- > [M+HCOO]-	504.345	522.355	544.337	560.311	-	580.409	506.325	-	-	580.362	662.366	744.369	826.371	566.346	648.349	556.318	N	N	Y	1.04148e+06	28142.6
endogenous	Glycerophospholipids [GP]	Monoacylglycerophosphocholines [LPC]	LPC(18:1)	LPC(18:1/0:0)	LPC 18:1/0:0	C26H52NO7P	ESI(+/–)	521.348	2.8	2.758	[M+H]+ > [M+Na]+ > [M+C2H7N2]+ > [M+K]+	[M+CH3COO]- > [M+CH3COO+(CH3COONa)]- > [M+CH3COO+(CH3COONa)2]- > [M+CH3COO+(CH3COONa)3]- > [M+HCOO]-	504.345	522.355	544.337	560.311	-	580.409	506.325	-	-	580.362	662.366	744.369	826.371	566.346	648.349	556.318	N	N	Y	1.57032e+06	83462.1
endogenous	Glycerophospholipids [GP]	Monoacylglycerophosphocholines [LPC]	LPC(18:2)	LPC(0:0/18:2)	LPC 0:0/18:2	C26H50NO7P	ESI(+/–)	519.332	2.05	2.038	[M+H]+ > [M+Na]+ > [M+C2H7N2]+ > [M+K]+	[M+CH3COO]- > [M+CH3COO+(CH3COONa)]- > [M+CH3COO+(CH3COONa)2]- > [M+CH3COO+(CH3COONa)3]- > [M+HCOO]-	502.329	520.34	542.322	558.296	-	578.393	504.309	-	-	578.346	660.351	742.354	824.356	564.331	646.333	554.302	N	N	Y	634091	59228.6
endogenous	Glycerophospholipids [GP]	Monoacylglycerophosphocholines [LPC]	LPC(18:2)	LPC(18:2/0:0)	LPC 18:2/0:0	C26H50NO7P	ESI(+/–)	519.332	2.234	2.188	[M+H]+ > [M+Na]+ > [M+C2H7N2]+ > [M+K]+	[M+CH3COO]- > [M+CH3COO+(CH3COONa)]- > [M+CH3COO+(CH3COONa)2]- > [M+CH3COO+(CH3COONa)3]- > [M+HCOO]-	502.329	520.34	542.322	558.296	-	578.393	504.309	-	-	578.346	660.351	742.354	824.356	564.331	646.333	554.302	N	N	Y	1.80403e+06	1.82245e+06
endogenous	Glycerophospholipids [GP]	Monoacylglycerophosphocholines [LPC]	LPC(18:3)	LPC(0:0/18:3)	LPC 0:0/18:3	C26H48NO7P	ESI(+/–)	517.317	1.45	1.404	[M+H]+	[M+CH3COO]-	500.314	518.324	540.306	556.28	-	576.377	502.293	-	-	576.331	658.335	740.338	822.34	562.315	644.318	552.286	N	N	N	12969.7	1661.84
endogenous	Glycerophospholipids [GP]	Monoacylglycerophosphocholines [LPC]	LPC(18:3)	LPC(18:3/0:0)	LPC 18:3/0:0	C26H48NO7P	ESI(+/–)	517.317	1.8	1.755	[M+H]+	[M+CH3COO]-	500.314	518.324	540.306	556.28	-	576.377	502.293	-	-	576.331	658.335	740.338	822.34	562.315	644.318	552.286	N	N	N	19569	2616.34
endogenous	Glycerophospholipids [GP]	Monoacylglycerophosphocholines [LPC]	LPC(20:0)	LPC(0:0/20:0)	LPC 0:0/20:0	C28H58NO7P	ESI(+/–)	551.395	4.134	4.022	[M+H]+	[M+CH3COO]-	534.392	552.402	574.384	590.358	-	610.455	536.372	-	-	610.409	692.413	774.416	856.418	596.393	678.396	586.364	N	N	N	2217.31	534.04
endogenous	Glycerophospholipids [GP]	Monoacylglycerophosphocholines [LPC]	LPC(20:0)	LPC(20:0/0:0)	LPC 20:0/0:0	C28H58NO7P	ESI(+/–)	551.395	4.251	4.205	[M+H]+	[M+CH3COO]-	534.392	552.402	574.384	590.358	-	610.455	536.372	-	-	610.409	692.413	774.416	856.418	596.393	678.396	586.364	N	N	N	11260.7	1303.44
endogenous	Glycerophospholipids [GP]	Monoacylglycerophosphocholines [LPC]	LPC(20:1)	LPC(0:0/20:1)	LPC 0:0/20:1	C28H56NO7P	ESI(+/–)	549.379	3.517	3.474	[M+H]+	[M+CH3COO]-	532.376	550.387	572.369	588.343	-	608.44	534.356	-	-	608.393	690.398	772.401	854.403	594.378	676.38	584.349	N	N	N	13666.2	1143.26
endogenous	Glycerophospholipids [GP]	Monoacylglycerophosphocholines [LPC]	LPC(20:1)	LPC(20:1/0:0)	LPC 20:1/0:0	C28H56NO7P	ESI(+/–)	549.379	3.601	3.541	[M+H]+	[M+CH3COO]-	532.376	550.387	572.369	588.343	-	608.44	534.356	-	-	608.393	690.398	772.401	854.403	594.378	676.38	584.349	N	N	N	24842.1	2158.92
endogenous	Glycerophospholipids [GP]	Monoacylglycerophosphocholines [LPC]	LPC(20:2)	LPC(0:0/20:2)	LPC 0:0/20:2	C28H54NO7P	ESI(+/–)	547.364	2.901	2.808	[M+H]+ = [M+Na]+	[M+CH3COO]-	530.36	548.371	570.353	586.327	-	606.424	532.34	-	-	606.378	688.382	770.385	852.387	592.362	674.364	582.333	N	N	N	13109.4	1003.41
endogenous	Glycerophospholipids [GP]	Monoacylglycerophosphocholines [LPC]	LPC(20:2)	LPC(20:2/0:0)	LPC 20:2/0:0	C28H54NO7P	ESI(+/–)	547.364	3.017	2.958	[M+H]+ = [M+Na]+	[M+CH3COO]-	530.36	548.371	570.353	586.327	-	606.424	532.34	-	-	606.378	688.382	770.385	852.387	592.362	674.364	582.333	N	N	N	26064.5	1714.34
endogenous	Glycerophospholipids [GP]	Monoacylglycerophosphocholines [LPC]	LPC(20:3)	LPC(0:0/20:3)	LPC 0:0/20:3	C28H52NO7P	ESI(+/–)	545.348	2.35	2.305	[M+H]+ = [M+Na]+ = [M+C2H7N2]+	[M+CH3COO]- > [M+CH3COO+(CH3COONa)]-	528.345	546.355	568.337	584.311	-	604.409	530.325	-	-	604.362	686.366	768.369	850.371	590.346	672.349	580.318	N	N	N	73384.3	9901.86
endogenous	Glycerophospholipids [GP]	Monoacylglycerophosphocholines [LPC]	LPC(20:3)	LPC(20:3/0:0)	LPC 20:3/0:0	C28H52NO7P	ESI(+/–)	545.348	2.517	2.474	[M+H]+ = [M+Na]+ = [M+C2H7N2]+	[M+CH3COO]- > [M+CH3COO+(CH3COONa)]-	528.345	546.355	568.337	584.311	-	604.409	530.325	-	-	604.362	686.366	768.369	850.371	590.346	672.349	580.318	N	N	Y	139274	16885.6
endogenous	Glycerophospholipids [GP]	Monoacylglycerophosphocholines [LPC]	LPC(20:4)	LPC(0:0/20:4)	LPC 0:0/20:4	C28H50NO7P	ESI(+/–)	543.332	2.067	2.055	[M+H]+ > [M+Na]+ > [M+C2H7N2]+	[M+CH3COO]- > [M+CH3COO+(CH3COONa)]-	526.329	544.34	566.322	582.296	-	602.393	528.309	-	-	602.346	684.351	766.354	848.356	588.331	670.333	578.302	N	N	Y	147909	22762.1
endogenous	Glycerophospholipids [GP]	Monoacylglycerophosphocholines [LPC]	LPC(20:4)	LPC(20:4/0:0)	LPC 20:4/0:0	C28H50NO7P	ESI(+/–)	543.332	2.184	2.138	[M+H]+ > [M+Na]+ > [M+C2H7N2]+	[M+CH3COO]- > [M+CH3COO+(CH3COONa)]- > [M+CH3COO+(CH3COONa)2]- > [M+CH3COO+(CH3COONa)3]-	526.329	544.34	566.322	582.296	-	602.393	528.309	-	-	602.346	684.351	766.354	848.356	588.331	670.333	578.302	N	N	Y	392177	59513.4
endogenous	Glycerophospholipids [GP]	Monoacylglycerophosphocholines [LPC]	LPC(20:5)	LPC(0:0/20:5)	LPC 0:0/20:5	C28H48NO7P	ESI(+/–)	541.317	1.45	1.355	[M+H]+ = [M+Na]+	[M+CH3COO]-	524.314	542.324	564.306	580.28	-	600.377	526.293	-	-	600.331	682.335	764.338	846.34	586.315	668.318	576.286	N	N	N	14301.6	2041.94
endogenous	Glycerophospholipids [GP]	Monoacylglycerophosphocholines [LPC]	LPC(20:5)	LPC(20:5/0:0)	LPC 20:5/0:0	C28H48NO7P	ESI(+/–)	541.317	1.75	1.705	[M+H]+ = [M+Na]+	[M+CH3COO]-	524.314	542.324	564.306	580.28	-	600.377	526.293	-	-	600.331	682.335	764.338	846.34	586.315	668.318	576.286	N	N	N	39443.3	3135.35
endogenous	Glycerophospholipids [GP]	Monoacylglycerophosphocholines [LPC]	LPC(22:4)	LPC(0:0/22:4)	LPC 0:0/22:4	C30H54NO7P	ESI(+/–)	571.364	2.667	2.608	[M+H]+	[M+CH3COO]-	554.36	572.371	594.353	610.327	-	630.424	556.34	-	-	630.378	712.382	794.385	876.387	616.362	698.364	606.333	N	N	N	8356.74	654.75
endogenous	Glycerophospholipids [GP]	Monoacylglycerophosphocholines [LPC]	LPC(22:4)	LPC(22:4/0:0)	LPC 22:4/0:0	C30H54NO7P	ESI(+/–)	571.364	2.834	2.808	[M+H]+	[M+CH3COO]-	554.36	572.371	594.353	610.327	-	630.424	556.34	-	-	630.378	712.382	794.385	876.387	616.362	698.364	606.333	N	N	N	13356.4	1069.81
endogenous	Glycerophospholipids [GP]	Monoacylglycerophosphocholines [LPC]	LPC(22:5)	LPC(0:0/22:5)	LPC 0:0/22:5	C30H52NO7P	ESI(+/–)	569.348	2.167	2.088	[M+H]+ = [M+Na]+ = [M+C2H7N2]+	[M+CH3COO]-	552.345	570.355	592.337	608.311	-	628.409	554.325	-	-	628.362	710.366	792.369	874.371	614.346	696.349	604.318	N	N	N	13874	3065.62
endogenous	Glycerophospholipids [GP]	Monoacylglycerophosphocholines [LPC]	LPC(22:5)	LPC(22:5/0:0)	LPC 22:5/0:0	C30H52NO7P	ESI(+/–)	569.348	2.367	2.305	[M+H]+ = [M+Na]+ = [M+C2H7N2]+	[M+CH3COO]-	552.345	570.355	592.337	608.311	-	628.409	554.325	-	-	628.362	710.366	792.369	874.371	614.346	696.349	604.318	N	N	N	25783.5	5696.7
endogenous	Glycerophospholipids [GP]	Monoacylglycerophosphocholines [LPC]	LPC(22:6)	LPC(0:0/22:6)	LPC 0:0/22:6	C30H50NO7P	ESI(+/–)	567.332	1.95	1.838	[M+H]+ = [M+Na]+ = [M+C2H7N2]+	[M+CH3COO]-	550.329	568.34	590.322	606.296	-	626.393	552.309	-	-	626.346	708.351	790.354	872.356	612.331	694.333	602.302	N	N	N	24162	3582.74
endogenous	Glycerophospholipids [GP]	Monoacylglycerophosphocholines [LPC]	LPC(22:6)	LPC(22:6/0:0)	LPC 22:6/0:0	C30H50NO7P	ESI(+/–)	567.332	2.1	2.071	[M+H]+ = [M+Na]+ = [M+C2H7N2]+	[M+CH3COO]-	550.329	568.34	590.322	606.296	-	626.393	552.309	-	-	626.346	708.351	790.354	872.356	612.331	694.333	602.302	N	N	N	63168.6	11018.4
endogenous	Glycerophospholipids [GP]	Monoacylglycerophosphocholines [LPC]	LPC(24:0)	LPC(24:0_0:0)	LPC 24:0_0:0	C32H66NO7P	ESI(+/–)	607.458	5.935	5.889	[M+H]+	[M+CH3COO]-	590.454	608.465	630.447	646.421	-	666.518	592.434	-	-	666.471	748.476	830.479	912.481	652.456	734.458	642.427	N	N	N	9130.61	1229.41
endogenous	Glycerophospholipids [GP]	Monoalkylglycerophosphocholines [LPC O-]	LPC(O-16:0)	LPC(O-0:0/16:0)	LPC O-0:0/16:0	C24H52NO6P	ESI(+/–)	481.353	2.901	2.838	[M+H]+ > [M+Na]+	[M+CH3COO]-	464.35	482.361	504.342	520.316	-	540.414	466.33	-	-	540.367	622.371	704.374	786.377	526.351	608.354	516.323	N	N	N	30876.2	2231.27
endogenous	Glycerophospholipids [GP]	Monoalkylglycerophosphocholines [LPC O-]	LPC(O-16:0)	LPC(O-16:0/0:0)	LPC O-16:0/0:0	C24H52NO6P	ESI(+/–)	481.353	3.051	3.005	[M+H]+ > [M+Na]+	[M+CH3COO]-	464.35	482.361	504.342	520.316	-	540.414	466.33	-	-	540.367	622.371	704.374	786.377	526.351	608.354	516.323	N	N	N	71188.4	6446.48
endogenous	Glycerophospholipids [GP]	Monoalkylglycerophosphocholines // 1Z-alkenylglycerophosphocholines [LPC O/P-]	LPC(O-16:1) // LPC(P-16:0)	LPC(O-0:0/16:1) // LPC(P-0:0/16:0)	LPC O-0:0/16:1 // LPC P-0:0/16:0	C24H50NO6P	ESI(+/–)	479.338	2.8	2.755	[M+H]+	[M+CH3COO]-	462.334	480.345	502.327	518.301	-	538.398	464.314	-	-	538.351	620.356	702.359	784.361	524.336	606.338	514.307	N	N	N	26036.9	2111.52
endogenous	Glycerophospholipids [GP]	Monoalkylglycerophosphocholines // 1Z-alkenylglycerophosphocholines [LPC O/P-]	LPC(O-16:1) // LPC(P-16:0)	LPC(O-16:1/0:0) // LPC(P-16:0/0:0)	LPC O-16:1/0:0 // LPC P-16:0/0:0	C24H50NO6P	ESI(+/–)	479.338	2.984	2.955	[M+H]+	[M+CH3COO]-	462.334	480.345	502.327	518.301	-	538.398	464.314	-	-	538.351	620.356	702.359	784.361	524.336	606.338	514.307	N	N	N	59202.6	6505.8
endogenous	Glycerophospholipids [GP]	Monoalkylglycerophosphocholines [LPC O-]	LPC(O-18:0)	LPC(O-0:0/18:0)	LPC O-0:0/18:0	C26H56NO6P	ESI(+/–)	509.385	3.801	3.772	[M+H]+	[M+CH3COO]-	492.381	510.392	532.374	548.348	-	568.445	494.361	-	-	568.398	650.403	732.406	814.408	554.383	636.385	544.354	N	N	N	14566.9	1740.72
endogenous	Glycerophospholipids [GP]	Monoalkylglycerophosphocholines [LPC O-]	LPC(O-18:0)	LPC(O-18:0/0:0)	LPC O-18:0/0:0	C26H56NO6P	ESI(+/–)	509.385	3.884	3.855	[M+H]+	[M+CH3COO]-	492.381	510.392	532.374	548.348	-	568.445	494.361	-	-	568.398	650.403	732.406	814.408	554.383	636.385	544.354	N	N	N	30497.3	2755.6
endogenous	Glycerophospholipids [GP]	Monoalkylglycerophosphocholines // 1Z-alkenylglycerophosphocholines [LPC O/P-]	LPC(O-18:1) // LPC(P-18:0)	LPC(O-0:0/18:1) // LPC(P-0:0/18:0)	LPC O-0:0/18:1 // LPC P-0:0/18:0	C26H54NO6P	ESI(+/–)	507.369	3.084	2.988	[M+H]+ > [M+Na]+	[M+CH3COO]- > [M+CH3COO+(CH3COONa)]-	490.366	508.376	530.358	546.332	-	566.429	492.345	-	-	566.383	648.387	730.39	812.392	552.367	634.37	542.338	N	N	N	20540.5	1534.24
endogenous	Glycerophospholipids [GP]	Monoalkylglycerophosphocholines // 1Z-alkenylglycerophosphocholines [LPC O/P-]	LPC(O-18:1) // LPC(P-18:0)	LPC(O-18:1/0:0) // LPC(P-18:0/0:0)	LPC O-18:1/0:0 // LPC P-18:0/0:0	C26H54NO6P	ESI(+/–)	507.369	3.201	3.172	[M+H]+ > [M+Na]+	[M+CH3COO]- > [M+CH3COO+(CH3COONa)]-	490.366	508.376	530.358	546.332	-	566.429	492.345	-	-	566.383	648.387	730.39	812.392	552.367	634.37	542.338	N	N	N	49123	4237.41
endogenous	Glycerophospholipids [GP]	Monoacylglycerophosphoethanolamines [LPE]	LPE(16:0)	LPE(0:0/16:0)	LPE 0:0/16:0	C21H44NO7P	ESI(+/–)	453.286	2.55	2.508	[M+H]+	-	436.282	454.293	476.275	492.249	-	512.346	-	452.278	534.281	-	-	-	-	-	-	-	N	N	N	13706.8	2022.46
endogenous	Glycerophospholipids [GP]	Monoacylglycerophosphoethanolamines [LPE]	LPE(16:0)	LPE(16:0/0:0)	LPE 16:0/0:0	C21H44NO7P	ESI(+/–)	453.286	2.734	2.672	[M+H]+ > [M+Na]+	[M-H]-	436.282	454.293	476.275	492.249	-	512.346	-	452.278	534.281	-	-	-	-	-	-	-	N	N	N	26692	5606.81
endogenous	Glycerophospholipids [GP]	Monoacylglycerophosphoethanolamines [LPE]	LPE(18:0)	LPE(0:0/18:0)	LPE 0:0/18:0	C23H48NO7P	ESI(+/–)	481.317	3.472	3.405	[M+H]+ > [M+Na]+	[M-H]-	464.314	482.324	504.306	520.28	-	540.377	-	480.31	562.312	-	-	-	-	-	-	-	N	N	N	7424.1	10789.8
endogenous	Glycerophospholipids [GP]	Monoacylglycerophosphoethanolamines [LPE]	LPE(18:0)	LPE(18:0/0:0)	LPE 18:0/0:0	C23H48NO7P	ESI(+/–)	481.317	3.584	3.538	[M+H]+ > [M+Na]+	[M-H]- > [M-H+(CH3COONa)]-	464.314	482.324	504.306	520.28	-	540.377	-	480.31	562.312	-	-	-	-	-	-	-	N	N	N	54569.1	5171.72
ISTD	Glycerophospholipids [GP]	Monoacylglycerophosphoethanolamines [LPE]	LPE(18:1(d7))	LPE(18:1/0:0(d7))	[D7]LPE 18:1/0:0	C23H39D7NO7P	ESI(+/–)	486.345	2.848	2.836	[M+H]+ > [M+Na]+	[M-H]- > [M-H+(CH3COONa)]-	469.342	487.352	509.334	525.308	-	545.405	-	485.338	567.34	-	-	-	-	-	-	-	N	N	N	62057.2	6707.91
endogenous	Glycerophospholipids [GP]	Monoacylglycerophosphoethanolamines [LPE]	LPE(18:1)	LPE(0:0/18:1)	LPE 0:0/18:1	C23H46NO7P	ESI(+/–)	479.301	2.75	2.688	[M+H]+ > [M+Na]+	[M-H]-	462.298	480.308	502.29	518.264	-	538.362	-	478.294	560.296	-	-	-	-	-	-	-	N	N	N	17233.9	3532.85
endogenous	Glycerophospholipids [GP]	Monoacylglycerophosphoethanolamines [LPE]	LPE(18:1)	LPE(18:1/0:0)	LPE 18:1/0:0	C23H46NO7P	ESI(+/–)	479.301	2.901	2.872	[M+H]+ > [M+Na]+	[M-H]-	462.298	480.308	502.29	518.264	-	538.362	-	478.294	560.296	-	-	-	-	-	-	-	N	N	N	26296.6	8828.3
endogenous	Glycerophospholipids [GP]	Monoacylglycerophosphoethanolamines [LPE]	LPE(18:2)	LPE(0:0/18:2)	LPE 0:0/18:2	C23H44NO7P	ESI(+/–)	477.286	2.184	2.121	[M+H]+ > [M+Na]+	[M-H]-	460.282	478.293	500.275	516.249	-	536.346	-	476.278	558.281	-	-	-	-	-	-	-	N	N	N	19174.5	3980.95
endogenous	Glycerophospholipids [GP]	Monoacylglycerophosphoethanolamines [LPE]	LPE(18:2)	LPE(18:2/0:0)	LPE 18:2/0:0	C23H44NO7P	ESI(+/–)	477.286	2.334	2.305	[M+H]+ > [M+Na]+	[M-H]- > [M-H+(CH3COONa)]-	460.282	478.293	500.275	516.249	-	536.346	-	476.278	558.281	-	-	-	-	-	-	-	N	N	N	40153.7	9669.69
endogenous	Glycerophospholipids [GP]	Monoacylglycerophosphoethanolamines [LPE]	LPE(20:4)	LPE(0:0/20:4)	LPE 0:0/20:4	C25H44NO7P	ESI(+/–)	501.286	2.1	1.658	[M+H]+ > [M+Na]+	[M-H]-	484.282	502.293	524.275	540.249	-	560.346	-	500.278	582.281	-	-	-	-	-	-	-	N	N	N	12252.9	1785.59
endogenous	Glycerophospholipids [GP]	Monoacylglycerophosphoethanolamines [LPE]	LPE(20:4)	LPE(20:4/0:0)	LPE 20:4/0:0	C25H44NO7P	ESI(+/–)	501.286	2.284	2.25	[M+H]+ > [M+Na]+	[M-H]- > [M-H+(CH3COONa)]-	484.282	502.293	524.275	540.249	-	560.346	-	500.278	582.281	-	-	-	-	-	-	-	N	N	N	25464.9	5105.45
endogenous	Glycerophospholipids [GP]	Monoacylglycerophosphoethanolamines [LPE]	LPE(22:5)	LPE(22:5/0:0)	LPE 22:5/0:0	C27H46NO7P	ESI(+)	527.301	2.467	2.405	[M+H]+	[M-H]-	510.298	528.308	550.29	566.264	-	586.362	-	526.294	608.296	-	-	-	-	-	-	-	N	N	N	3334.49	933.97
endogenous	Glycerophospholipids [GP]	Monoacylglycerophosphoethanolamines [LPE]	LPE(22:6)	LPE(0:0/22:6)	LPE 0:0/22:6	C27H44NO7P	ESI(+/–)	525.286	1.984	1.624	[M+H]+ > [M+Na]+	[M-H]-	508.282	526.293	548.275	564.249	-	584.346	-	524.278	606.281	-	-	-	-	-	-	-	N	N	N	5239.75	1075.87
endogenous	Glycerophospholipids [GP]	Monoacylglycerophosphoethanolamines [LPE]	LPE(22:6)	LPE(22:6/0:0)	LPE 22:6/0:0	C27H44NO7P	ESI(+/–)	525.286	2.2	2.141	[M+H]+ > [M+Na]+	[M-H]-	508.282	526.293	548.275	564.249	-	584.346	-	524.278	606.281	-	-	-	-	-	-	-	N	N	N	12495.9	2131.99
endogenous	Glycerophospholipids [GP]	Monoalkylglycerophosphoethanolamines // 1Z-alkenylglycerophosphoethanolamines [LPE O/P-]	LPE(O-16:1) // LPE(P-16:0)	LPE(O-0:0/16:1) // LPE(P-0:0/16:0)	LPE O-0:0/16:1 // LPE P-0:0/16:0	C21H44NO6P	ESI(+/–)	437.291	2.951	2.922	[M+H]+	[M-H]-	420.287	438.298	460.28	476.254	-	496.351	-	436.283	524.286	-	-	-	-	-	-	-	N	N	N	3744.54	2413.51
endogenous	Glycerophospholipids [GP]	Monoalkylglycerophosphoethanolamines // 1Z-alkenylglycerophosphoethanolamines [LPE O/P-]	LPE(O-16:1) // LPE(P-16:0)	LPE(O-16:1/0:0) // LPE(P-16:0/0:0)	LPE O-16:1/0:0 // LPE P-16:0/0:0	C21H44NO6P	ESI(+/–)	437.291	3.117	3.088	[M+H]+	[M-H]-	420.287	438.298	460.28	476.254	-	496.351	-	436.283	524.286	-	-	-	-	-	-	-	N	N	N	7439.73	5553.46
endogenous	Glycerophospholipids [GP]	Monoalkylglycerophosphoethanolamines // 1Z-alkenylglycerophosphoethanolamines [LPE O/P-]	LPE(O-18:1) // LPE(P-18:0)	LPE(O-0:0/18:1) // LPE(P-0:0/18:0)	LPE O-0:0/18:1 // LPE P-0:0/18:0	C23H48NO6P	ESI(+/–)	465.322	3.884	3.822	[M+H]+	[M-H]-	448.319	466.329	488.311	504.285	-	524.382	-	464.315	552.317	-	-	-	-	-	-	-	N	N	N	7456.44	5627.5
endogenous	Glycerophospholipids [GP]	Monoalkylglycerophosphoethanolamines // 1Z-alkenylglycerophosphoethanolamines [LPE O/P-]	LPE(O-18:1) // LPE(P-18:0)	LPE(O-18:1/0:0) // LPE(P-18:0/0:0)	LPE O-18:1/0:0 // LPE P-18:0/0:0	C23H48NO6P	ESI(+/–)	465.322	3.934	3.905	[M+H]+	[M-H]-	448.319	466.329	488.311	504.285	-	524.382	-	464.315	552.317	-	-	-	-	-	-	-	N	N	N	15248.5	12633.8
endogenous	Glycerophospholipids [GP]	Monoalkylglycerophosphoethanolamines // 1Z-alkenylglycerophosphoethanolamines [LPE O/P-]	LPE(O-18:2) // LPE(P-18:1)	LPE(O-18:2/0:0) // LPE(P-18:1/0:0)	LPE O-18:2/0:0 // LPE P-18:1/0:0	C23H46NO6P	ESI(+/–)	463.306	3.251	3.238	[M+H]+	[M-H]-	446.303	464.314	486.295	502.269	-	522.367	-	462.299	550.302	-	-	-	-	-	-	-	N	N	N	4683.57	4319.33
endogenous	Glycerophospholipids [GP]	Monoacylglycerophosphoinositoles [LPI]	LPI(16:0)	LPI(0:0/16:0)	LPI 0:0/16:0	C25H49O12P	ESI(–)	572.296	ND	1.855	-	[M-H]-	-	-	-	-	-	-	-	571.289	659.291	-	-	-	-	-	-	-	N	N	N	ND	780.55
endogenous	Glycerophospholipids [GP]	Monoacylglycerophosphoinositoles [LPI]	LPI(16:0)	LPI(16:0/0:0)	LPI 16:0/0:0	C25H49O12P	ESI(–)	572.296	ND	2.038	-	[M-H]-	-	-	-	-	-	-	-	571.289	659.291	-	-	-	-	-	-	-	N	N	N	ND	1903.87
endogenous	Glycerophospholipids [GP]	Monoacylglycerophosphoinositoles [LPI]	LPI(18:0)	LPI(0:0/18:0)	LPI 0:0/18:0	C27H53O12P	ESI(–)	600.327	ND	2.661	-	[M-H]-	-	-	-	-	-	-	-	599.32	687.323	-	-	-	-	-	-	-	N	N	N	ND	628.98
endogenous	Glycerophospholipids [GP]	Monoacylglycerophosphoinositoles [LPI]	LPI(18:0)	LPI(18:0/0:0)	LPI 18:0/0:0	C27H53O12P	ESI(–)	600.327	ND	2.841	-	[M-H]-	-	-	-	-	-	-	-	599.32	687.323	-	-	-	-	-	-	-	N	N	N	ND	1212.32
endogenous	Glycerophospholipids [GP]	Monoacylglycerophosphoinositoles [LPI]	LPI(18:1)	LPI(0:0/18:1)	LPI 0:0/18:1	C27H51O12P	ESI(–)	598.312	ND	2.098	-	[M-H]-	-	-	-	-	-	-	-	597.305	685.307	-	-	-	-	-	-	-	N	N	N	ND	973.01
endogenous	Glycerophospholipids [GP]	Monoacylglycerophosphoinositoles [LPI]	LPI(18:1)	LPI(18:1/0:0)	LPI 18:1/0:0	C27H51O12P	ESI(–)	598.312	ND	2.208	-	[M-H]-	-	-	-	-	-	-	-	597.305	685.307	-	-	-	-	-	-	-	N	N	N	ND	2405.23
endogenous	Glycerophospholipids [GP]	Monoacylglycerophosphoinositoles [LPI]	LPI(18:2)	LPI(0:0/18:2)	LPI 0:0/18:2	C27H49O12P	ESI(–)	596.296	ND	1.61	-	[M-H]-	-	-	-	-	-	-	-	595.289	683.291	-	-	-	-	-	-	-	N	N	N	ND	1100.77
endogenous	Glycerophospholipids [GP]	Monoacylglycerophosphoinositoles [LPI]	LPI(18:2)	LPI(18:2/0:0)	LPI 18:2/0:0	C27H49O12P	ESI(–)	596.296	ND	1.71	-	[M-H]-	-	-	-	-	-	-	-	595.289	683.291	-	-	-	-	-	-	-	N	N	N	ND	3231.04
endogenous	Glycerophospholipids [GP]	Monoacylglycerophosphoinositoles [LPI]	LPI(20:4)	LPI(0:0/20:4)	LPI 0:0/20:4	C29H49O12P	ESI(–)	620.296	ND	1.571	-	[M-H]-	-	-	-	-	-	-	-	619.289	707.291	-	-	-	-	-	-	-	N	N	N	ND	2693.71
endogenous	Glycerophospholipids [GP]	Monoacylglycerophosphoinositoles [LPI]	LPI(20:4)	LPI(20:4/0:0)	LPI 20:4/0:0	C29H49O12P	ESI(–)	620.296	ND	1.641	-	[M-H]-	-	-	-	-	-	-	-	619.289	707.291	-	-	-	-	-	-	-	N	N	N	ND	6768.78
ISTD	Glycerolipids [GL]	Monoacylglycerols [MG]	MG(18:1(d7))	MG(18:1/0:0(d7))	[D7]MG 18:1/0:0	C21H33D7O4	ESI(+/–)	363.337	3.658	3.661	[M+Na]+ > [M+H]+ > [M+K]+ > [M+NH4]+	[M+CH3COO]-	346.333	364.344	386.326	402.3	381.37	422.397	-	362.329	444.332	422.35	504.355	586.358	668.36	408.335	-	398.306	N	N	N	5449.18	5664.11
endogenous	Glycerophospholipids [GP]	Diacylglycerophosphocholines [PC]	PC(26:0)	PC(26:0)	PC 26:0	C34H68NO8P	ESI(+)	649.468	5.084	ND	[M+H]+	-	-	650.476	672.457	688.431	-	708.529	634.445	-	-	708.482	790.486	872.49	954.492	694.466	776.469	684.438	N	N	N	2891.17	ND
endogenous	Glycerophospholipids [GP]	Diacylglycerophosphocholines [PC]	PC(28:0)	PC(28:0)	PC 28:0	C36H72NO8P	ESI(+/–)	677.5	6.018	5.924	[M+H]+	[M+CH3COO]- > [M+CH3COO+(CH3COONa)]- > [M+CH3COO+(CH3COONa)2]- = [M+CH3COO+(CH3COONa)3]-	-	678.507	700.489	716.463	-	736.56	662.476	-	-	736.513	818.518	900.521	982.523	722.498	804.5	712.469	N	N	N	26585	2572.08
endogenous	Glycerophospholipids [GP]	Diacylglycerophosphocholines [PC]	PC(29:0)	PC(29:0)	PC 29:0	C37H74NO8P	ESI(+)	691.515	6.601	ND	[M+H]+	-	-	692.523	714.505	730.478	-	750.576	676.492	-	-	750.529	832.533	914.537	996.539	736.514	818.516	726.485	N	N	N	3262.77	ND
endogenous	Glycerophospholipids [GP]	Diacylglycerophosphocholines [PC]	PC(30:0)	PC(16:0/14:0)	PC 16:0/14:0	C38H76NO8P	ESI(+/–)	705.531	7.318	7.19	[M+H]+ > [M+C2H7N2]+ > [M+Na]+	[M+CH3COO]- > [M+CH3COO+(CH3COONa)]- > [M+CH3COO+(CH3COONa)2]- > [M+CH3COO+(CH3COONa)3]-	-	706.538	728.52	744.494	-	764.591	690.507	-	-	764.545	846.549	928.552	1010.55	750.529	832.532	740.5	N	N	N	317378	26940
endogenous	Glycerophospholipids [GP]	Diacylglycerophosphocholines [PC]	PC(30:1)	PC(30:1)	PC 30:1	C38H74NO8P	ESI(+/–)	703.515	6.201	6.107	[M+H]+	[M+CH3COO]- > [M+CH3COO+(CH3COONa)]- > [M+CH3COO+(CH3COONa)2]- > [M+CH3COO+(CH3COONa)3]-	-	704.523	726.504	742.478	-	762.576	688.492	-	-	762.529	844.533	926.536	1008.54	748.513	830.516	738.485	N	N	N	32590.7	5559.79
endogenous	Glycerophospholipids [GP]	Diacylglycerophosphocholines [PC]	PC(31:0)	PC(31:0)	PC 31:0	C39H78NO8P	ESI(+/–)	719.547	8.202	8.056	[M+H]+ > [M+Na]+	[M+CH3COO]-	-	720.554	742.536	758.51	-	778.607	704.523	-	-	778.56	860.565	942.568	1024.57	764.545	846.547	754.516	N	N	N	34287.2	2318.55
endogenous	Glycerophospholipids [GP]	Diacylglycerophosphocholines [PC]	PC(31:1)	PC(31:1)	PC 31:1	C39H76NO8P	ESI(+/–)	717.531	6.835	6.741	[M+H]+	[M+CH3COO]-	-	718.538	740.52	756.494	-	776.591	702.507	-	-	776.545	858.549	940.552	1022.55	762.529	844.532	752.5	N	N	N	9679.57	845.96
endogenous	Glycerophospholipids [GP]	Diacylglycerophosphocholines [PC]	PC(32:0)	PC(16:0/16:0)	PC 16:0/16:0	C40H80NO8P	ESI(+/–)	733.562	9.235	9.024	[M+H]+ > [M+C2H7N2]+ > [M+Na]+ > [M+K]+	[M+CH3COO]- > [M+CH3COO+(CH3COONa)]- > [M+CH3COO+(CH3COONa)2]- > [M+CH3COO+(CH3COONa)3]- > [M+Cl]-	-	734.569	756.551	772.525	-	792.623	718.539	-	-	792.576	874.58	956.583	1038.59	778.56	860.563	768.532	N	N	N	997855	7244.98
endogenous	Glycerophospholipids [GP]	Diacylglycerophosphocholines [PC]	PC(32:1)	PC(16:0_16:1)	PC 16:0_16:1	C40H78NO8P	ESI(+/–)	731.547	7.585	7.457	[M+H]+ > [M+C2H7N2]+ > [M+Na]+ > [M+K]+	[M+CH3COO]- > [M+CH3COO+(CH3COONa)]- > [M+CH3COO+(CH3COONa)2]- > [M+CH3COO+(CH3COONa)3]- > [M+Cl]- > [M+HCOO]-	-	732.554	754.536	770.51	-	790.607	716.523	-	-	790.56	872.565	954.568	1036.57	776.545	858.547	766.516	N	N	N	1.38173e+06	66348.9
endogenous	Glycerophospholipids [GP]	Diacylglycerophosphocholines [PC]	PC(32:2)	PC(14:0_18:2)	PC 14:0_18:2	C40H76NO8P	ESI(+/–)	729.531	6.518	6.407	[M+H]+ > [M+Na]+ > [M+C2H7N2]+	[M+CH3COO]- > [M+CH3COO+(CH3COONa)]- > [M+CH3COO+(CH3COONa)2]- > [M+CH3COO+(CH3COONa)3]- > [M+Cl]-	-	730.538	752.52	768.494	-	788.591	714.507	-	-	788.545	870.549	952.552	1034.55	774.529	856.532	764.5	N	N	N	289222	15641.8
ISTD	Glycerophospholipids [GP]	Diacylglycerophosphocholines [PC]	PC(33:1(d7))	PC(15:0/18:1(d7))	[D7]PC 15:0/18:1	C41H73D7NO8P	ESI(+/–)	752.606	8.171	8.229	[M+H]+ > [M+C2H7N2]+ > [M+Na]+ > [M+K]+	[M+CH3COO]- > [M+CH3COO+(CH3COONa)]- > [M+CH3COO+(CH3COONa)2]- > [M+CH3COO+(CH3COONa)3]-	-	753.613	775.595	791.569	-	811.666	737.583	-	-	811.62	893.624	975.627	1057.63	797.604	879.607	787.575	N	N	N	8.31164e+06	141029
endogenous	Glycerophospholipids [GP]	Diacylglycerophosphocholines [PC]	PC(34:0)	PC(18:0/16:0)	PC 18:0/16:0	C42H84NO8P	ESI(+/–)	761.593	11.469	11.39	[M+H]+ > [M+C2H7N2]+ = [M+Na]+	[M+CH3COO]- > [M+CH3COO+(CH3COONa)]- > [M+CH3COO+(CH3COONa)2]- > [M+CH3COO+(CH3COONa)3]- > [M+Cl]- > [M+HCOO]-	-	762.601	784.583	800.557	-	820.654	746.57	-	-	820.607	902.612	984.615	1066.62	806.592	888.594	796.563	N	N	N	389388	25880.7
endogenous	Glycerophospholipids [GP]	Diacylglycerophosphocholines [PC]	PC(34:1)	PC(16:0/18:1)	PC 16:0/18:1	C42H82NO8P	ESI(+/–)	759.578	9.535	9.34	[M+H]+ > [M+C2H7N2]+ > [M+Na]+ > [M+K]+	[M+CH3COO]- > [M+CH3COO+(CH3COONa)]- > [M+CH3COO+(CH3COONa)2]- > [M+CH3COO+(CH3COONa)3]- > [M+Cl]- > [M+HCOO]-	-	760.585	782.567	798.541	-	818.638	744.554	-	-	818.592	900.596	982.599	1064.6	804.576	886.579	794.547	N	N	Y	1.20308e+07	562339
endogenous	Glycerophospholipids [GP]	Diacylglycerophosphocholines [PC]	PC(34:2)	PC(16:0/18:2)	PC 16:0/18:2	C42H80NO8P	ESI(+/–)	757.562	8.035	7.906	[M+H]+ > [M+C2H7N2]+ > [M+Na]+ > [M+K]+	[M+CH3COO]- > [M+CH3COO+(CH3COONa)]- > [M+CH3COO+(CH3COONa)2]- > [M+CH3COO+(CH3COONa)3]- = [M+Cl]- = [M+HCOO]- > [M-H+(CH3COONa)]- = [M+HCOO+(CH3COONa)]-	-	758.569	780.551	796.525	-	816.623	742.539	-	-	816.576	898.58	980.583	1062.59	802.56	884.563	792.532	N	N	Y	1.72913e+07	1.32903e+06
endogenous	Glycerophospholipids [GP]	Diacylglycerophosphocholines [PC]	PC(34:3)	PC(16:0/18:3)	PC 16:0/18:3	C42H78NO8P	ESI(+/–)	755.547	7.002	6.607	[M+H]+ > [M+C2H7N2]+ > [M+Na]+	[M+CH3COO]- > [M+CH3COO+(CH3COONa)]- > [M+CH3COO+(CH3COONa)2]- > [M+CH3COO+(CH3COONa)3]-	-	756.554	778.536	794.51	-	814.607	740.523	-	-	814.56	896.565	978.568	1060.57	800.545	882.547	790.516	N	N	N	422325	22964.5
endogenous	Glycerophospholipids [GP]	Diacylglycerophosphocholines [PC]	PC(34:3)	PC(16:1_18:2)	PC 16:1_18:2	C42H78NO8P	ESI(+/–)	755.547	6.718	6.639	[M+H]+ > [M+C2H7N2]+ > [M+Na]+	[M+CH3COO]- > [M+CH3COO+(CH3COONa)]- > [M+CH3COO+(CH3COONa)2]- > [M+CH3COO+(CH3COONa)3]-	-	756.554	778.536	794.51	-	814.607	740.523	-	-	814.56	896.565	978.568	1060.57	800.545	882.547	790.516	N	N	N	471528	20832.7
endogenous	Glycerophospholipids [GP]	Diacylglycerophosphocholines [PC]	PC(34:3)	PC(18:0/16:3)	PC 18:0/16:3	C42H78NO8P	ESI(+/–)	755.547	7.185	7.057	[M+H]+ > [M+C2H7N2]+ > [M+Na]+	[M+CH3COO]- > [M+CH3COO+(CH3COONa)]- > [M+CH3COO+(CH3COONa)2]- > [M+CH3COO+(CH3COONa)3]-	-	756.554	778.536	794.51	-	814.607	740.523	-	-	814.56	896.565	978.568	1060.57	800.545	882.547	790.516	N	N	N	270469	13504.6
endogenous	Glycerophospholipids [GP]	Diacylglycerophosphocholines [PC]	PC(34:3)	PC(34:3)	PC 34:3	C42H78NO8P	ESI(+)	755.547	7.418	ND	[M+H]+ > [M+C2H7N2]+	-	-	756.554	778.536	794.51	-	814.607	740.523	-	-	814.56	896.565	978.568	1060.57	800.545	882.547	790.516	N	N	N	49316.4	ND
endogenous	Glycerophospholipids [GP]	Diacylglycerophosphocholines [PC]	PC(34:4)	PC(14:0_20:4)	PC 14:0_20:4	C42H76NO8P	ESI(+/–)	753.531	6.368	6.257	[M+H]+ > [M+Na]+ > [M+C2H7N2]+	[M+CH3COO]- > [M+CH3COO+(CH3COONa)]- > [M+CH3COO+(CH3COONa)2]- > [M+CH3COO+(CH3COONa)3]-	-	754.538	776.52	792.494	-	812.591	738.507	-	-	812.545	894.549	976.552	1058.55	798.529	880.532	788.5	N	N	N	119114	6682.34
endogenous	Glycerophospholipids [GP]	Diacylglycerophosphocholines [PC]	PC(35:3)	PC(35:3)	PC 35:3	C43H80NO8P	ESI(+/–)	769.562	7.418	7.306	[M+H]+ > [M+C2H7N2]+	[M+CH3COO]-	-	770.569	792.551	808.525	-	828.623	754.539	-	-	828.576	910.58	992.583	1074.59	814.56	896.563	804.532	N	N	N	132298	1740.35
endogenous	Glycerophospholipids [GP]	Diacylglycerophosphocholines [PC]	PC(36:0)	PC(18:0/18:0)	PC 18:0/18:0	C44H88NO8P	ESI(+/–)	789.625	11.953	11.924	[M+H]+ > [M+C2H7N2]+	[M+CH3COO]- > [M+CH3COO+(CH3COONa)]- > [M+CH3COO+(CH3COONa)2]- > [M+CH3COO+(CH3COONa)3]-	-	790.632	812.614	828.588	-	848.685	774.601	-	-	848.639	930.643	1012.65	1094.65	834.623	916.625	824.594	N	N	N	80068.2	5988.37
endogenous	Glycerophospholipids [GP]	Diacylglycerophosphocholines [PC]	PC(36:1)	PC(18:0_18:1)	PC 18:0_18:1	C44H86NO8P	ESI(+/–)	787.609	11.586	11.507	[M+H]+ > [M+C2H7N2]+ > [M+Na]+ > [M+K]+	[M+CH3COO]- > [M+CH3COO+(CH3COONa)]- > [M+CH3COO+(CH3COONa)2]- > [M+CH3COO+(CH3COONa)3]- > [M+Cl]- = [M+HCOO]-	-	788.616	810.598	826.572	-	846.67	772.586	-	-	846.623	928.627	1010.63	1092.63	832.607	914.61	822.579	N	N	Y	6.47319e+06	357994
endogenous	Glycerophospholipids [GP]	Diacylglycerophosphocholines [PC]	PC(36:2)	PC(16:0/20:2)	PC 16:0/20:2	C44H84NO8P	ESI(+/–)	785.593	10.252	10.073	[M+H]+ > [M+C2H7N2]+ > [M+Na]+ > [M+K]+	[M+CH3COO]- > [M+CH3COO+(CH3COONa)]- > [M+CH3COO+(CH3COONa)2]- > [M+CH3COO+(CH3COONa)3]- > [M+Cl]- = [M+HCOO]-	-	786.601	808.583	824.557	-	844.654	770.57	-	-	844.607	926.612	1008.61	1090.62	830.592	912.594	820.563	N	N	Y	1.26477e+07	526706
endogenous	Glycerophospholipids [GP]	Diacylglycerophosphocholines [PC]	PC(36:2)	PC(18:0/18:2)	PC 18:0/18:2	C44H84NO8P	ESI(+/–)	785.593	10.252	10.007	[M+H]+ > [M+C2H7N2]+ > [M+Na]+ > [M+K]+	[M+CH3COO]- > [M+CH3COO+(CH3COONa)]- > [M+CH3COO+(CH3COONa)2]- > [M+CH3COO+(CH3COONa)3]- > [M+Cl]- = [M+HCOO]-	-	786.601	808.583	824.557	-	844.654	770.57	-	-	844.607	926.612	1008.61	1090.62	830.592	912.594	820.563	N	N	Y	1.26477e+07	1.26471e+07
endogenous	Glycerophospholipids [GP]	Diacylglycerophosphocholines [PC]	PC(36:2)	PC(18:1/18:1)	PC 18:1/18:1	C44H84NO8P	ESI(+/–)	785.593	9.869	9.607	[M+H]+ > [M+C2H7N2]+ > [M+Na]+ > [M+K]+	[M+CH3COO]- > [M+CH3COO+(CH3COONa)]-	-	786.601	808.583	824.557	-	844.654	770.57	-	-	844.607	926.612	1008.61	1090.62	830.592	912.594	820.563	N	N	N	1.141e+06	1.14006e+06
endogenous	Glycerophospholipids [GP]	Diacylglycerophosphocholines [PC]	PC(36:3)	PC(16:0_20:3)	PC 16:0_20:3	C44H82NO8P	ESI(+/–)	783.578	8.585	8.407	[M+H]+ > [M+C2H7N2]+ > [M+Na]+ > [M+K]+	[M+CH3COO]- > [M+CH3COO+(CH3COONa)]- > [M+CH3COO+(CH3COONa)2]- > [M+CH3COO+(CH3COONa)3]- > [M+Cl]- = [M+HCOO]-	-	784.585	806.567	822.541	-	842.638	768.554	-	-	842.592	924.596	1006.6	1088.6	828.576	910.579	818.547	N	N	Y	7.37837e+06	261943
endogenous	Glycerophospholipids [GP]	Diacylglycerophosphocholines [PC]	PC(36:3)	PC(16:0_20:3)	PC 16:0_20:3	C44H82NO8P	ESI(+/–)	783.578	9.185	8.974	[M+H]+ > [M+C2H7N2]+ = [M+Na]+	[M+CH3COO]- > [M+CH3COO+(CH3COONa)]- > [M+CH3COO+(CH3COONa)2]- > [M+CH3COO+(CH3COONa)3]-	-	784.585	806.567	822.541	-	842.638	768.554	-	-	842.592	924.596	1006.6	1088.6	828.576	910.579	818.547	N	N	N	213813	10166.8
endogenous	Glycerophospholipids [GP]	Diacylglycerophosphocholines [PC]	PC(36:3)	PC(18:1/18:2)	PC 18:1/18:2	C44H82NO8P	ESI(+/–)	783.578	8.285	8.107	[M+H]+ > [M+C2H7N2]+ > [M+Na]+ > [M+K]+	[M+CH3COO]- > [M+CH3COO+(CH3COONa)]- > [M+CH3COO+(CH3COONa)2]- > [M+CH3COO+(CH3COONa)3]- > [M+Cl]- = [M+HCOO]-	-	784.585	806.567	822.541	-	842.638	768.554	-	-	842.592	924.596	1006.6	1088.6	828.576	910.579	818.547	N	N	Y	4.99712e+06	173777
endogenous	Glycerophospholipids [GP]	Diacylglycerophosphocholines [PC]	PC(36:4)	PC(16:0/20:4)	PC 16:0/20:4	C44H80NO8P	ESI(+/–)	781.562	7.818	7.689	[M+H]+ > [M+C2H7N2]+ > [M+Na]+ > [M+K]+	[M+CH3COO]- > [M+CH3COO+(CH3COONa)]- > [M+CH3COO+(CH3COONa)2]- > [M+CH3COO+(CH3COONa)3]- > [M+HCOO]- > [M+HCOO+(CH3COONa)]-	-	782.569	804.551	820.525	-	840.623	766.539	-	-	840.576	922.58	1004.58	1086.59	826.56	908.563	816.532	N	N	Y	1.37534e+07	674358
endogenous	Glycerophospholipids [GP]	Diacylglycerophosphocholines [PC]	PC(36:4)	PC(18:2/18:2)	PC 18:2/18:2	C44H80NO8P	ESI(+/–)	781.562	7.068	6.957	[M+H]+ > [M+C2H7N2]+ > [M+Na]+ > [M+K]+	[M+CH3COO]- > [M+CH3COO+(CH3COONa)]- > [M+CH3COO+(CH3COONa)2]- > [M+CH3COO+(CH3COONa)3]- > [M+HCOO]- > [M+HCOO+(CH3COONa)]-	-	782.569	804.551	820.525	-	840.623	766.539	-	-	840.576	922.58	1004.58	1086.59	826.56	908.563	816.532	N	N	N	2.04864e+06	84313.8
endogenous	Glycerophospholipids [GP]	Diacylglycerophosphocholines [PC]	PC(36:4)	PC(36:4)	PC 36:4	C44H80NO8P	ESI(+/–)	781.562	7.252	7.056	[M+H]+ > [M+C2H7N2]+ > [M+Na]+ > [M+K]+	[M+CH3COO]- > [M+CH3COO+(CH3COONa)]-	-	782.569	804.551	820.525	-	840.623	766.539	-	-	840.576	922.58	1004.58	1086.59	826.56	908.563	816.532	N	N	N	221948	17761.5
endogenous	Glycerophospholipids [GP]	Diacylglycerophosphocholines [PC]	PC(36:4)	PC(36:4)	PC 36:4	C44H80NO8P	ESI(+)	781.562	7.452	ND	[M+H]+ > [M+C2H7N2]+ > [M+Na]+	-	-	782.569	804.551	820.525	-	840.623	766.539	-	-	840.576	922.58	1004.58	1086.59	826.56	908.563	816.532	N	N	N	611867	ND
endogenous	Glycerophospholipids [GP]	Diacylglycerophosphocholines [PC]	PC(36:5)	PC(16:0/20:5)	PC 16:0/20:5	C44H78NO8P	ESI(+/–)	779.547	6.851	6.757	[M+H]+ > [M+C2H7N2]+ > [M+Na]+ > [M+K]+	[M+CH3COO]- > [M+CH3COO+(CH3COONa)]- > [M+CH3COO+(CH3COONa)2]- > [M+CH3COO+(CH3COONa)3]- > [M+HCOO]- > [M-H+(CH3COONa)]-	-	780.554	802.536	818.51	-	838.607	764.523	-	-	838.56	920.565	1002.57	1084.57	824.545	906.547	814.516	N	N	N	1.24242e+06	60513.7
endogenous	Glycerophospholipids [GP]	Diacylglycerophosphocholines [PC]	PC(36:5)	PC(16:1/20:4)	PC 16:1/20:4	C44H78NO8P	ESI(+/–)	779.547	6.551	6.457	[M+H]+ > [M+C2H7N2]+ = [M+Na]+	[M+CH3COO]- > [M+CH3COO+(CH3COONa)]- > [M+CH3COO+(CH3COONa)2]-	-	780.554	802.536	818.51	-	838.607	764.523	-	-	838.56	920.565	1002.57	1084.57	824.545	906.547	814.516	N	N	N	148617	6625.04
endogenous	Glycerophospholipids [GP]	Diacylglycerophosphocholines [PC]	PC(36:5)	PC(18:2/18:3)	PC 18:2/18:3	C44H78NO8P	ESI(+/–)	779.547	6.251	6.141	[M+H]+ > [M+C2H7N2]+ = [M+Na]+	[M+CH3COO]- > [M+CH3COO+(CH3COONa)]-	-	780.554	802.536	818.51	-	838.607	764.523	-	-	838.56	920.565	1002.57	1084.57	824.545	906.547	814.516	N	N	N	50929.5	2554.35
endogenous	Glycerophospholipids [GP]	Diacylglycerophosphocholines [PC]	PC(36:6)	PC(14:0_22:6)	PC 14:0_22:6	C44H76NO8P	ESI(+/–)	777.531	6.135	6.056	[M+H]+	[M+CH3COO]-	-	778.538	800.52	816.494	-	836.591	762.507	-	-	836.545	918.549	1000.55	1082.55	822.529	904.532	812.5	N	N	N	32615.2	1600.65
endogenous	Glycerophospholipids [GP]	Diacylglycerophosphocholines [PC]	PC(37:1)	PC(19:0_18:1)	PC 19:0_18:1	C45H88NO8P	ESI(+/–)	801.625	11.819	11.757	[M+H]+	[M+CH3COO]- > [M+CH3COO+(CH3COONa)]- > [M+CH3COO+(CH3COONa)2]- > [M+CH3COO+(CH3COONa)3]-	-	802.632	824.614	840.588	-	860.685	786.601	-	-	860.639	942.643	1024.65	1106.65	846.623	928.625	836.594	N	N	N	31006.1	9190.57
endogenous	Glycerophospholipids [GP]	Diacylglycerophosphocholines [PC]	PC(37:2)	PC(37:2)	PC 37:2	C45H86NO8P	ESI(+/–)	799.609	11.119	10.92	[M+H]+ > [M+C2H7N2]+	[M+CH3COO]-	-	800.616	822.598	838.572	-	858.67	784.586	-	-	858.623	940.627	1022.63	1104.63	844.607	926.61	834.579	N	N	N	13599.9	764.63
endogenous	Glycerophospholipids [GP]	Diacylglycerophosphocholines [PC]	PC(37:2)	PC(37:2)	PC 37:2	C45H86NO8P	ESI(+/–)	799.609	11.386	11.257	[M+H]+ > [M+C2H7N2]+	[M+CH3COO]- > [M+CH3COO+(CH3COONa)]- > [M+CH3COO+(CH3COONa)2]- > [M+CH3COO+(CH3COONa)3]-	-	800.616	822.598	838.572	-	858.67	784.586	-	-	858.623	940.627	1022.63	1104.63	844.607	926.61	834.579	N	N	N	75997.2	5152.34
endogenous	Glycerophospholipids [GP]	Diacylglycerophosphocholines [PC]	PC(37:3)	PC(37:3)	PC 37:3	C45H84NO8P	ESI(+/–)	797.593	9.319	9.106	[M+H]+ > [M+C2H7N2]+	[M+CH3COO]- > [M+CH3COO+(CH3COONa)]- > [M+CH3COO+(CH3COONa)2]-	-	798.601	820.583	836.557	-	856.654	782.57	-	-	856.607	938.612	1020.61	1102.62	842.592	924.594	832.563	N	N	N	33536.8	2735.53
endogenous	Glycerophospholipids [GP]	Diacylglycerophosphocholines [PC]	PC(37:3)	PC(37:3)	PC 37:3	C45H84NO8P	ESI(+/–)	797.593	9.702	9.474	[M+H]+	[M+CH3COO]- > [M+CH3COO+(CH3COONa)]-	-	798.601	820.583	836.557	-	856.654	782.57	-	-	856.607	938.612	1020.61	1102.62	842.592	924.594	832.563	N	N	N	52202.8	2926.38
endogenous	Glycerophospholipids [GP]	Diacylglycerophosphocholines [PC]	PC(37:6)	PC(37:6)	PC 37:6	C45H78NO8P	ESI(+/–)	791.547	6.751	6.673	[M+H]+	[M+CH3COO]-	-	792.554	814.536	830.51	-	850.607	776.523	-	-	850.56	932.565	1014.57	1096.57	836.545	918.547	826.516	N	N	N	25929.6	1470.43
endogenous	Glycerophospholipids [GP]	Diacylglycerophosphocholines [PC]	PC(38:1)	PC(18:0/20:1)	PC 18:0/20:1	C46H90NO8P	ESI(+/–)	815.64	11.969	11.923	[M+H]+ > [M+Na]+	[M+CH3COO]- > [M+CH3COO+(CH3COONa)]- > [M+CH3COO+(CH3COONa)2]-	-	816.648	838.63	854.604	-	874.701	800.617	-	-	874.654	956.659	1038.66	1120.66	860.639	942.641	850.61	N	N	N	144901	108028
endogenous	Glycerophospholipids [GP]	Diacylglycerophosphocholines [PC]	PC(38:2)	PC(18:1/20:1)	PC 18:1/20:1	C46H88NO8P	ESI(+/–)	813.625	11.686	11.64	[M+H]+ > [M+Na]+ > [M+C2H7N2]+ > [M+K]+	[M+CH3COO]- > [M+CH3COO+(CH3COONa)]- > [M+CH3COO+(CH3COONa)2]- > [M+CH3COO+(CH3COONa)3]-	-	814.632	836.614	852.588	-	872.685	798.601	-	-	872.639	954.643	1036.65	1118.65	858.623	940.625	848.594	N	N	N	516623	46211.6
endogenous	Glycerophospholipids [GP]	Diacylglycerophosphocholines [PC]	PC(38:3)	PC(18:0_20:3)	PC 18:0_20:3	C46H86NO8P	ESI(+/–)	811.609	11.053	10.773	[M+H]+ > [M+Na]+ > [M+C2H7N2]+ > [M+K]+	[M+CH3COO]- > [M+CH3COO+(CH3COONa)]- > [M+CH3COO+(CH3COONa)2]- > [M+CH3COO+(CH3COONa)3]- > [M+Cl]-	-	812.616	834.598	850.572	-	870.67	796.586	-	-	870.623	952.627	1034.63	1116.63	856.607	938.61	846.579	N	N	N	2.53887e+06	92895.9
endogenous	Glycerophospholipids [GP]	Diacylglycerophosphocholines [PC]	PC(38:3)	PC(38:3)	PC 38:3	C46H86NO8P	ESI(+/–)	811.609	10.402	10.04	[M+H]+ > [M+C2H7N2]+ > [M+K]+	[M+CH3COO]-	-	812.616	834.598	850.572	-	870.67	796.586	-	-	870.623	952.627	1034.63	1116.63	856.607	938.61	846.579	N	N	N	106392	7072.15
endogenous	Glycerophospholipids [GP]	Diacylglycerophosphocholines [PC]	PC(38:3)	PC(38:3)	PC 38:3	C46H86NO8P	ESI(+/–)	811.609	11.453	11.357	[M+H]+ > [M+C2H7N2]+ > [M+Na]+	[M+CH3COO]- > [M+CH3COO+(CH3COONa)]- > [M+CH3COO+(CH3COONa)2]- > [M+CH3COO+(CH3COONa)3]-	-	812.616	834.598	850.572	-	870.67	796.586	-	-	870.623	952.627	1034.63	1116.63	856.607	938.61	846.579	N	N	N	201901	9000.69
endogenous	Glycerophospholipids [GP]	Diacylglycerophosphocholines [PC]	PC(38:4)	PC(16:0/22:4)	PC 16:0/22:4	C46H84NO8P	ESI(+/–)	809.593	9.285	9.09	[M+H]+ > [M+C2H7N2]+ > [M+Na]+ > [M+K]+	[M+CH3COO]-	-	810.601	832.583	848.557	-	868.654	794.57	-	-	868.607	950.612	1032.61	1114.62	854.592	936.594	844.563	N	N	N	534030	23571
endogenous	Glycerophospholipids [GP]	Diacylglycerophosphocholines [PC]	PC(38:4)	PC(18:0/20:4)	PC 18:0/20:4	C46H84NO8P	ESI(+/–)	809.593	9.919	8.674	[M+H]+ > [M+C2H7N2]+ > [M+Na]+ > [M+K]+	[M+CH3COO]- > [M+CH3COO+(CH3COONa)]- > [M+CH3COO+(CH3COONa)2]- > [M+CH3COO+(CH3COONa)3]- > [M+HCOO]- > [M+Cl]- > [M-H+(CH3COONa)]-	-	810.601	832.583	848.557	-	868.654	794.57	-	-	868.607	950.612	1032.61	1114.62	854.592	936.594	844.563	N	N	N	8.56224e+06	17478.2
endogenous	Glycerophospholipids [GP]	Diacylglycerophosphocholines [PC]	PC(38:4)	PC(18:1/20:3)	PC 18:1/20:3	C46H84NO8P	ESI(+/–)	809.593	8.869	8.457	[M+H]+ > [M+Na]+ > [M+C2H7N2]+	[M+CH3COO]-	-	810.601	832.583	848.557	-	868.654	794.57	-	-	868.607	950.612	1032.61	1114.62	854.592	936.594	844.563	N	N	N	347857	6339.46
endogenous	Glycerophospholipids [GP]	Diacylglycerophosphocholines [PC]	PC(38:4)	PC(38:4)	PC 38:4	C46H84NO8P	ESI(+/–)	809.593	9.102	8.723	[M+H]+ > [M+Na]+ = [M+C2H7N2]+	[M+CH3COO]- > [M+CH3COO+(CH3COONa)]- > [M+CH3COO+(CH3COONa)2]- > [M+CH3COO+(CH3COONa)3]-	-	810.601	832.583	848.557	-	868.654	794.57	-	-	868.607	950.612	1032.61	1114.62	854.592	936.594	844.563	N	N	N	227860	14728.7
endogenous	Glycerophospholipids [GP]	Diacylglycerophosphocholines [PC]	PC(38:5)	PC(18:0/20:5)	PC 18:0/20:5	C46H82NO8P	ESI(+/–)	807.578	8.585	8.374	[M+H]+ > [M+C2H7N2]+ > [M+Na]+ > [M+K]+	[M+CH3COO]-	-	808.585	830.567	846.541	-	866.638	792.554	-	-	866.592	948.596	1030.6	1112.6	852.576	934.579	842.547	N	N	N	1.02757e+06	32546.6
endogenous	Glycerophospholipids [GP]	Diacylglycerophosphocholines [PC]	PC(38:5)	PC(18:1_20:4)	PC 18:1_20:4	C46H82NO8P	ESI(+/–)	807.578	8.252	8.123	[M+H]+ > [M+C2H7N2]+ > [M+Na]+ > [M+K]+	[M+CH3COO]- > [M+CH3COO+(CH3COONa)]- > [M+CH3COO+(CH3COONa)2]- = [M-H+(CH3COONa)]- > [M+CH3COO+(CH3COONa)3]-	-	808.585	830.567	846.541	-	866.638	792.554	-	-	866.592	948.596	1030.6	1112.6	852.576	934.579	842.547	N	N	N	913372	31898
endogenous	Glycerophospholipids [GP]	Diacylglycerophosphocholines [PC]	PC(38:5)	PC(38:5)	PC 38:5	C46H82NO8P	ESI(+/–)	807.578	8.018	7.889	[M+H]+ > [M+C2H7N2]+ > [M+Na]+	[M+CH3COO]- > [M+CH3COO+(CH3COONa)]- > [M+CH3COO+(CH3COONa)2]- > [M+CH3COO+(CH3COONa)3]- = [M-H+(CH3COONa)]-	-	808.585	830.567	846.541	-	866.638	792.554	-	-	866.592	948.596	1030.6	1112.6	852.576	934.579	842.547	N	N	N	2.97462e+06	61314.9
endogenous	Glycerophospholipids [GP]	Diacylglycerophosphocholines [PC]	PC(38:6)	PC(16:0/22:6)	PC 16:0/22:6	C46H80NO8P	ESI(+/–)	805.562	7.468	7.34	[M+H]+ > [M+C2H7N2]+ > [M+Na]+ > [M+K]+	[M+CH3COO]- > [M+CH3COO+(CH3COONa)]- > [M+CH3COO+(CH3COONa)2]- = [M-H+(CH3COONa)]- > [M+CH3COO+(CH3COONa)3]- > [M+HCOO]-	-	806.569	828.551	844.525	-	864.623	790.539	-	-	864.576	946.58	1028.58	1110.59	850.56	932.563	840.532	N	N	N	9.798e+06	134012
endogenous	Glycerophospholipids [GP]	Diacylglycerophosphocholines [PC]	PC(38:6)	PC(18:2/20:4)	PC 18:2/20:4	C46H80NO8P	ESI(+/–)	805.562	6.885	6.774	[M+H]+ > [M+C2H7N2]+ > [M+Na]+ > [M+K]+	[M+CH3COO]- > [M+CH3COO+(CH3COONa)]- > [M+CH3COO+(CH3COONa)2]- = [M-H+(CH3COONa)]- > [M+CH3COO+(CH3COONa)3]- > [M+HCOO]-	-	806.569	828.551	844.525	-	864.623	790.539	-	-	864.576	946.58	1028.58	1110.59	850.56	932.563	840.532	N	N	N	469154	27557.2
endogenous	Glycerophospholipids [GP]	Diacylglycerophosphocholines [PC]	PC(38:6)	PC(38:6)	PC 38:6	C46H80NO8P	ESI(+/–)	805.562	7.035	6.906	[M+H]+ > [M+C2H7N2]+ > [M+Na]+ > [M+K]+	[M+CH3COO]- > [M+CH3COO+(CH3COONa)]- > [M+CH3COO+(CH3COONa)2]-	-	806.569	828.551	844.525	-	864.623	790.539	-	-	864.576	946.58	1028.58	1110.59	850.56	932.563	840.532	N	N	N	133829	5942.49
endogenous	Glycerophospholipids [GP]	Diacylglycerophosphocholines [PC]	PC(38:6)	PC(38:6)	PC 38:6	C46H80NO8P	ESI(+/–)	805.562	7.203	7.089	[M+H]+ > [M+C2H7N2]+ > [M+Na]+ > [M+K]+	[M+CH3COO]- > [M+CH3COO+(CH3COONa)]-	-	806.569	828.551	844.525	-	864.623	790.539	-	-	864.576	946.58	1028.58	1110.59	850.56	932.563	840.532	N	N	N	63499.7	2444.66
endogenous	Glycerophospholipids [GP]	Diacylglycerophosphocholines [PC]	PC(38:7)	PC(16:1_22:6)	PC 16:1_22:6	C46H78NO8P	ESI(+/–)	803.547	6.318	6.274	[M+H]+ > [M+C2H7N2]+ > [M+Na]+ > [M+K]+	[M+CH3COO]- > [M+CH3COO+(CH3COONa)]-	-	804.554	826.536	842.51	-	862.607	788.523	-	-	862.56	944.565	1026.57	1108.57	848.545	930.547	838.516	N	N	N	28030.1	2108.6
endogenous	Glycerophospholipids [GP]	Diacylglycerophosphocholines [PC]	PC(38:7)	PC(18:2_20:5)	PC 18:2_20:5	C46H78NO8P	ESI(+/–)	803.547	6.118	6.024	[M+H]+ > [M+C2H7N2]+ > [M+Na]+ > [M+K]+	[M+CH3COO]- > [M+CH3COO+(CH3COONa)]-	-	804.554	826.536	842.51	-	862.607	788.523	-	-	862.56	944.565	1026.57	1108.57	848.545	930.547	838.516	N	N	N	26827.6	2062.82
endogenous	Glycerophospholipids [GP]	Diacylglycerophosphocholines [PC]	PC(38:7)	PC(38:7)	PC 38:7	C46H78NO8P	ESI(+/–)	803.547	6.685	6.589	[M+H]+ > [M+C2H7N2]+ = [M+Na]+	[M+CH3COO]- > [M+CH3COO+(CH3COONa)]-	-	804.554	826.536	842.51	-	862.607	788.523	-	-	862.56	944.565	1026.57	1108.57	848.545	930.547	838.516	N	N	N	15343.4	1140.46
endogenous	Glycerophospholipids [GP]	Diacylglycerophosphocholines [PC]	PC(39:4)	PC(39:4)	PC 39:4	C47H86NO8P	ESI(+/–)	823.609	10.569	10.373	[M+H]+	[M+CH3COO]-	-	824.616	846.598	862.572	-	882.67	808.586	-	-	882.623	964.627	1046.63	1128.63	868.607	950.61	858.579	N	N	N	7492.22	5883
endogenous	Glycerophospholipids [GP]	Diacylglycerophosphocholines [PC]	PC(39:4)	PC(39:4)	PC 39:4	C47H86NO8P	ESI(+/–)	823.609	10.819	10.64	[M+H]+	[M+CH3COO]-	-	824.616	846.598	862.572	-	882.67	808.586	-	-	882.623	964.627	1046.63	1128.63	868.607	950.61	858.579	N	N	N	5680.45	769.29
endogenous	Glycerophospholipids [GP]	Diacylglycerophosphocholines [PC]	PC(39:4)	PC(39:4)	PC 39:4	C47H86NO8P	ESI(+/–)	823.609	11.219	11.107	[M+H]+ > [M+C2H7N2]+	[M+CH3COO]-	-	824.616	846.598	862.572	-	882.67	808.586	-	-	882.623	964.627	1046.63	1128.63	868.607	950.61	858.579	N	N	N	21740	1376.14
endogenous	Glycerophospholipids [GP]	Diacylglycerophosphocholines [PC]	PC(39:5)	PC(39:5)	PC 39:5	C47H84NO8P	ESI(+/–)	821.593	8.652	8.6	[M+H]+ > [M+C2H7N2]+	[M+CH3COO]- > [M+CH3COO+(CH3COONa)]-	-	822.601	844.583	860.557	-	880.654	806.57	-	-	880.607	962.612	1044.61	1126.62	866.592	948.594	856.563	N	N	N	12464.5	767.45
endogenous	Glycerophospholipids [GP]	Diacylglycerophosphocholines [PC]	PC(39:5)	PC(39:5)	PC 39:5	C47H84NO8P	ESI(+/–)	821.593	8.985	8.824	[M+H]+	[M+CH3COO]-	-	822.601	844.583	860.557	-	880.654	806.57	-	-	880.607	962.612	1044.61	1126.62	866.592	948.594	856.563	N	N	N	17937.5	1127.2
endogenous	Glycerophospholipids [GP]	Diacylglycerophosphocholines [PC]	PC(39:6)	PC(39:6)	PC 39:6	C47H82NO8P	ESI(+/–)	819.578	8.07	7.939	[M+H]+ > [M+C2H7N2]+ > [M+Na]+	[M+CH3COO]-	-	820.585	842.567	858.541	-	878.638	804.554	-	-	878.592	960.596	1042.6	1124.6	864.576	946.579	854.547	N	N	N	21907	996.95
endogenous	Glycerophospholipids [GP]	Diacylglycerophosphocholines [PC]	PC(39:6)	PC(39:6)	PC 39:6	C47H82NO8P	ESI(+/–)	819.578	8.102	7.973	[M+H]+ > [M+C2H7N2]+ > [M+Na]+	[M+CH3COO]-	-	820.585	842.567	858.541	-	878.638	804.554	-	-	878.592	960.596	1042.6	1124.6	864.576	946.579	854.547	N	N	N	22359.2	915.17
endogenous	Glycerophospholipids [GP]	Diacylglycerophosphocholines [PC]	PC(40:2)	PC(20:0_20:2)	PC 20:0_20:2	C48H92NO8P	ESI(+/–)	841.656	12.053	11.969	[M+H]+	[M+CH3COO]- > [M+CH3COO+(CH3COONa)]-	-	842.663	864.645	880.619	-	900.716	826.633	-	-	900.67	982.674	1064.68	1146.68	886.654	968.657	876.625	N	N	N	22444.8	2373.99
endogenous	Glycerophospholipids [GP]	Diacylglycerophosphocholines [PC]	PC(40:3)	PC(40:3)	PC 40:3	C48H90NO8P	ESI(+/–)	839.64	11.773	11.707	[M+H]+ > [M+Na]+	[M+CH3COO]- > [M+CH3COO+(CH3COONa)]-	-	840.648	862.63	878.604	-	898.701	824.617	-	-	898.654	980.659	1062.66	1144.66	884.639	966.641	874.61	N	N	N	16023.3	2480.93
endogenous	Glycerophospholipids [GP]	Diacylglycerophosphocholines [PC]	PC(40:3)	PC(40:3)	PC 40:3	C48H90NO8P	ESI(+/–)	839.64	11.853	11.823	[M+H]+ > [M+Na]+	[M+CH3COO]- > [M+CH3COO+(CH3COONa)]-	-	840.648	862.63	878.604	-	898.701	824.617	-	-	898.654	980.659	1062.66	1144.66	884.639	966.641	874.61	N	N	N	28566.2	2345.89
endogenous	Glycerophospholipids [GP]	Diacylglycerophosphocholines [PC]	PC(40:4)	PC(18:0/22:4)	PC 18:0/22:4	C48H88NO8P	ESI(+/–)	837.625	11.486	11.407	[M+H]+ > [M+C2H7N2]+ > [M+Na]+ > [M+K]+	[M+CH3COO]- > [M+CH3COO+(CH3COONa)]- > [M+CH3COO+(CH3COONa)2]- > [M+CH3COO+(CH3COONa)3]- = [M+Cl]-	-	838.632	860.614	876.588	-	896.685	822.601	-	-	896.639	978.643	1060.65	1142.65	882.623	964.625	872.594	N	N	Y	586560	30938.9
endogenous	Glycerophospholipids [GP]	Diacylglycerophosphocholines [PC]	PC(40:4)	PC(40:4)	PC 40:4	C48H88NO8P	ESI(+/–)	837.625	11.669	11.623	[M+H]+ > [M+Na]+	[M+CH3COO]- > [M+CH3COO+(CH3COONa)]- > [M+CH3COO+(CH3COONa)2]- > [M+CH3COO+(CH3COONa)3]-	-	838.632	860.614	876.588	-	896.685	822.601	-	-	896.639	978.643	1060.65	1142.65	882.623	964.625	872.594	N	N	Y	71912.2	4445.38
endogenous	Glycerophospholipids [GP]	Diacylglycerophosphocholines [PC]	PC(40:5)	PC(18:0/22:5)	PC 18:0/22:5	C48H86NO8P	ESI(+/–)	835.609	10.186	9.94	[M+H]+ > [M+C2H7N2]+ > [M+Na]+ > [M+K]+	[M+CH3COO]- > [M+CH3COO+(CH3COONa)]- > [M+CH3COO+(CH3COONa)2]- > [M+CH3COO+(CH3COONa)3]-	-	836.616	858.598	874.572	-	894.67	820.586	-	-	894.623	976.627	1058.63	1140.63	880.607	962.61	870.579	N	N	N	526903	14593.1
endogenous	Glycerophospholipids [GP]	Diacylglycerophosphocholines [PC]	PC(40:5)	PC(40:5)	PC 40:5	C48H86NO8P	ESI(+/–)	835.609	9.886	9.74	[M+H]+ > [M+C2H7N2]+	[M+CH3COO]- > [M+CH3COO+(CH3COONa)]- > [M+CH3COO+(CH3COONa)2]-	-	836.616	858.598	874.572	-	894.67	820.586	-	-	894.623	976.627	1058.63	1140.63	880.607	962.61	870.579	N	N	N	25738.5	4785.29
endogenous	Glycerophospholipids [GP]	Diacylglycerophosphocholines [PC]	PC(40:5)	PC(40:5)	PC 40:5	C48H86NO8P	ESI(+/–)	835.609	11.069	10.807	[M+H]+ > [M+C2H7N2]+ > [M+Na]+ > [M+K]+	[M+CH3COO]- > [M+CH3COO+(CH3COONa)]- > [M+CH3COO+(CH3COONa)2]- > [M+CH3COO+(CH3COONa)3]-	-	836.616	858.598	874.572	-	894.67	820.586	-	-	894.623	976.627	1058.63	1140.63	880.607	962.61	870.579	N	N	N	208753	8343.45
endogenous	Glycerophospholipids [GP]	Diacylglycerophosphocholines [PC]	PC(40:6)	PC(18:0/22:6)	PC 18:0/22:6	C48H84NO8P	ESI(+/–)	833.593	9.435	9.224	[M+H]+ > [M+C2H7N2]+ > [M+Na]+ > [M+K]+	[M+CH3COO]- > [M+CH3COO+(CH3COONa)]- > [M+CH3COO+(CH3COONa)2]- > [M+CH3COO+(CH3COONa)3]-	-	834.601	856.583	872.557	-	892.654	818.57	-	-	892.607	974.612	1056.61	1138.62	878.592	960.594	868.563	N	N	N	1.46479e+06	51105.2
endogenous	Glycerophospholipids [GP]	Diacylglycerophosphocholines [PC]	PC(40:6)	PC(18:1_22:5)	PC 18:1_22:5	C48H84NO8P	ESI(+/–)	833.593	8.235	8.057	[M+H]+ > [M+C2H7N2]+ > [M+Na]+	[M+CH3COO]-	-	834.601	856.583	872.557	-	892.654	818.57	-	-	892.607	974.612	1056.61	1138.62	878.592	960.594	868.563	N	N	N	43708.1	8.057
endogenous	Glycerophospholipids [GP]	Diacylglycerophosphocholines [PC]	PC(40:6)	PC(40:6)	PC 40:6	C48H84NO8P	ESI(+/–)	833.593	8.435	8.29	[M+H]+ > [M+C2H7N2]+ > [M+Na]+	[M+CH3COO]- > [M+CH3COO+(CH3COONa)]-	-	834.601	856.583	872.557	-	892.654	818.57	-	-	892.607	974.612	1056.61	1138.62	878.592	960.594	868.563	N	N	N	58012.7	4967.84
endogenous	Glycerophospholipids [GP]	Diacylglycerophosphocholines [PC]	PC(40:6)	PC(40:6)	PC 40:6	C48H84NO8P	ESI(+/–)	833.593	8.635	8.47	[M+H]+ > [M+C2H7N2]+ > [M+Na]+	[M+CH3COO]- > [M+CH3COO+(CH3COONa)]-	-	834.601	856.583	872.557	-	892.654	818.57	-	-	892.607	974.612	1056.61	1138.62	878.592	960.594	868.563	N	N	N	39429.8	1907.3
endogenous	Glycerophospholipids [GP]	Diacylglycerophosphocholines [PC]	PC(40:6)	PC(40:6)	PC 40:6	C48H84NO8P	ESI(+/–)	833.593	8.869	8.74	[M+H]+ > [M+C2H7N2]+ > [M+Na]+	[M+CH3COO]- > [M+CH3COO+(CH3COONa)]-	-	834.601	856.583	872.557	-	892.654	818.57	-	-	892.607	974.612	1056.61	1138.62	878.592	960.594	868.563	N	N	N	23795.9	2063.45
endogenous	Glycerophospholipids [GP]	Diacylglycerophosphocholines [PC]	PC(40:7)	PC(18:1/22:6)	PC 18:1/22:6	C48H82NO8P	ESI(+/–)	831.578	7.702	7.557	[M+H]+ > [M+C2H7N2]+ > [M+Na]+	[M+CH3COO]- > [M+CH3COO+(CH3COONa)]- > [M+CH3COO+(CH3COONa)2]-	-	832.585	854.567	870.541	-	890.638	816.554	-	-	890.592	972.596	1054.6	1136.6	876.576	958.579	866.547	N	N	N	159579	9032.58
endogenous	Glycerophospholipids [GP]	Diacylglycerophosphocholines [PC]	PC(40:7)	PC(20:3/20:4)	PC 20:3/20:4	C48H82NO8P	ESI(+/–)	831.578	7.418	7.34	[M+H]+	[M+CH3COO]-	-	832.585	854.567	870.541	-	890.638	816.554	-	-	890.592	972.596	1054.6	1136.6	876.576	958.579	866.547	N	N	N	42317.1	2747.68
endogenous	Glycerophospholipids [GP]	Diacylglycerophosphocholines [PC]	PC(40:7)	PC(40:7)	PC 40:7	C48H82NO8P	ESI(+/–)	831.578	7.285	7.189	[M+H]+ > [M+C2H7N2]+ > [M+Na]+	[M+CH3COO]- > [M+CH3COO+(CH3COONa)]-	-	832.585	854.567	870.541	-	890.638	816.554	-	-	890.592	972.596	1054.6	1136.6	876.576	958.579	866.547	N	N	N	61350.2	1760.99
endogenous	Glycerophospholipids [GP]	Diacylglycerophosphocholines [PC]	PC(40:7)	PC(40:7)	PC 40:7	C48H82NO8P	ESI(+/–)	831.578	7.865	7.773	[M+H]+ > [M+C2H7N2]+ > [M+Na]+	[M+CH3COO]- > [M+CH3COO+(CH3COONa)]- > [M+CH3COO+(CH3COONa)2]-	-	832.585	854.567	870.541	-	890.638	816.554	-	-	890.592	972.596	1054.6	1136.6	876.576	958.579	866.547	N	N	N	148178	5093.93
endogenous	Glycerophospholipids [GP]	Diacylglycerophosphocholines [PC]	PC(40:8)	PC(20:4/20:4)	PC 20:4/20:4	C48H80NO8P	ESI(+/–)	829.562	6.651	6.557	[M+H]+ > [M+C2H7N2]+ > [M+Na]+	[M+CH3COO]- > [M+CH3COO+(CH3COONa)]- > [M+CH3COO+(CH3COONa)2]- > [M+CH3COO+(CH3COONa)3]-	-	830.569	852.551	868.525	-	888.623	814.539	-	-	888.576	970.58	1052.58	1134.59	874.56	956.563	864.532	N	N	N	65862.7	3514.4
endogenous	Glycerophospholipids [GP]	Diacylglycerophosphocholines [PC]	PC(42:10)	PC(42:10)	PC 42:10	C50H80NO8P	ESI(+/–)	853.562	6.418	6.307	[M+H]+	[M+CH3COO]-	-	854.569	876.551	892.525	-	912.623	838.539	-	-	912.576	994.58	1076.58	1158.59	898.56	980.563	888.532	N	N	N	18836.8	884.24
endogenous	Glycerophospholipids [GP]	Diacylglycerophosphocholines [PC]	PC(42:10)	PC(42:10)	PC 42:10	C50H80NO8P	ESI(+)	853.562	7.865	ND	[M+H]+	-	-	854.569	876.551	892.525	-	912.623	838.539	-	-	912.576	994.58	1076.58	1158.59	898.56	980.563	888.532	N	N	N	8999.73	ND
endogenous	Glycerophospholipids [GP]	Diacylglycerophosphocholines [PC]	PC(42:4)	PC(42:4)	PC 42:4	C50H92NO8P	ESI(+/–)	865.656	12.003	11.974	[M+H]+	[M+CH3COO]- > [M+CH3COO+(CH3COONa)]-	-	866.663	888.645	904.619	-	924.716	850.633	-	-	924.67	1006.67	1088.68	1170.68	910.654	992.657	900.625	N	N	N	15850.8	8128.31
endogenous	Glycerophospholipids [GP]	Diacylglycerophosphocholines [PC]	PC(42:5)	PC(42:5)	PC 42:5	C50H90NO8P	ESI(+/–)	863.64	11.619	11.573	[M+H]+ > [M+C2H7N2]+ > [M+Na]+	[M+CH3COO]- > [M+CH3COO+(CH3COONa)]-	-	864.648	886.63	902.604	-	922.701	848.617	-	-	922.654	1004.66	1086.66	1168.66	908.639	990.641	898.61	N	N	N	24140.6	988.4
endogenous	Glycerophospholipids [GP]	Diacylglycerophosphocholines [PC]	PC(42:8)	PC(42:8)	PC 42:8	C50H84NO8P	ESI(+)	857.593	7.457	ND	[M+H]+ > [M+C2H7N2]+	-	-	858.601	880.583	896.557	-	916.654	842.57	-	-	916.607	998.612	1080.61	1162.62	902.592	984.594	892.563	N	N	N	4496.77	ND
endogenous	Glycerophospholipids [GP]	Diacylglycerophosphocholines [PC]	PC(42:8)	PC(42:8)	PC 42:8	C50H84NO8P	ESI(+/–)	857.593	7.885	7.674	[M+H]+ > [M+C2H7N2]+	[M+CH3COO]-	-	858.601	880.583	896.557	-	916.654	842.57	-	-	916.607	998.612	1080.61	1162.62	902.592	984.594	892.563	N	N	N	16845.3	13034.5
endogenous	Glycerophospholipids [GP]	Diacylglycerophosphocholines [PC]	PC(42:8)	PC(42:8)	PC 42:8	C50H84NO8P	ESI(+)	857.593	8.024	ND	[M+H]+ > [M+C2H7N2]+	-	-	858.601	880.583	896.557	-	916.654	842.57	-	-	916.607	998.612	1080.61	1162.62	902.592	984.594	892.563	N	N	N	5154.15	ND
endogenous	Glycerophospholipids [GP]	Diacylglycerophosphocholines [PC]	PC(42:8)	PC(42:8)	PC 42:8	C50H84NO8P	ESI(+)	857.593	8.085	ND	[M+H]+ > [M+C2H7N2]+	-	-	858.601	880.583	896.557	-	916.654	842.57	-	-	916.607	998.612	1080.61	1162.62	902.592	984.594	892.563	N	N	N	3590.62	ND
endogenous	Glycerophospholipids [GP]	1-Alkyl-2-acyl-glycerophosphocholines // 1-Acyl-2-alkylglycerophosphocholines [PC O-]	PC(O-30:0)	PC(O-30:0)	PC O-30:0	C38H78NO7P	ESI(+/–)	691.552	8.469	8.306	[M+H]+	[M+CH3COO]-	-	692.559	714.541	730.515	-	750.612	676.528	-	-	750.565	832.57	914.573	996.575	736.55	818.552	726.521	N	N	N	12363.3	690.52
endogenous	Glycerophospholipids [GP]	1-Alkyl-2-acyl-glycerophosphocholines // 1-Acyl-2-alkylglycerophosphocholines // 1-(1Z-alkenyl)-2-acylglycerophosphocholines [PC O/P-]	PC(O-30:1) // PC(P-30:0)	PC(O-30:1) // PC(P-30:0)	PC O-30:1 // PC P-30:0	C38H76NO7P	ESI(+)	689.536	8.202	ND	[M+H]+ > [M+Na]+	-	-	690.543	712.525	728.499	-	748.596	674.512	-	-	748.55	830.554	912.557	994.559	734.534	816.537	724.505	N	N	N	10449.8	ND
endogenous	Glycerophospholipids [GP]	1-Alkyl-2-acyl-glycerophosphocholines // 1-Acyl-2-alkylglycerophosphocholines [PC O-]	PC(O-32:0)	PC(O-16:0/16:0)	PC O-16:0/16:0	C40H82NO7P	ESI(+/–)	719.583	10.853	10.623	[M+H]+ > [M+Na]+ > [M+C2H7N2]+	[M+CH3COO]- > [M+CH3COO+(CH3COONa)]- > [M+CH3COO+(CH3COONa)2]- > [M+CH3COO+(CH3COONa)3]-	-	720.59	742.572	758.546	-	778.643	704.559	-	-	778.597	860.601	942.604	1024.61	764.581	846.584	754.552	N	N	N	103857	6267.62
endogenous	Glycerophospholipids [GP]	1-Alkyl-2-acyl-glycerophosphocholines // 1-Acyl-2-alkylglycerophosphocholines // 1-(1Z-alkenyl)-2-acylglycerophosphocholines [PC O/P-]	PC(O-32:1) // PC(P-32:0)	PC(O-32:1) // PC(P-32:0)	PC O-32:1 // PC P-32:0	C40H80NO7P	ESI(+/–)	717.567	8.785	8.606	[M+H]+ > [M+Na]+ > [M+C2H7N2]+	[M+CH3COO]- > [M+CH3COO+(CH3COONa)]- > [M+CH3COO+(CH3COONa)2]- > [M+CH3COO+(CH3COONa)3]-	-	718.575	740.556	756.53	-	776.628	702.544	-	-	776.581	858.585	940.588	1022.59	762.565	844.568	752.537	N	N	N	21374.4	1319.46
endogenous	Glycerophospholipids [GP]	1-Alkyl-2-acyl-glycerophosphocholines // 1-Acyl-2-alkylglycerophosphocholines // 1-(1Z-alkenyl)-2-acylglycerophosphocholines [PC O/P-]	PC(O-32:1) // PC(P-32:0)	PC(O-32:1) // PC(P-32:0)	PC O-32:1 // PC P-32:0	C40H80NO7P	ESI(+/–)	717.567	10.436	10.273	[M+H]+ > [M+Na]+	[M+CH3COO]-	-	718.575	740.556	756.53	-	776.628	702.544	-	-	776.581	858.585	940.588	1022.59	762.565	844.568	752.537	N	N	N	87067.2	5019.33
endogenous	Glycerophospholipids [GP]	1-Alkyl-2-acyl-glycerophosphocholines // 1-Acyl-2-alkylglycerophosphocholines [PC O-]	PC(O-34:0)	PC(O-34:0)	PC O-34:0	C42H86NO7P	ESI(+/–)	747.614	11.853	11.824	[M+H]+ > [M+Na]+	[M+CH3COO]-	-	748.621	770.603	786.577	-	806.675	732.591	-	-	806.628	888.632	970.635	1052.64	792.612	874.615	782.584	N	N	N	72207.9	5543.79
endogenous	Glycerophospholipids [GP]	1-Alkyl-2-acyl-glycerophosphocholines // 1-Acyl-2-alkylglycerophosphocholines // 1-(1Z-alkenyl)-2-acylglycerophosphocholines [PC O/P-]	PC(O-34:1) // PC(P-34:0)	PC(O-34:1) // PC(P-34:0)	PC O-34:1 // PC P-34:0	C42H84NO7P	ESI(+/–)	745.599	11.153	10.974	[M+H]+ > [M+Na]+	[M+CH3COO]- > [M+CH3COO+(CH3COONa)]-	-	746.606	768.588	784.562	-	804.659	730.575	-	-	804.612	886.617	968.62	1050.62	790.597	872.599	780.568	N	N	N	199753	8352.8
endogenous	Glycerophospholipids [GP]	1-Alkyl-2-acyl-glycerophosphocholines // 1-Acyl-2-alkylglycerophosphocholines // 1-(1Z-alkenyl)-2-acylglycerophosphocholines [PC O/P-]	PC(O-34:2) // PC(P-34:1)	PC(O-16:1/18:1) // PC(P-16:0/18:1)	PC O-16:1/18:1 // PC P-16:0/18:1	C42H82NO7P	ESI(+/–)	743.583	10.819	10.623	[M+H]+ > [M+Na]+ > [M+C2H7N2]+	[M+CH3COO]- > [M+CH3COO+(CH3COONa)]- > [M+CH3COO+(CH3COONa)2]- > [M+CH3COO+(CH3COONa)3]-	-	744.59	766.572	782.546	-	802.643	728.559	-	-	802.597	884.601	966.604	1048.61	788.581	870.584	778.552	N	N	N	125697	6635.51
endogenous	Glycerophospholipids [GP]	1-Alkyl-2-acyl-glycerophosphocholines // 1-Acyl-2-alkylglycerophosphocholines // 1-(1Z-alkenyl)-2-acylglycerophosphocholines [PC O/P-]	PC(O-34:2) // PC(P-34:1)	PC(O-34:2) // PC(P-34:1)	PC O-34:2 // PC P-34:1	C42H82NO7P	ESI(+/–)	743.583	9.335	9.14	[M+H]+ > [M+Na]+ > [M+C2H7N2]+	[M+CH3COO]- > [M+CH3COO+(CH3COONa)]- > [M+CH3COO+(CH3COONa)2]- > [M+CH3COO+(CH3COONa)3]-	-	744.59	766.572	782.546	-	802.643	728.559	-	-	802.597	884.601	966.604	1048.61	788.581	870.584	778.552	N	N	N	292431	13521.5
endogenous	Glycerophospholipids [GP]	1-Alkyl-2-acyl-glycerophosphocholines // 1-Acyl-2-alkylglycerophosphocholines // 1-(1Z-alkenyl)-2-acylglycerophosphocholines [PC O/P-]	PC(O-34:3) // PC(P-34:2)	PC(O-16:1/18:2) // PC(P-16:0/18:2)	PC O-16:1/18:2 // PC P-16:0/18:2	C42H80NO7P	ESI(+/–)	741.567	9.002	8.826	[M+H]+ > [M+Na]+ = [M+C2H7N2]+	[M+CH3COO]- > [M+CH3COO+(CH3COONa)]- > [M+CH3COO+(CH3COONa)2]- > [M+CH3COO+(CH3COONa)3]-	-	742.575	764.556	780.53	-	800.628	726.544	-	-	800.581	882.585	964.588	1046.59	786.565	868.568	776.537	N	N	N	474307	25827.4
endogenous	Glycerophospholipids [GP]	1-Alkyl-2-acyl-glycerophosphocholines // 1-Acyl-2-alkylglycerophosphocholines // 1-(1Z-alkenyl)-2-acylglycerophosphocholines [PC O/P-]	PC(O-35:3) // PC(P-35:2)	PC(O-35:3) // PC(P-35:2)	PC O-35:3 // PC P-35:2	C43H82NO7P	ESI(+)	755.583	10.219	ND	[M+H]+	-	-	756.59	778.572	794.546	-	814.643	740.559	-	-	814.597	896.601	978.604	1060.61	800.581	882.584	790.552	N	N	N	11966.5	ND
endogenous	Glycerophospholipids [GP]	1-Alkyl-2-acyl-glycerophosphocholines // 1-Acyl-2-alkylglycerophosphocholines // 1-(1Z-alkenyl)-2-acylglycerophosphocholines [PC O/P-]	PC(O-35:5) // PC(P-35:4)	PC(O-35:5) // PC(P-35:4)	PC O-35:5 // PC P-35:4	C43H78NO7P	ESI(+)	751.552	7.168	ND	[M+H]+	-	-	752.559	774.541	790.515	-	810.612	736.528	-	-	810.565	892.57	974.573	1056.57	796.55	878.552	786.521	N	N	N	6315.27	ND
endogenous	Glycerophospholipids [GP]	1-Alkyl-2-acyl-glycerophosphocholines // 1-Acyl-2-alkylglycerophosphocholines // 1-(1Z-alkenyl)-2-acylglycerophosphocholines [PC O/P-]	PC(O-36:1) // PC(P-36:0)	PC(O-36:1) // PC(P-36:0)	PC O-36:1 // PC P-36:0	C44H88NO7P	ESI(+/–)	773.63	11.886	11.857	[M+H]+	[M+CH3COO]- > [M+CH3COO+(CH3COONa)]-	-	774.637	796.619	812.593	-	832.69	758.606	-	-	832.644	914.648	996.651	1078.65	818.628	900.631	808.599	N	N	N	93190.1	7730.38
endogenous	Glycerophospholipids [GP]	1-Alkyl-2-acyl-glycerophosphocholines // 1-Acyl-2-alkylglycerophosphocholines // 1-(1Z-alkenyl)-2-acylglycerophosphocholines [PC O/P-]	PC(O-36:2) // PC(P-36:1)	PC(O-18:0_18:2)	PC O-18:0_18:2	C44H86NO7P	ESI(+/–)	771.614	11.519	11.457	[M+H]+ > [M+Na]+ > [M+C2H7N2]+	[M+CH3COO]- > [M+CH3COO+(CH3COONa)]- > [M+CH3COO+(CH3COONa)2]- > [M+CH3COO+(CH3COONa)3]-	-	772.621	794.603	810.577	-	830.675	756.591	-	-	830.628	912.632	994.635	1076.64	816.612	898.615	806.584	N	N	N	215881	11170.5
endogenous	Glycerophospholipids [GP]	1-Alkyl-2-acyl-glycerophosphocholines // 1-Acyl-2-alkylglycerophosphocholines // 1-(1Z-alkenyl)-2-acylglycerophosphocholines [PC O/P-]	PC(O-36:2) // PC(P-36:1)	PC(O-18:1/18:1) // PC(P-18:0/18:1)	PC O-18:1/18:1 // PC P-18:0/18:1	C44H86NO7P	ESI(+/–)	771.614	11.353	11.24	[M+H]+ > [M+Na]+ > [M+C2H7N2]+	[M+CH3COO]- > [M+CH3COO+(CH3COONa)]-	-	772.621	794.603	810.577	-	830.675	756.591	-	-	830.628	912.632	994.635	1076.64	816.612	898.615	806.584	N	N	N	73961.3	4491.35
endogenous	Glycerophospholipids [GP]	1-Alkyl-2-acyl-glycerophosphocholines // 1-Acyl-2-alkylglycerophosphocholines // 1-(1Z-alkenyl)-2-acylglycerophosphocholines [PC O/P-]	PC(O-36:2) // PC(P-36:1)	PC(O-36:2) // PC(P-36:1)	PC O-36:2 // PC P-36:1	C44H86NO7P	ESI(+/–)	771.614	11.836	11.79	[M+H]+ > [M+C2H7N2]+ > [M+Na]+	[M+CH3COO]- > [M+CH3COO+(CH3COONa)]-	-	772.621	794.603	810.577	-	830.675	756.591	-	-	830.628	912.632	994.635	1076.64	816.612	898.615	806.584	N	N	N	55618.1	5499.09
endogenous	Glycerophospholipids [GP]	1-Alkyl-2-acyl-glycerophosphocholines // 1-Acyl-2-alkylglycerophosphocholines // 1-(1Z-alkenyl)-2-acylglycerophosphocholines [PC O/P-]	PC(O-36:3) // PC(P-36:2)	PC(O-18:1/18:2) // PC(P-18:0/18:2)	PC O-18:1/18:2 // PC P-18:0/18:2	C44H84NO7P	ESI(+/–)	769.599	9.585	9.44	[M+H]+ > [M+Na]+ > [M+C2H7N2]+	[M+CH3COO]- > [M+CH3COO+(CH3COONa)]-	-	770.606	792.588	808.562	-	828.659	754.575	-	-	828.612	910.617	992.62	1074.62	814.597	896.599	804.568	N	N	N	200521	5043.87
endogenous	Glycerophospholipids [GP]	1-Alkyl-2-acyl-glycerophosphocholines // 1-Acyl-2-alkylglycerophosphocholines // 1-(1Z-alkenyl)-2-acylglycerophosphocholines [PC O/P-]	PC(O-36:3) // PC(P-36:2)	PC(O-36:3) // PC(P-36:2)	PC O-36:3 // PC P-36:2	C44H84NO7P	ESI(+/–)	769.599	10.032	9.857	[M+H]+ > [M+Na]+ > [M+C2H7N2]+	-	-	770.606	792.588	808.562	-	828.659	754.575	-	-	828.612	910.617	992.62	1074.62	814.597	896.599	804.568	N	N	N	89485.6	3790.33
endogenous	Glycerophospholipids [GP]	1-Alkyl-2-acyl-glycerophosphocholines // 1-Acyl-2-alkylglycerophosphocholines // 1-(1Z-alkenyl)-2-acylglycerophosphocholines [PC O/P-]	PC(O-36:3) // PC(P-36:2)	PC(O-36:3) // PC(P-36:2)	PC O-36:3 // PC P-36:2	C44H84NO7P	ESI(+/–)	769.599	11.369	11.274	[M+H]+ > [M+Na]+ > [M+C2H7N2]+	[M+CH3COO]- > [M+CH3COO+(CH3COONa)]- > [M+CH3COO+(CH3COONa)2]-	-	770.606	792.588	808.562	-	828.659	754.575	-	-	828.612	910.617	992.62	1074.62	814.597	896.599	804.568	N	N	N	159850	8218.83
endogenous	Glycerophospholipids [GP]	1-Alkyl-2-acyl-glycerophosphocholines // 1-Acyl-2-alkylglycerophosphocholines [PC O-]	PC(O-36:4)	PC(O-16:0_20:4)	PC O-16:0_20:4	C44H82NO7P	ESI(+/–)	767.583	9.052	8.89	[M+H]+ > [M+Na]+ > [M+C2H7N2]+	-	-	768.59	790.572	806.546	-	826.643	752.559	-	-	826.597	908.601	990.604	1072.61	812.581	894.584	802.552	N	N	Y	986412	42569
endogenous	Glycerophospholipids [GP]	1-Alkyl-2-acyl-glycerophosphocholines // 1-Acyl-2-alkylglycerophosphocholines // 1-(1Z-alkenyl)-2-acylglycerophosphocholines [PC O/P-]	PC(O-36:4) // PC(P-36:3)	PC(O-36:4) // PC(P-36:3)	PC O-36:4 // PC P-36:3	C44H82NO7P	ESI(+/–)	767.583	9.635	9.457	[M+H]+ > [M+Na]+ > [M+C2H7N2]+	[M+CH3COO]- > [M+CH3COO+(CH3COONa)]-	-	768.59	790.572	806.546	-	826.643	752.559	-	-	826.597	908.601	990.604	1072.61	812.581	894.584	802.552	N	N	N	105140	4936.48
endogenous	Glycerophospholipids [GP]	1-Alkyl-2-acyl-glycerophosphocholines // 1-Acyl-2-alkylglycerophosphocholines // 1-(1Z-alkenyl)-2-acylglycerophosphocholines [PC O/P-]	PC(O-36:5) // PC(P-36:4)	PC(O-16:1/20:4) // PC(P-16:0/20:4)	PC O-16:1/20:4 // PC P-16:0/20:4	C44H80NO7P	ESI(+/–)	765.567	8.685	8.54	[M+H]+ > [M+Na]+ > [M+C2H7N2]+	[M+CH3COO]- > [M+CH3COO+(CH3COONa)]- > [M+CH3COO+(CH3COONa)2]- > [M+CH3COO+(CH3COONa)3]-	-	766.575	788.556	804.53	-	824.628	750.544	-	-	824.581	906.585	988.588	1070.59	810.565	892.568	800.537	N	N	Y	895112	38653.8
endogenous	Glycerophospholipids [GP]	1-Alkyl-2-acyl-glycerophosphocholines // 1-Acyl-2-alkylglycerophosphocholines // 1-(1Z-alkenyl)-2-acylglycerophosphocholines [PC O/P-]	PC(O-36:5) // PC(P-36:4)	PC(O-36:5) // PC(P-36:4)	PC O-36:5 // PC P-36:4	C44H80NO7P	ESI(+/–)	765.567	7.835	7.689	[M+H]+ > [M+C2H7N2]+ > [M+Na]+	[M+CH3COO]- > [M+CH3COO+(CH3COONa)]-	-	766.575	788.556	804.53	-	824.628	750.544	-	-	824.581	906.585	988.588	1070.59	810.565	892.568	800.537	N	N	N	59020	1829.88
endogenous	Glycerophospholipids [GP]	1-Alkyl-2-acyl-glycerophosphocholines // 1-Acyl-2-alkylglycerophosphocholines // 1-(1Z-alkenyl)-2-acylglycerophosphocholines [PC O/P-]	PC(O-36:6) // PC(P-36:5)	PC(O-36:6) // PC(P-36:5)	PC O-36:6 // PC P-36:5	C44H78NO7P	ESI(+)	763.552	7.502	ND	[M+H]+ > [M+C2H7N2]+ > [M+Na]+	-	-	764.559	786.541	802.515	-	822.612	748.528	-	-	822.565	904.57	986.573	1068.57	808.55	890.552	798.521	N	N	N	37522.9	ND
endogenous	Glycerophospholipids [GP]	1-Alkyl-2-acyl-glycerophosphocholines // 1-Acyl-2-alkylglycerophosphocholines // 1-(1Z-alkenyl)-2-acylglycerophosphocholines [PC O/P-]	PC(O-37:4) // PC(P-37:3)	PC(O-37:4) // PC(P-37:3)	PC O-37:4 // PC P-37:3	C45H84NO7P	ESI(+/–)	781.599	10.252	9.99	[M+H]+ > [M+C2H7N2]+ > [M+Na]+	[M+CH3COO]- > [M+CH3COO+(CH3COONa)]-	-	782.606	804.588	820.562	-	840.659	766.575	-	-	840.612	922.617	1004.62	1086.62	826.597	908.599	816.568	N	N	N	36386	1090.63
endogenous	Glycerophospholipids [GP]	1-Alkyl-2-acyl-glycerophosphocholines // 1-Acyl-2-alkylglycerophosphocholines // 1-(1Z-alkenyl)-2-acylglycerophosphocholines [PC O/P-]	PC(O-37:5) // PC(P-37:4)	PC(O-37:5) // PC(P-37:4)	PC O-37:5 // PC P-37:4	C45H82NO7P	ESI(+/–)	779.583	9.435	9.24	[M+H]+ > [M+C2H7N2]+ > [M+Na]+	[M+CH3COO]-	-	780.59	802.572	818.546	-	838.643	764.559	-	-	838.597	920.601	1002.6	1084.61	824.581	906.584	814.552	N	N	N	36448.8	2132.48
endogenous	Glycerophospholipids [GP]	1-Alkyl-2-acyl-glycerophosphocholines // 1-Acyl-2-alkylglycerophosphocholines // 1-(1Z-alkenyl)-2-acylglycerophosphocholines [PC O/P-]	PC(O-37:5) // PC(P-37:4)	PC(O-37:5) // PC(P-37:4)	PC O-37:5 // PC P-37:4	C45H82NO7P	ESI(+/–)	779.583	9.836	9.64	[M+H]+ > [M+C2H7N2]+ > [M+Na]+	[M+CH3COO]-	-	780.59	802.572	818.546	-	838.643	764.559	-	-	838.597	920.601	1002.6	1084.61	824.581	906.584	814.552	N	N	N	20083.2	1210.82
endogenous	Glycerophospholipids [GP]	1-Alkyl-2-acyl-glycerophosphocholines // 1-Acyl-2-alkylglycerophosphocholines [PC O-]	PC(O-38:3)	PC(O-18:0_20:3)	PC O-18:0_20:3	C46H88NO7P	ESI(+/–)	797.63	11.703	11.657	[M+H]+ > [M+Na]+	[M+CH3COO]- > [M+CH3COO+(CH3COONa)]- > [M+CH3COO+(CH3COONa)2]- > [M+CH3COO+(CH3COONa)3]-	-	798.637	820.619	836.593	-	856.69	782.606	-	-	856.644	938.648	1020.65	1102.65	842.628	924.631	832.599	N	N	N	97560.8	7238.66
endogenous	Glycerophospholipids [GP]	1-Alkyl-2-acyl-glycerophosphocholines // 1-Acyl-2-alkylglycerophosphocholines [PC O-]	PC(O-38:4)	PC(O-18:0/20:4)	PC O-18:0/20:4	C46H86NO7P	ESI(+/–)	795.614	11.403	11.307	[M+H]+ > [M+Na]+ > [M+C2H7N2]+	[M+CH3COO]- > [M+CH3COO+(CH3COONa)]- = [M+CH3COO+(CH3COONa)2]- = [M+CH3COO+(CH3COONa)3]-	-	796.621	818.603	834.577	-	854.675	780.591	-	-	854.628	936.632	1018.64	1100.64	840.612	922.615	830.584	N	N	N	766173	33352.7
endogenous	Glycerophospholipids [GP]	1-Alkyl-2-acyl-glycerophosphocholines // 1-Acyl-2-alkylglycerophosphocholines // 1-(1Z-alkenyl)-2-acylglycerophosphocholines [PC O/P-]	PC(O-38:4) // PC(P-38:3)	PC(O-38:4) // PC(P-38:3)	PC O-38:4 // PC P-38:3	C46H86NO7P	ESI(+/–)	795.614	10.302	10.14	[M+H]+ > [M+C2H7N2]+	[M+CH3COO]-	-	796.621	818.603	834.577	-	854.675	780.591	-	-	854.628	936.632	1018.64	1100.64	840.612	922.615	830.584	N	N	N	66377.4	2101.14
endogenous	Glycerophospholipids [GP]	1-Alkyl-2-acyl-glycerophosphocholines // 1-Acyl-2-alkylglycerophosphocholines // 1-(1Z-alkenyl)-2-acylglycerophosphocholines [PC O/P-]	PC(O-38:4) // PC(P-38:3)	PC(O-38:4) // PC(P-38:3)	PC O-38:4 // PC P-38:3	C46H86NO7P	ESI(+/–)	795.614	10.919	10.69	[M+H]+ > [M+Na]+ > [M+C2H7N2]+	[M+CH3COO]- > [M+CH3COO+(CH3COONa)]- > [M+CH3COO+(CH3COONa)2]- > [M+CH3COO+(CH3COONa)3]- > [M+HCOO]-	-	796.621	818.603	834.577	-	854.675	780.591	-	-	854.628	936.632	1018.64	1100.64	840.612	922.615	830.584	N	N	N	74488.7	3811.54
endogenous	Glycerophospholipids [GP]	1-Alkyl-2-acyl-glycerophosphocholines // 1-Acyl-2-alkylglycerophosphocholines // 1-(1Z-alkenyl)-2-acylglycerophosphocholines [PC O/P-]	PC(O-38:5) // PC(P-38:4)	PC(O-18:1/20:4) // PC(P-18:0/20:4)	PC O-18:1/20:4 // PC P-18:0/20:4	C46H84NO7P	ESI(+/–)	793.599	9.269	9.123	[M+H]+ > [M+Na]+ > [M+C2H7N2]+	[M+CH3COO]- > [M+CH3COO+(CH3COONa)]- > [M+CH3COO+(CH3COONa)2]- > [M+CH3COO+(CH3COONa)3]-	-	794.606	816.588	832.562	-	852.659	778.575	-	-	852.612	934.617	1016.62	1098.62	838.597	920.599	828.568	N	N	Y	757539	31444.3
endogenous	Glycerophospholipids [GP]	1-Alkyl-2-acyl-glycerophosphocholines // 1-Acyl-2-alkylglycerophosphocholines // 1-(1Z-alkenyl)-2-acylglycerophosphocholines [PC O/P-]	PC(O-38:5) // PC(P-38:4)	PC(O-38:5) // PC(P-38:4)	PC O-38:5 // PC P-38:4	C46H84NO7P	ESI(+/–)	793.599	9.569	9.423	[M+H]+ > [M+C2H7N2]+ > [M+Na]+	[M+CH3COO]- > [M+CH3COO+(CH3COONa)]-	-	794.606	816.588	832.562	-	852.659	778.575	-	-	852.612	934.617	1016.62	1098.62	838.597	920.599	828.568	N	N	Y	181177	4646.45
endogenous	Glycerophospholipids [GP]	1-Alkyl-2-acyl-glycerophosphocholines // 1-Acyl-2-alkylglycerophosphocholines // 1-(1Z-alkenyl)-2-acylglycerophosphocholines [PC O/P-]	PC(O-38:5) // PC(P-38:4)	PC(O-38:5) // PC(P-38:4)	PC O-38:5 // PC P-38:4	C46H84NO7P	ESI(+/–)	793.599	9.986	9.857	[M+H]+ > [M+C2H7N2]+ > [M+Na]+	[M+CH3COO]- > [M+CH3COO+(CH3COONa)]-	-	794.606	816.588	832.562	-	852.659	778.575	-	-	852.612	934.617	1016.62	1098.62	838.597	920.599	828.568	N	N	N	48888.7	1879.71
endogenous	Glycerophospholipids [GP]	1-Alkyl-2-acyl-glycerophosphocholines // 1-Acyl-2-alkylglycerophosphocholines // 1-(1Z-alkenyl)-2-acylglycerophosphocholines [PC O/P-]	PC(O-38:5) // PC(P-38:4)	PC(O-38:5) // PC(P-38:4)	PC O-38:5 // PC P-38:4	C46H84NO7P	ESI(+/–)	793.599	10.486	10.257	[M+H]+ > [M+Na]+ = [M+C2H7N2]+	[M+CH3COO]- > [M+CH3COO+(CH3COONa)]-	-	794.606	816.588	832.562	-	852.659	778.575	-	-	852.612	934.617	1016.62	1098.62	838.597	920.599	828.568	N	N	Y	48725.7	3590.65
endogenous	Glycerophospholipids [GP]	1-Alkyl-2-acyl-glycerophosphocholines // 1-Acyl-2-alkylglycerophosphocholines // 1-(1Z-alkenyl)-2-acylglycerophosphocholines [PC O/P-]	PC(O-38:5) // PC(P-38:4)	PC(O-38:5) // PC(P-38:4)	PC O-38:5 // PC P-38:4	C46H84NO7P	ESI(+/–)	793.599	11.169	10.957	[M+H]+ > [M+Na]+ = [M+C2H7N2]+	[M+CH3COO]- > [M+CH3COO+(CH3COONa)]-	-	794.606	816.588	832.562	-	852.659	778.575	-	-	852.612	934.617	1016.62	1098.62	838.597	920.599	828.568	N	N	N	183808	9166.88
endogenous	Glycerophospholipids [GP]	1-Alkyl-2-acyl-glycerophosphocholines // 1-Acyl-2-alkylglycerophosphocholines // 1-(1Z-alkenyl)-2-acylglycerophosphocholines [PC O/P-]	PC(O-38:6) // PC(P-38:5)	PC(O-16:1_22:5) // PC(P-16:0_22:5)	PC O-16:1_22:5 // PC P-16:0_22:5	C46H82NO7P	ESI(+/–)	791.583	8.935	8.773	[M+H]+ > [M+C2H7N2]+ > [M+Na]+	[M+CH3COO]- > [M+CH3COO+(CH3COONa)]-	-	792.59	814.572	830.546	-	850.643	776.559	-	-	850.597	932.601	1014.6	1096.61	836.581	918.584	826.552	N	N	N	177186	9547.73
endogenous	Glycerophospholipids [GP]	1-Alkyl-2-acyl-glycerophosphocholines // 1-Acyl-2-alkylglycerophosphocholines // 1-(1Z-alkenyl)-2-acylglycerophosphocholines [PC O/P-]	PC(O-38:6) // PC(P-38:5)	PC(O-38:6) // PC(P-38:5)	PC O-38:6 // PC P-38:5	C46H82NO7P	ESI(+/–)	791.583	7.985	7.856	[M+H]+	[M+CH3COO]-	-	792.59	814.572	830.546	-	850.643	776.559	-	-	850.597	932.601	1014.6	1096.61	836.581	918.584	826.552	N	N	N	38698	1795.04
endogenous	Glycerophospholipids [GP]	1-Alkyl-2-acyl-glycerophosphocholines // 1-Acyl-2-alkylglycerophosphocholines // 1-(1Z-alkenyl)-2-acylglycerophosphocholines [PC O/P-]	PC(O-38:6) // PC(P-38:5)	PC(O-38:6) // PC(P-38:5)	PC O-38:6 // PC P-38:5	C46H82NO7P	ESI(+/–)	791.583	8.619	8.423	[M+H]+ > [M+C2H7N2]+ > [M+Na]+	[M+CH3COO]- > [M+CH3COO+(CH3COONa)]-	-	792.59	814.572	830.546	-	850.643	776.559	-	-	850.597	932.601	1014.6	1096.61	836.581	918.584	826.552	N	N	N	140152	4243.76
endogenous	Glycerophospholipids [GP]	1-Alkyl-2-acyl-glycerophosphocholines // 1-Acyl-2-alkylglycerophosphocholines // 1-(1Z-alkenyl)-2-acylglycerophosphocholines [PC O/P-]	PC(O-38:8) // PC(P-38:7)	PC(O-38:8) // PC(P-38:7)	PC O-38:8 // PC P-38:7	C46H78NO7P	ESI(+/–)	787.552	8.685	8.423	[M+H]+ > [M+C2H7N2]+ > [M+Na]+	[M+CH3COO]- > [M+CH3COO+(CH3COONa)]-	-	788.559	810.541	826.515	-	846.612	772.528	-	-	846.565	928.57	1010.57	1092.57	832.55	914.552	822.521	N	N	N	55968.3	4751.17
endogenous	Glycerophospholipids [GP]	1-Alkyl-2-acyl-glycerophosphocholines // 1-Acyl-2-alkylglycerophosphocholines // 1-(1Z-alkenyl)-2-acylglycerophosphocholines [PC O/P-]	PC(O-39:8) // PC(P-39:7)	PC(O-39:8) // PC(P-39:7)	PC O-39:8 // PC P-39:7	C47H80NO7P	ESI(+/–)	801.567	11.919	11.907	[M+H]+ > [M+Na]+	[M+CH3COO]- > [M+CH3COO+(CH3COONa)]-	-	802.575	824.556	840.53	-	860.628	786.544	-	-	860.581	942.585	1024.59	1106.59	846.565	928.568	836.537	N	N	N	20158.3	4585.18
endogenous	Glycerophospholipids [GP]	1-Alkyl-2-acyl-glycerophosphocholines // 1-Acyl-2-alkylglycerophosphocholines // 1-(1Z-alkenyl)-2-acylglycerophosphocholines [PC O/P-]	PC(O-40:4) // PC(P-40:3)	PC(O-20:0_20:4)	PC O-20:0_20:4	C48H90NO7P	ESI(+/–)	823.645	11.919	11.89	[M+H]+ > [M+Na]+	[M+CH3COO]- > [M+CH3COO+(CH3COONa)]- > [M+CH3COO+(CH3COONa)2]- > [M+CH3COO+(CH3COONa)3]-	-	824.653	846.635	862.609	-	882.706	808.622	-	-	882.659	964.664	1046.67	1128.67	868.644	950.646	858.615	N	N	N	220631	14183
endogenous	Glycerophospholipids [GP]	1-Alkyl-2-acyl-glycerophosphocholines // 1-Acyl-2-alkylglycerophosphocholines // 1-(1Z-alkenyl)-2-acylglycerophosphocholines [PC O/P-]	PC(O-40:5) // PC(P-40:4)	PC(O-20:1_20:4) // PC(P-20:0_20:4)	PC O-20:1_20:4 // PC P-20:0_20:4	C48H88NO7P	ESI(+/–)	821.63	11.469	11.374	[M+H]+ > [M+Na]+	[M+CH3COO]- > [M+CH3COO+(CH3COONa)]-	-	822.637	844.619	860.593	-	880.69	806.606	-	-	880.644	962.648	1044.65	1126.65	866.628	948.631	856.599	N	N	N	146493	8202.99
endogenous	Glycerophospholipids [GP]	1-Alkyl-2-acyl-glycerophosphocholines // 1-Acyl-2-alkylglycerophosphocholines // 1-(1Z-alkenyl)-2-acylglycerophosphocholines [PC O/P-]	PC(O-40:5) // PC(P-40:4)	PC(O-40:5) // PC(P-40:4)	PC O-40:5 // PC P-40:4	C48H88NO7P	ESI(+/–)	821.63	11.569	11.524	[M+H]+ > [M+Na]+	[M+CH3COO]- > [M+CH3COO+(CH3COONa)]-	-	822.637	844.619	860.593	-	880.69	806.606	-	-	880.644	962.648	1044.65	1126.65	866.628	948.631	856.599	N	N	N	61619.2	3039.92
endogenous	Glycerophospholipids [GP]	1-Alkyl-2-acyl-glycerophosphocholines // 1-Acyl-2-alkylglycerophosphocholines // 1-(1Z-alkenyl)-2-acylglycerophosphocholines [PC O/P-]	PC(O-40:6) // PC(P-40:5)	PC(O-40:6) // PC(P-40:5)	PC O-40:6 // PC P-40:5	C48H86NO7P	ESI(+/–)	819.614	9.74	9.54	[M+H]+	[M+CH3COO]-	-	820.621	842.603	858.577	-	878.675	804.591	-	-	878.628	960.632	1042.64	1124.64	864.612	946.615	854.584	N	N	N	41658	2068.19
endogenous	Glycerophospholipids [GP]	1-Alkyl-2-acyl-glycerophosphocholines // 1-Acyl-2-alkylglycerophosphocholines // 1-(1Z-alkenyl)-2-acylglycerophosphocholines [PC O/P-]	PC(O-40:6) // PC(P-40:5)	PC(O-40:6) // PC(P-40:5)	PC O-40:6 // PC P-40:5	C48H86NO7P	ESI(+/–)	819.614	10.302	10.107	[M+H]+	[M+CH3COO]-	-	820.621	842.603	858.577	-	878.675	804.591	-	-	878.628	960.632	1042.64	1124.64	864.612	946.615	854.584	N	N	N	25736.3	797.94
endogenous	Glycerophospholipids [GP]	1-Alkyl-2-acyl-glycerophosphocholines // 1-Acyl-2-alkylglycerophosphocholines // 1-(1Z-alkenyl)-2-acylglycerophosphocholines [PC O/P-]	PC(O-40:6) // PC(P-40:5)	PC(O-40:6) // PC(P-40:5)	PC O-40:6 // PC P-40:5	C48H86NO7P	ESI(+/–)	819.614	11.053	10.84	[M+H]+	[M+CH3COO]-	-	820.621	842.603	858.577	-	878.675	804.591	-	-	878.628	960.632	1042.64	1124.64	864.612	946.615	854.584	N	N	N	45657.3	1891.85
endogenous	Glycerophospholipids [GP]	1-Alkyl-2-acyl-glycerophosphocholines // 1-Acyl-2-alkylglycerophosphocholines // 1-(1Z-alkenyl)-2-acylglycerophosphocholines [PC O/P-]	PC(O-40:7) // PC(P-40:6)	PC(O-40:7) // PC(P-40:6)	PC O-40:7 // PC P-40:6	C48H84NO7P	ESI(+/–)	817.599	8.802	8.656	[M+H]+ > [M+Na]+ > [M+C2H7N2]+	[M+CH3COO]-	-	818.606	840.588	856.562	-	876.659	802.575	-	-	876.612	958.617	1040.62	1122.62	862.597	944.599	852.568	N	N	N	61894.7	3114.2
endogenous	Glycerophospholipids [GP]	1-Alkyl-2-acyl-glycerophosphocholines // 1-Acyl-2-alkylglycerophosphocholines // 1-(1Z-alkenyl)-2-acylglycerophosphocholines [PC O/P-]	PC(O-40:7) // PC(P-40:6)	PC(O-40:7) // PC(P-40:6)	PC O-40:7 // PC P-40:6	C48H84NO7P	ESI(+/–)	817.599	10.569	10.373	[M+H]+ > [M+Na]+	[M+CH3COO]-	-	818.606	840.588	856.562	-	876.659	802.575	-	-	876.612	958.617	1040.62	1122.62	862.597	944.599	852.568	N	N	N	16314.2	1291.28
endogenous	Glycerophospholipids [GP]	1-Alkyl-2-acyl-glycerophosphocholines // 1-Acyl-2-alkylglycerophosphocholines // 1-(1Z-alkenyl)-2-acylglycerophosphocholines [PC O/P-]	PC(O-40:8) // PC(P-40:7)	PC(O-40:8) // PC(P-40:7)	PC O-40:8 // PC P-40:7	C48H82NO7P	ESI(+/–)	815.583	9.269	9.04	[M+H]+ > [M+Na]+	[M+CH3COO]-	-	816.59	838.572	854.546	-	874.643	800.559	-	-	874.597	956.601	1038.6	1120.61	860.581	942.584	850.552	N	N	N	31602.5	6374.86
endogenous	Glycerophospholipids [GP]	1-Alkyl-2-acyl-glycerophosphocholines // 1-Acyl-2-alkylglycerophosphocholines // 1-(1Z-alkenyl)-2-acylglycerophosphocholines [PC O/P-]	PC(O-42:4) // PC(P-42:3)	PC(O-22:0_20:4)	PC O-22:0_20:4	C50H94NO7P	ESI(+/–)	851.677	12.169	12.157	[M+H]+ > [M+Na]+ > [M+C2H7N2]+	[M+CH3COO]- > [M+CH3COO+(CH3COONa)]-	-	852.684	874.666	890.64	-	910.737	836.653	-	-	910.691	992.695	1074.7	1156.7	896.675	978.677	886.646	N	N	N	95664.8	7188.15
endogenous	Glycerophospholipids [GP]	1-Alkyl-2-acyl-glycerophosphocholines // 1-Acyl-2-alkylglycerophosphocholines // 1-(1Z-alkenyl)-2-acylglycerophosphocholines [PC O/P-]	PC(O-42:5) // PC(P-42:4)	PC(O-22:1_20:4) // PC(P-22:0_20:4)	PC O-22:1_20:4 // PC P-22:0_20:4	C50H92NO7P	ESI(+/–)	849.661	11.919	11.907	[M+H]+ > [M+Na]+ > [M+C2H7N2]+ > [M+K]+	[M+CH3COO]- > [M+CH3COO+(CH3COONa)]- > [M+CH3COO+(CH3COONa)2]-	-	850.668	872.65	888.624	-	908.722	834.638	-	-	908.675	990.679	1072.68	1154.68	894.659	976.662	884.631	N	N	N	277630	17382
endogenous	Glycerophospholipids [GP]	1-Alkyl-2-acyl-glycerophosphocholines // 1-Acyl-2-alkylglycerophosphocholines // 1-(1Z-alkenyl)-2-acylglycerophosphocholines [PC O/P-]	PC(O-42:6) // PC(P-42:5)	PC(O-22:2_20:4) // PC(P-22:1_20:4)	PC O-22:2_20:4 // PC P-22:1_20:4	C50H90NO7P	ESI(+/–)	847.645	11.869	11.84	[M+H]+ > [M+Na]+	[M+CH3COO]- > [M+CH3COO+(CH3COONa)]-	-	848.653	870.635	886.609	-	906.706	832.622	-	-	906.659	988.664	1070.67	1152.67	892.644	974.646	882.615	N	N	N	60194.5	5893.86
endogenous	Glycerophospholipids [GP]	1-Alkyl-2-acyl-glycerophosphocholines // 1-Acyl-2-alkylglycerophosphocholines // 1-(1Z-alkenyl)-2-acylglycerophosphocholines [PC O/P-]	PC(O-42:7) // PC(P-42:6)	PC(O-42:7) // PC(P-42:6)	PC O-42:7 // PC P-42:6	C50H88NO7P	ESI(+)	845.63	11.919	ND	[M+H]+	-	-	846.637	868.619	884.593	-	904.69	830.606	-	-	904.644	986.648	1068.65	1150.65	890.628	972.631	880.599	N	N	N	26336.1	ND
endogenous	Glycerophospholipids [GP]	1-Alkyl-2-acyl-glycerophosphocholines // 1-Acyl-2-alkylglycerophosphocholines // 1-(1Z-alkenyl)-2-acylglycerophosphocholines [PC O/P-]	PC(O-42:8) // PC(P-42:7)	PC(O-42:8) // PC(P-42:7)	PC O-42:8 // PC P-42:7	C50H86NO7P	ESI(+/–)	843.614	11.453	11.39	[M+H]+	[M+CH3COO]- > [M+CH3COO+(CH3COONa)]- > [M+CH3COO+(CH3COONa)2]- > [M+CH3COO+(CH3COONa)3]-	-	844.621	866.603	882.577	-	902.675	828.591	-	-	902.628	984.632	1066.64	1148.64	888.612	970.615	878.584	N	N	N	10792.3	7776.66
endogenous	Glycerophospholipids [GP]	1-Alkyl-2-acyl-glycerophosphocholines // 1-Acyl-2-alkylglycerophosphocholines // 1-(1Z-alkenyl)-2-acylglycerophosphocholines [PC O/P-]	PC(O-43:2) // PC(P-43:1)	PC(O-43:2) // PC(P-43:1)	PC O-43:2 // PC P-43:1	C51H100NO7P	ESI(+)	869.724	12.253	ND	[M+H]+	-	-	870.731	892.713	908.687	-	928.784	854.7	-	-	928.738	1010.74	1092.74	1174.75	914.722	996.724	904.693	N	N	N	11462.1	ND
endogenous	Glycerophospholipids [GP]	1-Alkyl-2-acyl-glycerophosphocholines // 1-Acyl-2-alkylglycerophosphocholines // 1-(1Z-alkenyl)-2-acylglycerophosphocholines [PC O/P-]	PC(O-44:4) // PC(P-44:3)	PC(O-44:4) // PC(P-44:3)	PC O-44:4 // PC P-44:3	C52H98NO7P	ESI(+/–)	879.708	12.436	12.407	[M+H]+ > [M+Na]+	[M+CH3COO]-	-	880.715	902.697	918.671	-	938.768	864.685	-	-	938.722	1020.73	1102.73	1184.73	924.706	1006.71	914.677	N	N	N	19285.7	1841.33
endogenous	Glycerophospholipids [GP]	1-Alkyl-2-acyl-glycerophosphocholines // 1-Acyl-2-alkylglycerophosphocholines // 1-(1Z-alkenyl)-2-acylglycerophosphocholines [PC O/P-]	PC(O-44:5) // PC(P-44:4)	PC(O-24:1_20:4) // PC(P-24:0_20:4)	PC O-24:1_20:4 // PC P-24:0_20:4	C52H96NO7P	ESI(+/–)	877.692	12.169	12.14	[M+H]+ > [M+Na]+ > [M+C2H7N2]+ > [M+K]+	[M+CH3COO]-	-	878.7	900.682	916.656	-	936.753	862.669	-	-	936.706	1018.71	1100.71	1182.72	922.691	1004.69	912.662	N	N	Y	277750	18687.5
endogenous	Glycerophospholipids [GP]	1-Alkyl-2-acyl-glycerophosphocholines // 1-Acyl-2-alkylglycerophosphocholines // 1-(1Z-alkenyl)-2-acylglycerophosphocholines [PC O/P-]	PC(O-44:6) // PC(P-44:5)	PC(O-24:2_20:4) // PC(P-24:1_20:4)	PC O-24:2_20:4 // PC P-24:1_20:4	C52H94NO7P	ESI(+/–)	875.677	11.969	11.94	[M+H]+ > [M+C2H7N2]+ > [M+Na]+ > [M+K]+	[M+CH3COO]-	-	876.684	898.666	914.64	-	934.737	860.653	-	-	934.691	1016.69	1098.7	1180.7	920.675	1002.68	910.646	N	N	N	325085	11985.5
endogenous	Glycerophospholipids [GP]	1-Alkyl-2-acyl-glycerophosphocholines // 1-Acyl-2-alkylglycerophosphocholines // 1-(1Z-alkenyl)-2-acylglycerophosphocholines [PC O/P-]	PC(O-44:6) // PC(P-44:5)	PC(O-44:6) // PC(P-44:5)	PC O-44:6 // PC P-44:5	C52H94NO7P	ESI(+/–)	875.677	12.103	12.09	[M+H]+ > [M+Na]+ > [M+C2H7N2]+	[M+CH3COO]-	-	876.684	898.666	914.64	-	934.737	860.653	-	-	934.691	1016.69	1098.7	1180.7	920.675	1002.68	910.646	N	N	N	47434.1	3635.18
endogenous	Glycerophospholipids [GP]	1-Alkyl-2-acyl-glycerophosphocholines // 1-Acyl-2-alkylglycerophosphocholines // 1-(1Z-alkenyl)-2-acylglycerophosphocholines [PC O/P-]	PC(O-46:5) // PC(P-46:4)	PC(O-46:5) // PC(P-46:4)	PC O-46:5 // PC P-46:4	C54H100NO7P	ESI(+/–)	905.724	12.42	12.34	[M+H]+	[M+CH3COO]-	-	906.731	928.713	944.687	-	964.784	890.7	-	-	964.738	1046.74	1128.74	1210.75	950.722	1032.72	940.693	N	N	N	129859	1484.37
endogenous	Glycerophospholipids [GP]	1-Alkyl-2-acyl-glycerophosphocholines // 1-Acyl-2-alkylglycerophosphocholines // 1-(1Z-alkenyl)-2-acylglycerophosphocholines [PC O/P-]	PC(O-46:6) // PC(P-46:5)	PC(O-46:6) // PC(P-46:5)	PC O-46:6 // PC P-46:5	C54H98NO7P	ESI(+)	903.708	12.186	12.14	[M+H]+ > [M+Na]+ > [M+C2H7N2]+ > [M+K]+	[M+CH3COO]-	-	904.715	926.697	942.671	-	962.768	888.685	-	-	962.722	1044.73	1126.73	1208.73	948.706	1030.71	938.677	N	N	N	27628.6	2690.33
endogenous	Glycerophospholipids [GP]	1-Alkyl-2-acyl-glycerophosphocholines // 1-Acyl-2-alkylglycerophosphocholines // 1-(1Z-alkenyl)-2-acylglycerophosphocholines [PC O/P-]	PC(O-46:7) // PC(P-46:6)	PC(O-46:7) // PC(P-46:6)	PC O-46:7 // PC P-46:6	C54H96NO7P	ESI(+)	901.692	12.103	12.074	[M+H]+ > [M+Na]+	[M+CH3COO]- > [M+CH3COO+(CH3COONa)]-	-	902.7	924.682	940.656	-	960.753	886.669	-	-	960.706	1042.71	1124.71	1206.72	946.691	1028.69	936.662	N	N	N	34696.4	2905.88
endogenous	Glycerophospholipids [GP]	1-Alkyl-2-acyl-glycerophosphocholines // 1-Acyl-2-alkylglycerophosphocholines // 1-(1Z-alkenyl)-2-acylglycerophosphocholines [PC O/P-]	PC(O-46:8) // PC(P-46:7)	PC(O-46:8) // PC(P-46:7)	PC O-46:8 // PC P-46:7	C54H94NO7P	ESI(+/–)	899.677	11.903	11.874	[M+H]+	[M-H]-	-	900.684	922.666	938.64	-	958.737	884.653	-	-	958.691	1040.69	1122.7	1204.7	944.675	1026.68	934.646	N	N	N	21602.4	2178.94
ISTD	Glycerophospholipids [GP]	Diacylglycerophosphoethanolamines [PE]	PE(33:1(d7))	PE(15:0/18:1(d7))	[D7]PE 15:0/18:1	C38H67D7NO8P	ESI(+/–)	710.559	8.503	8.545	[M+H]+ > [M+K]+ > [M+Na]+	[M-H]- > [M-H+(CH3COONa)]-	-	711.566	733.548	749.522	-	769.619	-	709.552	791.554	-	-	-	-	-	-	-	N	N	N	87246.1	11308.1
endogenous	Glycerophospholipids [GP]	Diacylglycerophosphoethanolamines [PE]	PE(34:1)	PE(16:0/18:1)	PE 16:0/18:1	C39H76NO8P	ESI(+/–)	717.531	10.019	9.824	[M+H]+	[M-H]-	-	718.538	740.52	756.494	-	776.591	-	716.524	798.526	-	-	-	-	-	-	-	N	N	N	20518.5	3944.74
endogenous	Glycerophospholipids [GP]	Diacylglycerophosphoethanolamines [PE]	PE(34:2)	PE(16:0/18:2)	PE 16:0/18:2	C39H74NO8P	ESI(+/–)	715.515	8.402	8.224	[M+H]+ > [M+Na]+	[M-H]-	-	716.523	738.504	754.478	-	774.576	-	714.508	796.511	-	-	-	-	-	-	-	N	N	N	66553.5	12799.6
endogenous	Glycerophospholipids [GP]	Diacylglycerophosphoethanolamines [PE]	PE(36:1)	PE(18:0/18:1)	PE 18:0/18:1	C41H80NO8P	ESI(+/–)	745.562	11.703	11.64	[M+H]+ > [M+Na]+	[M-H]- > [M-H+(CH3COONa)]-	-	746.569	768.551	784.525	-	804.623	-	744.555	826.557	-	-	-	-	-	-	-	N	N	N	53654.8	20084.3
endogenous	Glycerophospholipids [GP]	Diacylglycerophosphoethanolamines [PE]	PE(36:2)	PE(18:0/18:2)	PE 18:0/18:2	C41H78NO8P	ESI(+/–)	743.547	10.769	10.557	[M+H]+ > [M+Na]+	[M-H]- > [M-H+(CH3COONa)]-	-	744.554	766.536	782.51	-	802.607	-	742.539	824.542	-	-	-	-	-	-	-	N	N	N	102463	21426.9
endogenous	Glycerophospholipids [GP]	Diacylglycerophosphoethanolamines [PE]	PE(36:2)	PE(36:2)	PE 36:2	C41H78NO8P	ESI(+/–)	743.547	10.369	10.14	[M+H]+ > [M+Na]+	[M-H]- > [M-H+(CH3COONa)]-	-	744.554	766.536	782.51	-	802.607	-	742.539	824.542	-	-	-	-	-	-	-	N	N	N	12212.4	21426.9
endogenous	Glycerophospholipids [GP]	Diacylglycerophosphoethanolamines [PE]	PE(36:3)	PE(18:1/18:2)	PE 18:1/18:2	C41H76NO8P	ESI(+/–)	741.531	8.652	8.507	[M+H]+ > [M+Na]+	[M-H]-	-	742.538	764.52	780.494	-	800.591	-	740.524	822.526	-	-	-	-	-	-	-	N	N	N	33049.1	6451.78
endogenous	Glycerophospholipids [GP]	Diacylglycerophosphoethanolamines [PE]	PE(36:4)	PE(16:0/20:4)	PE 16:0/20:4	C41H74NO8P	ESI(+/–)	739.515	8.152	8.024	[M+H]+ > [M+Na]+	[M-H]-	-	740.523	762.504	778.478	-	798.576	-	738.508	820.511	-	-	-	-	-	-	-	N	N	N	83757.6	16066.9
endogenous	Glycerophospholipids [GP]	Diacylglycerophosphoethanolamines [PE]	PE(36:5)	PE(36:5)	PE 36:5	C41H72NO8P	ESI(+/–)	737.5	7.135	7.024	[M+H]+	[M-H]-	-	738.507	760.489	776.463	-	796.56	-	736.492	818.495	-	-	-	-	-	-	-	N	N	N	5816.97	632.72
endogenous	Glycerophospholipids [GP]	Diacylglycerophosphoethanolamines [PE]	PE(38:4)	PE(18:0/20:4)	PE 18:0/20:4	C43H78NO8P	ESI(+/–)	767.547	10.436	10.223	[M+H]+ > [M+Na]+	[M-H]- > [M-H+(CH3COONa)]-	-	768.554	790.536	806.51	-	826.607	-	766.539	848.542	-	-	-	-	-	-	-	N	N	N	161174	3647.08
endogenous	Glycerophospholipids [GP]	Diacylglycerophosphoethanolamines [PE]	PE(38:5)	PE(18:1/20:4)	PE 18:1/20:4	C43H76NO8P	ESI(+/–)	765.531	8.385	8.24	[M+H]+ > [M+Na]+	[M-H]-	-	766.538	788.52	804.494	-	824.591	-	764.524	846.526	-	-	-	-	-	-	-	N	N	N	36860.1	5261.24
endogenous	Glycerophospholipids [GP]	Diacylglycerophosphoethanolamines [PE]	PE(38:6)	PE(16:0/22:6)	PE 16:0/22:6	C43H74NO8P	ESI(+/–)	763.515	7.802	7.657	[M+H]+ > [M+Na]+	[M-H]-	-	764.523	786.504	802.478	-	822.576	-	762.508	844.511	-	-	-	-	-	-	-	N	N	N	69765.9	69765.9
endogenous	Glycerophospholipids [GP]	Diacylglycerophosphoethanolamines [PE]	PE(40:4)	PE(18:0/22:4)	PE 18:0/22:4	C45H82NO8P	ESI(+/–)	795.578	11.603	11.574	[M+H]+ > [M+Na]+	[M-H]- > [M-H+(CH3COONa)]-	-	796.585	818.567	834.541	-	854.638	-	794.571	876.573	-	-	-	-	-	-	-	N	N	N	56007.6	4750.34
endogenous	Glycerophospholipids [GP]	Diacylglycerophosphoethanolamines [PE]	PE(40:5)	PE(40:5)	PE 40:5	C45H80NO8P	ESI(+/–)	793.562	10.669	10.499	[M+H]+	[M-H]-	-	794.569	816.551	832.525	-	852.623	-	792.555	874.557	-	-	-	-	-	-	-	N	N	N	9447	1626.65
endogenous	Glycerophospholipids [GP]	Diacylglycerophosphoethanolamines [PE]	PE(40:5)	PE(40:5)	PE 40:5	C45H80NO8P	ESI(–)	793.562	11.25	11.25	[M+H]+ > [M+Na]+	[M-H]- > [M-H+(CH3COONa)]-	-	794.569	816.551	832.525	-	852.623	-	792.555	874.557	-	-	-	-	-	-	-	N	N	N	9447	1626.65
endogenous	Glycerophospholipids [GP]	Diacylglycerophosphoethanolamines [PE]	PE(40:6)	PE(18:0/22:6)	PE 18:0/22:6	C45H78NO8P	ESI(+/–)	791.547	9.902	9.723	[M+H]+ > [M+Na]+	[M-H]-	-	792.554	814.536	830.51	-	850.607	-	790.539	872.542	-	-	-	-	-	-	-	N	N	N	41374.3	2548.24
endogenous	Glycerophospholipids [GP]	Diacylglycerophosphoethanolamines [PE]	PE(40:9)	PE(40:9)	PE 40:9	C45H72NO8P	ESI(+/–)	785.5	7.802	7.685	[M+H]+ > [M+Na]+	[M-H]-	-	786.507	808.489	824.463	-	844.56	-	784.492	866.495	-	-	-	-	-	-	-	N	N	N	12660.7	2925.52
endogenous	Glycerophospholipids [GP]	1-Alkyl-2-acyl-glycerophosphoethanolamines // 1-Acyl-2-alkylglycerophosphoethanolamines // 1-(1Z-alkenyl)-2-acylglycerophosphoethanolamines [PE O/P-]	PE(O-34:3) // PE(P-34:2)	PE(O-16:1_18:2) // PE(P-16:0_18:2)	PE O-16:1_18:2 // PE P-16:0_18:2	C39H74NO7P	ESI(+/–)	699.52	9.485	9.34	[M+H]+	[M-H]- > [M-H+(CH3COONa)]-	-	700.528	722.509	738.483	-	758.581	-	698.513	780.516	-	-	-	-	-	-	-	N	N	N	35658.5	8251.49
endogenous	Glycerophospholipids [GP]	1-Alkyl-2-acyl-glycerophosphoethanolamines // 1-Acyl-2-alkylglycerophosphoethanolamines // 1-(1Z-alkenyl)-2-acylglycerophosphoethanolamines [PE O/P-]	PE(O-36:2) // PE(P-36:1)	PE(O-18:1/18:1) // PE(P-18:0/18:1)	PE O-18:1/18:1 // PE P-18:0/18:1	C41H80NO7P	ESI(+/–)	729.567	11.903	11.874	[M+H]+ > [M+Na]+	[M-H]- > [M-H+(CH3COONa)]-	-	730.575	752.556	768.53	-	788.628	-	728.56	810.563	-	-	-	-	-	-	-	N	N	N	61684.8	21324.9
endogenous	Glycerophospholipids [GP]	1-Alkyl-2-acyl-glycerophosphoethanolamines // 1-Acyl-2-alkylglycerophosphoethanolamines // 1-(1Z-alkenyl)-2-acylglycerophosphoethanolamines [PE O/P-]	PE(O-36:3) // PE(P-36:2)	PE(O-18:1/18:2) // PE(P-18:0/18:2)	PE O-18:1/18:2 // PE P-18:0/18:2	C41H78NO7P	ESI(+/–)	727.552	11.569	11.507	[M+H]+ > [M+Na]+	[M-H]- > [M-H+(CH3COONa)]-	-	728.559	750.541	766.515	-	786.612	-	726.544	808.547	-	-	-	-	-	-	-	N	N	N	181394	46913.7
endogenous	Glycerophospholipids [GP]	1-Alkyl-2-acyl-glycerophosphoethanolamines // 1-Acyl-2-alkylglycerophosphoethanolamines // 1-(1Z-alkenyl)-2-acylglycerophosphoethanolamines [PE O/P-]	PE(O-36:4) // PE(P-36:3)	PE(O-18:2/18:2) // PE(P-18:1/18:2)	PE O-18:2/18:2 // PE P-18:1/18:2	C41H76NO7P	ESI(+/–)	725.536	9.802	9.64	[M+H]+	[M-H]-	-	726.543	748.525	764.499	-	784.596	-	724.529	806.531	-	-	-	-	-	-	-	N	N	N	24001.5	6545.1
endogenous	Glycerophospholipids [GP]	1-Alkyl-2-acyl-glycerophosphoethanolamines // 1-Acyl-2-alkylglycerophosphoethanolamines // 1-(1Z-alkenyl)-2-acylglycerophosphoethanolamines [PE O/P-]	PE(O-36:4) // PE(P-36:3)	PE(O-36:4) // PE(P-36:3)	PE O-36:4 // PE P-36:3	C41H76NO7P	ESI(+/–)	725.536	9.569	9.373	[M+H]+	[M-H]-	-	726.543	748.525	764.499	-	784.596	-	724.529	806.531	-	-	-	-	-	-	-	N	N	N	21373.8	3622.28
endogenous	Glycerophospholipids [GP]	1-Alkyl-2-acyl-glycerophosphoethanolamines // 1-Acyl-2-alkylglycerophosphoethanolamines // 1-(1Z-alkenyl)-2-acylglycerophosphoethanolamines [PE O/P-]	PE(O-36:4) // PE(P-36:3)	PE(O-36:4) // PE(P-36:3)	PE O-36:4 // PE P-36:3	C41H76NO7P	ESI(+/–)	725.536	10.152	9.923	[M+H]+	[M-H]-	-	726.543	748.525	764.499	-	784.596	-	724.529	806.531	-	-	-	-	-	-	-	N	N	N	15508.5	2581.75
endogenous	Glycerophospholipids [GP]	1-Alkyl-2-acyl-glycerophosphoethanolamines // 1-Acyl-2-alkylglycerophosphoethanolamines // 1-(1Z-alkenyl)-2-acylglycerophosphoethanolamines [PE O/P-]	PE(O-36:5) // PE(P-36:4)	PE(O-16:1/20:4) // PE(P-16:0/20:4)	PE O-16:1/20:4 // PE P-16:0/20:4	C41H74NO7P	ESI(+/–)	723.52	9.169	9.04	[M+H]+ > [M+Na]+ > [M+C2H7N2]+	[M-H]- > [M-H+(CH3COONa)]-	-	724.528	746.509	762.483	-	782.581	-	722.513	804.516	-	-	-	-	-	-	-	N	N	N	139241	31248.4
endogenous	Glycerophospholipids [GP]	1-Alkyl-2-acyl-glycerophosphoethanolamines // 1-Acyl-2-alkylglycerophosphoethanolamines // 1-(1Z-alkenyl)-2-acylglycerophosphoethanolamines [PE O/P-]	PE(O-36:6) // PE(P-36:5)	PE(O-16:1/20:5) // PE(P-16:0/20:5)	PE O-16:1/20:5 // PE P-16:0/20:5	C41H72NO7P	ESI(+/–)	721.505	7.918	7.806	[M+H]+ > [M+Na]+	[M-H]-	-	722.512	744.494	760.468	-	780.565	-	720.497	802.5	-	-	-	-	-	-	-	N	N	N	15559.3	2873.24
endogenous	Glycerophospholipids [GP]	1-Alkyl-2-acyl-glycerophosphoethanolamines // 1-Acyl-2-alkylglycerophosphoethanolamines // 1-(1Z-alkenyl)-2-acylglycerophosphoethanolamines [PE O/P-]	PE(O-38:3) // PE(P-38:2)	PE(O-20:1_18:2) // PE(P-20:0_18:2)	PE O-20:1_18:2 // PE P-20:0_18:2	C43H82NO7P	ESI(+/–)	755.583	11.969	11.957	[M+H]+	[M-H]-	-	756.59	778.572	794.546	-	814.643	-	754.576	836.578	-	-	-	-	-	-	-	N	N	N	22305.3	11358
endogenous	Glycerophospholipids [GP]	1-Alkyl-2-acyl-glycerophosphoethanolamines // 1-Acyl-2-alkylglycerophosphoethanolamines [PC O-]	PE(O-38:4)	PE(O-18:0_20:4)	PE O-18:0_20:4	C43H80NO7P	ESI(+/–)	753.567	11.586	11.54	[M+H]+ > [M+Na]+	[M-H]- > [M-H+(CH3COONa)]-	-	754.575	776.556	792.53	-	812.628	-	752.56	834.563	-	-	-	-	-	-	-	N	N	N	43615.4	9262.21
endogenous	Glycerophospholipids [GP]	1-Alkyl-2-acyl-glycerophosphoethanolamines // 1-Acyl-2-alkylglycerophosphoethanolamines // 1-(1Z-alkenyl)-2-acylglycerophosphoethanolamines [PE O/P-]	PE(O-38:4) // PE(P-38:3)	PE(O-18:1_20:3) // PE(P-18:0_20:3)	PE O-18:1_20:3 // PE P-18:0_20:3	C43H80NO7P	ESI(+/–)	753.567	11.719	11.69	[M+H]+	[M-H]- > [M-H+(CH3COONa)]-	-	754.575	776.556	792.53	-	812.628	-	752.56	834.563	-	-	-	-	-	-	-	N	N	N	32782.6	12748.3
endogenous	Glycerophospholipids [GP]	1-Alkyl-2-acyl-glycerophosphoethanolamines // 1-Acyl-2-alkylglycerophosphoethanolamines // 1-(1Z-alkenyl)-2-acylglycerophosphoethanolamines [PE O/P-]	PE(O-38:5) // PE(P-38:4)	PE(O-18:1/20:4) // PE(P-18:0/20:4)	PE O-18:1/20:4 // PE P-18:0/20:4	C43H78NO7P	ESI(+/–)	751.552	11.453	11.374	[M+H]+ > [M+Na]+ > [M+K]+	[M-H]- > [M-H+(CH3COONa)]-	-	752.559	774.541	790.515	-	810.612	-	750.544	832.547	-	-	-	-	-	-	-	N	N	N	443199	117625
endogenous	Glycerophospholipids [GP]	1-Alkyl-2-acyl-glycerophosphoethanolamines // 1-Acyl-2-alkylglycerophosphoethanolamines // 1-(1Z-alkenyl)-2-acylglycerophosphoethanolamines [PE O/P-]	PE(O-38:5) // PE(P-38:4)	PE(O-38:5) // PE(P-38:4)	PE O-38:5 // PE P-38:4	C43H78NO7P	ESI(+/–)	751.552	9.802	9.64	[M+H]+	[M-H]-	-	752.559	774.541	790.515	-	810.612	-	750.544	832.547	-	-	-	-	-	-	-	N	N	N	21885.1	4380.77
endogenous	Glycerophospholipids [GP]	1-Alkyl-2-acyl-glycerophosphoethanolamines // 1-Acyl-2-alkylglycerophosphoethanolamines // 1-(1Z-alkenyl)-2-acylglycerophosphoethanolamines [PE O/P-]	PE(O-38:6) // PE(P-38:5)	PE(O-18:2/20:4) // PE(P-18:1/20:4)	PE O-18:2/20:4 // PE P-18:1/20:4	C43H76NO7P	ESI(+/–)	749.536	9.435	9.273	[M+H]+ > [M+Na]+	[M-H]-	-	750.543	772.525	788.499	-	808.596	-	748.529	830.531	-	-	-	-	-	-	-	N	N	N	107031	24685.5
endogenous	Glycerophospholipids [GP]	1-Alkyl-2-acyl-glycerophosphoethanolamines // 1-Acyl-2-alkylglycerophosphoethanolamines // 1-(1Z-alkenyl)-2-acylglycerophosphoethanolamines [PE O/P-]	PE(O-38:6) // PE(P-38:5)	PE(O-38:6) // PE(P-38:5)	PE O-38:6 // PE P-38:5	C43H76NO7P	ESI(+/–)	749.536	9.069	8.94	[M+H]+	[M-H]-	-	750.543	772.525	788.499	-	808.596	-	748.529	830.531	-	-	-	-	-	-	-	N	N	N	13365	3361.55
endogenous	Glycerophospholipids [GP]	1-Alkyl-2-acyl-glycerophosphoethanolamines // 1-Acyl-2-alkylglycerophosphoethanolamines // 1-(1Z-alkenyl)-2-acylglycerophosphoethanolamines [PE O/P-]	PE(O-38:6) // PE(P-38:5)	PE(O-38:6) // PE(P-38:5)	PE O-38:6 // PE P-38:5	C43H76NO7P	ESI(+/–)	749.536	9.769	9.607	[M+H]+	[M-H]-	-	750.543	772.525	788.499	-	808.596	-	748.529	830.531	-	-	-	-	-	-	-	N	N	N	27067.7	5273.47
endogenous	Glycerophospholipids [GP]	1-Alkyl-2-acyl-glycerophosphoethanolamines // 1-Acyl-2-alkylglycerophosphoethanolamines // 1-(1Z-alkenyl)-2-acylglycerophosphoethanolamines [PE O/P-]	PE(O-38:7) // PE(P-38:6)	PE(O-16:1/22:6) // PE(P-16:0/22:6)	PE O-16:1/22:6 // PE P-16:0/22:6	C43H74NO7P	ESI(+/–)	747.52	8.719	8.573	[M+H]+ > [M+Na]+	[M-H]- > [M-H+(CH3COONa)]-	-	748.528	770.509	786.483	-	806.581	-	746.513	828.516	-	-	-	-	-	-	-	N	N	N	71793.5	14146.1
endogenous	Glycerophospholipids [GP]	1-Alkyl-2-acyl-glycerophosphoethanolamines // 1-Acyl-2-alkylglycerophosphoethanolamines // 1-(1Z-alkenyl)-2-acylglycerophosphoethanolamines [PE O/P-]	PE(O-40:5) // PE(P-40:4)	PE(O-20:1/20:4) // PE(P-20:0/20:4)	PE O-20:1/20:4 // PE P-20:0/20:4	C45H82NO7P	ESI(+/–)	779.583	11.919	11.907	[M+H]+ > [M+Na]+	[M-H]- > [M-H+(CH3COONa)]-	-	780.59	802.572	818.546	-	838.643	-	778.576	860.578	-	-	-	-	-	-	-	N	N	N	53340.9	28785.4
endogenous	Glycerophospholipids [GP]	1-Alkyl-2-acyl-glycerophosphoethanolamines // 1-Acyl-2-alkylglycerophosphoethanolamines // 1-(1Z-alkenyl)-2-acylglycerophosphoethanolamines [PE O/P-]	PE(O-40:5) // PE(P-40:4)	PE(O-40:5) // PE(P-40:4)	PE O-40:5 // PE P-40:4	C45H84NO7P	ESI(+/–)	779.583	11.836	11.824	[M+H]+ > [M+Na]+	[M-H]- > [M-H+(CH3COONa)]-	-	782.606	804.588	820.562	-	840.659	-	778.576	860.578	-	-	-	-	-	-	-	N	N	N	25047.2	15552.8
endogenous	Glycerophospholipids [GP]	1-Alkyl-2-acyl-glycerophosphoethanolamines // 1-Acyl-2-alkylglycerophosphoethanolamines // 1-(1Z-alkenyl)-2-acylglycerophosphoethanolamines [PE O/P-]	PE(O-40:6) // PE(P-40:5)	PE(O-18:1/22:5) // PE(P-18:0/22:5)	PE O-18:1/22:5 // PE P-18:0/22:5	C45H80NO7P	ESI(+/–)	777.567	11.519	11.457	[M+H]+ > [M+Na]+	[M-H]- > [M-H+(CH3COONa)]-	-	778.575	800.556	816.53	-	836.628	-	776.56	858.563	-	-	-	-	-	-	-	N	N	N	48378.9	12442.3
endogenous	Glycerophospholipids [GP]	1-Alkyl-2-acyl-glycerophosphoethanolamines // 1-Acyl-2-alkylglycerophosphoethanolamines // 1-(1Z-alkenyl)-2-acylglycerophosphoethanolamines [PE O/P-]	PE(O-40:7) // PE(P-40:6)	PE(O-18:1/22:6) // PE(P-18:0/22:6)	PE O-18:1/22:6 // PE P-18:0/22:6	C45H78NO7P	ESI(+/–)	775.552	11.169	11.024	[M+H]+ > [M+Na]+	[M-H]- > [M-H+(CH3COONa)]-	-	776.559	798.541	814.515	-	834.612	-	774.544	856.547	-	-	-	-	-	-	-	N	N	N	81652.9	12303.8
endogenous	Glycerophospholipids [GP]	1-Alkyl-2-acyl-glycerophosphoethanolamines // 1-Acyl-2-alkylglycerophosphoethanolamines // 1-(1Z-alkenyl)-2-acylglycerophosphoethanolamines [PE O/P-]	PE(O-40:8) // PE(P-40:7)	PE(O-18:2/22:6) // PE(P-18:1/22:6)	PE O-18:2/22:6 // PE P-18:1/22:6	C45H76NO7P	ESI(+/–)	773.536	9.002	8.84	[M+H]+ > [M+Na]+	[M-H]- > [M-H+(CH3COONa)]-	-	774.543	796.525	812.499	-	832.596	-	772.529	854.531	-	-	-	-	-	-	-	N	N	N	29279.1	5737.7
endogenous	Glycerophospholipids [GP]	1-Alkyl-2-acyl-glycerophosphoethanolamines // 1-Acyl-2-alkylglycerophosphoethanolamines // 1-(1Z-alkenyl)-2-acylglycerophosphoethanolamines [PE O/P-]	PE(O-42:6) // PE(P-42:5)	PE(O-42:6) // PE(P-42:5)	PE O-42:6 // PE P-42:5	C47H84NO7P	ESI(+/–)	805.599	11.936	11.924	[M+H]+ > [M+Na]+	[M-H]-	-	806.606	828.588	844.562	-	864.659	-	804.591	886.594	-	-	-	-	-	-	-	N	N	N	6214.69	3684.23
endogenous	Glycerophospholipids [GP]	1-Alkyl-2-acyl-glycerophosphoethanolamines // 1-Acyl-2-alkylglycerophosphoethanolamines // 1-(1Z-alkenyl)-2-acylglycerophosphoethanolamines [PE O/P-]	PE(O-42:7) // PE(P-42:6)	PE(O-42:7) // PE(P-42:6)	PE O-42:7 // PE P-42:6	C47H82NO7P	ESI(+/–)	803.583	11.853	11.824	[M+H]+ > [M+Na]+	[M-H]-	-	804.59	826.572	842.546	-	862.643	-	802.576	884.578	-	-	-	-	-	-	-	N	N	N	23092.9	4631.17
ISTD	Glycerophospholipids [GP]	Diacylglycerophosphoglycerols [PG]	PG(33:1(d7))	PG(15:0/18:1(d7))	[D7]PG 15:0/18:1	C39H68D7NO10P	ESI(+/–)	741.554	6.456	6.606	[M+Na]+ > [M+K]+ > [M+NH4]+ > [M+H]+	[M-H]- > [M-H+(CH3COONa)]-	-	742.561	764.543	780.517	759.588	800.614	-	740.546	822.549	800.568	882.572	964.575	1046.58	786.552	-	776.523	N	N	N	99555.4	132424
endogenous	Glycerophospholipids [GP]	Diacylglycerophosphoinsoitoles [PI]	PI(32:0)	PI(32:0)	PI 32:0	C41H79O13P	ESI(+/–)	810.526	6.901	6.856	[M+NH4]+	[M-H]- > [M-H+(CH3COONa)]-	-	811.533	833.515	849.489	828.56	869.586	-	809.519	891.521	-	-	-	-	-	-	-	N	N	N	24407.4	1564.88
endogenous	Glycerophospholipids [GP]	Diacylglycerophosphoinsoitoles [PI]	PI(32:1)	PI(16:0/16:1)	PI 16:0/16:1	C41H77O13P	ESI(+/–)	808.51	6.001	5.907	[M+Na]+ > [M+NH4]+	[M-H]- > [M-H+(CH3COONa)]-	-	809.517	831.499	847.473	826.544	867.571	-	807.503	889.505	-	-	-	-	-	-	-	N	N	N	3302.73	4341.04
ISTD	Glycerophospholipids [GP]	Diacylglycerophosphoinositols [PI]	PI(33:1(d7))	PI(15:0/18:1)(d7))	[D7]PI 15:0/18:1	C42H72D7O13P	ESI(+/–)	829.57	6.522	6.372	[M+Na]+ > [M+H]+ > [M+K]+	[M-H]- > [M-H+(CH3COONa)]-	-	830.577	852.559	868.533	847.604	888.63	-	828.562	910.565	-	-	-	-	-	-	-	N	N	N	14102.7	12375.7
endogenous	Glycerophospholipids [GP]	Diacylglycerophosphoinsoitoles [PI]	PI(34:1)	PI(16:0/18:1)	PI 16:0/18:1	C43H81O13P	ESI(+/–)	836.541	7.218	7.056	[M+Na]+ > [M+NH4]+	[M-H]- > [M-H+(CH3COONa)]-	-	837.549	859.531	875.505	854.575	895.602	-	835.534	917.537	-	-	-	-	-	-	-	N	N	N	11612.2	19858.3
endogenous	Glycerophospholipids [GP]	Diacylglycerophosphoinsoitoles [PI]	PI(34:1)	PI(18:1/16:0)	PI 18:1/16:0	C43H81O13P	ESI(+/–)	836.541	7.168	7.006	[M+Na]+ > [M+NH4]+	[M-H]- > [M-H+(CH3COONa)]-	-	837.549	859.531	875.505	854.575	895.602	-	835.534	917.537	-	-	-	-	-	-	-	N	N	N	9965.42	11893.4
endogenous	Glycerophospholipids [GP]	Diacylglycerophosphoinsoitoles [PI]	PI(34:2)	PI(16:0/18:2)	PI 16:0/18:2	C43H79O13P	ESI(+/–)	834.526	6.301	6.157	[M+Na]+ = [M+H]+ > [M+NH4]+ > [M+K]+	[M-H]- > [M-H+(CH3COONa)]-	-	835.533	857.515	873.489	852.56	893.586	-	833.519	915.521	-	-	-	-	-	-	-	N	N	N	15786	25290.3
endogenous	Glycerophospholipids [GP]	Diacylglycerophosphoinsoitoles [PI]	PI(36:1)	PI(18:0/18:1)	PI 18:0/18:1	C45H85O13P	ESI(+/–)	864.573	8.969	8.674	[M+Na]+ > [M+H]+ > [M+NH4]+	[M-H]- > [M-H+(CH3COONa)]-	-	865.58	887.562	903.536	882.607	923.633	-	863.565	945.568	-	-	-	-	-	-	-	N	N	N	8273.57	15642.4
endogenous	Glycerophospholipids [GP]	Diacylglycerophosphoinsoitoles [PI]	PI(36:2)	PI(18:0/18:2)	PI 18:0/18:2	C45H83O13P	ESI(+/–)	862.557	7.635	7.456	[M+Na]+ > [M+H]+ > [M+NH4]+ > [M+K]+	[M-H]- > [M-H+(CH3COONa)]-	-	863.564	885.546	901.52	880.591	921.618	-	861.55	943.552	-	-	-	-	-	-	-	N	N	N	38035	53276.9
endogenous	Glycerophospholipids [GP]	Diacylglycerophosphoinsoitoles [PI]	PI(36:2)	PI(18:1/18:1)	PI 18:1/18:1	C45H83O13P	ESI(+/–)	862.557	7.423	7.206	[M+Na]+ > [M+H]+	[M-H]- > [M-H+(CH3COONa)]-	-	863.564	885.546	901.52	880.591	921.618	-	861.55	943.552	-	-	-	-	-	-	-	N	N	N	3182.03	5371.95
endogenous	Glycerophospholipids [GP]	Diacylglycerophosphoinsoitoles [PI]	PI(36:3)	PI(16:0/20:3)	PI 16:0/20:3	C45H81O13P	ESI(+/–)	860.541	6.635	6.472	[M+Na]+ = [M+H]+	[M-H]- > [M-H+(CH3COONa)]-	-	861.549	883.531	899.505	878.575	919.602	-	859.534	941.537	-	-	-	-	-	-	-	N	N	N	40000.8	6277.46
endogenous	Glycerophospholipids [GP]	Diacylglycerophosphoinsoitoles [PI]	PI(36:3)	PI(18:1/18:2)	PI 18:1/18:2	C45H81O13P	ESI(+/–)	860.541	6.435	6.306	[M+Na]+ = [M+H]+	[M-H]- > [M-H+(CH3COONa)]-	-	861.549	883.531	899.505	878.575	919.602	-	859.534	941.537	-	-	-	-	-	-	-	N	N	N	4549.89	5891.83
endogenous	Glycerophospholipids [GP]	Diacylglycerophosphoinsoitoles [PI]	PI(36:4)	PI(16:0/20:4)	PI 16:0/20:4	C45H79O13P	ESI(+/–)	858.526	6.168	6.041	[M+H]+ > [M+Na]+ > [M+NH4]+ > [M+C2H7N2]+ > [M+K]+	[M-H]- > [M-H+(CH3COONa)]-	-	859.533	881.515	897.489	876.56	917.586	-	857.519	939.521	-	-	-	-	-	-	-	N	N	N	18223.5	24434.3
endogenous	Glycerophospholipids [GP]	Diacylglycerophosphoinsoitoles [PI]	PI(38:3)	PI(18:0/20:3)	PI 18:0/20:3	C47H85O13P	ESI(+/–)	888.573	8.152	7.939	[M+Na]+ = [M+H]+ > [M+NH4]+ > [M+C2H7N2]+ > [M+K]+	[M-H]- > [M-H+(CH3COONa)]-	-	889.58	911.562	927.536	906.607	947.633	-	887.565	969.568	-	-	-	-	-	-	-	N	N	N	13898.3	19382.3
endogenous	Glycerophospholipids [GP]	Diacylglycerophosphoinsoitoles [PI]	PI(38:4)	PI(18:0/20:4)	PI 18:0/20:4	C47H83O13P	ESI(+/–)	886.557	7.452	7.29	[M+H]+ > [M+Na]+ > [M+NH4]+ > [M+C2H7N2]+ > [M+K]+	[M-H]- > [M-H+(CH3COONa)]-	-	887.564	909.546	925.52	904.591	945.618	-	885.55	967.552	-	-	-	-	-	-	-	N	N	N	110736	199272
endogenous	Glycerophospholipids [GP]	Diacylglycerophosphoinsoitoles [PI]	PI(38:5)	PI(18:1/20:4)	PI 18:1/20:4	C47H81O13P	ESI(+/–)	884.541	6.468	6.324	[M+H]+ > [M+Na]+ > [M+NH4]+	[M-H]- > [M-H+(CH3COONa)]-	-	885.549	907.531	923.505	902.575	943.602	-	883.534	965.537	-	-	-	-	-	-	-	N	N	N	7704.9	9321.15
endogenous	Glycerophospholipids [GP]	Diacylglycerophosphoinsoitoles [PI]	PI(38:5)	PI(38:5)	PI 38:5	C47H81O13P	ESI(+/–)	884.541	6.301	6.174	[M+H]+ > [M+Na]+ > [M+NH4]+	[M-H]- > [M-H+(CH3COONa)]-	-	885.549	907.531	923.505	902.575	943.602	-	883.534	965.537	-	-	-	-	-	-	-	N	N	N	7591.19	7259.92
endogenous	Glycerophospholipids [GP]	Diacylglycerophosphoinsoitoles [PI]	PI(38:6)	PI(38:6)	PI 38:6	C47H79O13P	ESI(+/–)	882.526	5.985	5.857	[M+H]+ = [M+Na]+ = [M+NH4]+	[M-H]- > [M-H+(CH3COONa)]-	-	883.533	905.515	921.489	900.56	941.586	-	881.519	963.521	-	-	-	-	-	-	-	N	N	N	2188.14	2057.42
endogenous	Glycerophospholipids [GP]	Diacylglycerophosphoinsoitoles [PI]	PI(40:5)	PI(18:0/22:5)	PI 18:0/22:5	C49H85O13P	ESI(+/–)	912.573	7.618	7.424	[M+H]+ = [M+Na]+ > [M+NH4]+	[M-H]-	-	913.58	935.562	951.536	930.607	971.633	-	911.565	993.568	-	-	-	-	-	-	-	N	N	N	3644.37	4299.45
endogenous	Glycerophospholipids [GP]	Diacylglycerophosphoinsoitoles [PI]	PI(40:6)	PI(18:0/22:6)	PI 18:0/22:6	C49H83O13P	ESI(+/–)	910.557	7.202	7.024	[M+H]+ = [M+Na]+ = [M+NH4]+	[M-H]- > [M-H+(CH3COONa)]-	-	911.564	933.546	949.52	928.591	969.618	-	909.55	991.552	-	-	-	-	-	-	-	N	N	N	6562.6	6811.76
endogenous	Sphingolipids [SP]	Sphingomyelins [SM]	SM(d30:1)	SM(d18:1/12:0)	SM 18:1;O2/12:0	C35H71N2O6P	ESI(+/–)	646.505	5.034	4.974	[M+H]+ > [M+Na]+ > [M+K]+	[M+CH3COO]- > [M+CH3COO+(CH3COONa)]-	-	647.512	669.494	685.468	-	705.565	631.481	-	-	705.519	787.523	869.526	951.528	691.503		681.474	N	N	N	20201.2	2179.41
endogenous	Sphingolipids [SP]	Sphingomyelins [SM]	SM(d32:0)	SM(d18:0/14:0)	SM 18:0;O2/14:0	C37H77N2O6P	ESI(+/–)	676.552	6.618	6.324	[M+H]+	[M+CH3COO]- > [M+CH3COO+(CH3COONa)]- > [M+CH3COO+(CH3COONa)2]-	-	677.559	699.541	715.515	-	735.612	661.528	-	-	735.566	817.57	899.573	981.575	721.55		711.521	N	N	N	20323.8	2212.39
endogenous	Sphingolipids [SP]	Sphingomyelins [SM]	SM(d32:1)	SM(d18:1/14:0)	SM 18:1;O2/14:0	C37H75N2O6P	ESI(+/–)	674.536	5.968	5.891	[M+H]+ > [M+Na]+ > [M+K]+	[M+CH3COO]- > [M+CH3COO+(CH3COONa)]- > [M+CH3COO+(CH3COONa)2]- > [M+CH3COO+(CH3COONa)3]- > [M+HCOO]-	-	675.544	697.525	713.499	-	733.597	659.513	-	-	733.55	815.554	897.557	979.56	719.534		709.506	N	N	Y	583671	43819.1
endogenous	Sphingolipids [SP]	Sphingomyelins [SM]	SM(d32:2)	SM(d18:2/14:0)	SM 18:2;O2/14:0	C37H73N2O6P	ESI(+/–)	672.521	5.201	5.141	[M+H]+ > [M+Na]+	[M+CH3COO]- > [M+CH3COO+(CH3COONa)]-	-	673.528	695.51	711.484	-	731.581	657.497	-	-	731.534	813.539	895.542	977.544	717.519		707.49	N	N	N	49750.2	4845.01
endogenous	Sphingolipids [SP]	Sphingomyelins [SM]	SM(d33:1)	SM(d18:1/15:0)	SM 18:1;O2/15:0	C38H77N2O6P	ESI(+/–)	688.552	6.568	6.457	[M+H]+ > [M+Na]+	[M+CH3COO]- > [M+CH3COO+(CH3COONa)]- > [M+CH3COO+(CH3COONa)2]- > [M+CH3COO+(CH3COONa)3]- > [M+HCOO]-	-	689.559	711.541	727.515	-	747.612	673.528	-	-	747.566	829.57	911.573	993.575	733.55		723.521	N	N	Y	330620	26164.5
endogenous	Sphingolipids [SP]	Sphingomyelins [SM]	SM(d34:0)	SM(d18:0/16:0)	SM 18:0;O2/16:0	C39H81N2O6P	ESI(+/–)	704.583	7.968	7.79	[M+H]+ > [M+Na]+	[M+CH3COO]- > [M+CH3COO+(CH3COONa)]-	-	705.591	727.572	743.546	-	763.644	689.56	-	-	763.597	845.601	927.604	1009.61	749.581		739.553	N	N	N	425956	63852.9
endogenous	Sphingolipids [SP]	Sphingomyelins [SM]	SM(d34:1)	SM(d18:1/16:0)	SM 18:1;O2/16:0	C39H79N2O6P	ESI(+/–)	702.568	7.302	7.157	[M+H]+ > [M+Na]+ > [M+C2H7N2]+ > [M+K]+	[M+CH3COO]- > [M+CH3COO+(CH3COONa)]- > [M+CH3COO+(CH3COONa)2]- > [M+CH3COO+(CH3COONa)3]- > [M+Cl]- > [M+HCOO]- > [M-H+(CH3COONa)]- = [M+HCOO+(CH3COONa)]-	-	703.575	725.557	741.531	-	761.628	687.544	-	-	761.581	843.586	925.589	1007.59	747.566		737.537	N	N	Y	9870272	571873
endogenous	Sphingolipids [SP]	Sphingomyelins [SM]	SM(d34:1)	SM(d34:1)	SM 34:1;O2	C39H79N2O6P	ESI(+)	702.568	7.052	6.989	[M+H]+ > [M+Na]+ > [M+C2H7N2]+ > [M+K]+	[M+CH3COO]- > [M+CH3COO+(CH3COONa)]- > [M+CH3COO+(CH3COONa)2]-	-	703.575	725.557	741.531	-	761.628	687.544	-	-	761.581	843.586	925.589	1007.59	747.566		737.537	N	N	Y	76948.8	5408.93
endogenous	Sphingolipids [SP]	Sphingomyelins [SM]	SM(d34:2)	SM(d18:2/16:0)	SM 18:2;O2/16:0	C39H77N2O6P	ESI(+/–)	700.552	6.185	6.107	[M+H]+ > [M+Na]+ > [M+C2H7N2]+ = [M+K]+	[M+CH3COO]- > [M+CH3COO+(CH3COONa)]- > [M+CH3COO+(CH3COONa)2]- > [M+CH3COO+(CH3COONa)3]- > [M+Cl]- = [M+HCOO]- > [M-H+(CH3COONa)]- = [M+HCOO+(CH3COONa)]-	-	701.559	723.541	739.515	-	759.612	685.528	-	-	759.566	841.57	923.573	1005.58	745.55		735.521	N	N	Y	1.1489e+06	83812.8
endogenous	Sphingolipids [SP]	Sphingomyelins [SM]	SM(d35:1)	SM(d18:1/17:0)	SM 18:1;O2/17:0	C40H81N2O6P	ESI(+/–)	716.583	8.152	7.99	[M+H]+ > [M+Na]+	[M+CH3COO]- > [M+CH3COO+(CH3COONa)]-	-	717.591	739.572	755.546	-	775.644	701.56	-	-	775.597	857.601	939.604	1021.61	761.581		751.553	N	N	N	153376	8554.13
endogenous	Sphingolipids [SP]	Sphingomyelins [SM]	SM(d35:1)	SM(d19:1/16:0)	SM 19:1;O2/16:0	C40H81N2O6P	ESI(+/–)	716.583	7.802	7.69	[M+H]+ > [M+Na]+	[M+CH3COO]-	-	717.591	739.572	755.546	-	775.644	701.56	-	-	775.597	857.601	939.604	1021.61	761.581		751.553	N	N	N	39141.1	2316.68
endogenous	Sphingolipids [SP]	Sphingomyelins [SM]	SM(d36:0)	SM(d18:0/18:0)	SM 18:0;O2/18:0	C41H85N2O6P	ESI(+/–)	732.615	10.202	9.924	[M+H]+ > [M+Na]+	[M+CH3COO]-	-	733.622	755.604	771.578	-	791.675	717.591	-	-	791.628	873.633	955.636	1037.64	777.613		767.584	N	N	N	75747.2	4465.95
endogenous	Sphingolipids [SP]	Sphingomyelins [SM]	SM(d36:1)	SM(d18:1/18:0)	SM 18:1;O2/18:0	C41H83N2O6P	ESI(+/–)	730.599	9.202	8.974	[M+H]+ > [M+Na]+ > [M+C2H7N2]+	[M+CH3COO]- > [M+CH3COO+(CH3COONa)]- > [M+CH3COO+(CH3COONa)2]- > [M+CH3COO+(CH3COONa)3]- > [M+Cl]-	-	731.606	753.588	769.562	-	789.659	715.575	-	-	789.613	871.617	953.62	1035.62	775.597		765.568	N	N	Y	1.12504e+06	63024.3
endogenous	Sphingolipids [SP]	Sphingomyelins [SM]	SM(d36:2)	SM(d18:1/18:1)	SM 18:1;O2/18:1	C41H81N2O6P	ESI(+/–)	728.583	7.768	7.623	[M+H]+ > [M+Na]+ > [M+C2H7N2]+	[M+CH3COO]- > [M+CH3COO+(CH3COONa)]- > [M+CH3COO+(CH3COONa)2]- > [M+Cl]- > [M+CH3COO+(CH3COONa)3]-	-	729.591	751.572	767.546	-	787.644	713.56	-	-	787.597	869.601	951.604	1033.61	773.581		763.553	N	N	Y	148578	17797.6
endogenous	Sphingolipids [SP]	Sphingomyelins [SM]	SM(d36:2)	SM(d18:2/18:0)	SM 18:2;O2/18:0	C41H81N2O6P	ESI(+/–)	728.583	7.618	7.489	[M+H]+ > [M+Na]+ > [M+C2H7N2]+	-	-	729.591	751.572	767.546	-	787.644	713.56	-	-	787.597	869.601	951.604	1033.61	773.581		763.553	N	N	Y	512710	41414
ISTD	Sphingolipids [SP]	Sphingomyelins [SM]	SM(d36:2)(d9)	SM(d18:1/18:1(d9))	[D9]SM 18:1;O2/18:1	C41H72D9N2O6P	ESI(+/–)	737.64	7.271	7.321	[M+H]+ > [M+Na]+ > [M+C2H7N2]+ > [M+K]+	[M+CH3COO]- > [M+CH3COO+(CH3COONa)]- > [M+CH3COO+(CH3COONa)2]- > [M+CH3COO+(CH3COONa)3]-	-	738.647	760.629	776.603	-	796.7	-	-	-	796.653	878.658	960.661	1042.66	782.638		772.609	N	N	N	2.07491e+06	24195.8
endogenous	Sphingolipids [SP]	Sphingomyelins [SM]	SM(d36:3)	SM(d18:2/18:1)	SM 18:2;O2/18:1	C41H79N2O6P	ESI(+/–)	726.568	6.518	6.424	[M+H]+ > [M+Na]+	[M+CH3COO]- > [M+CH3COO+(CH3COONa)]-	-	727.575	749.557	765.531	-	785.628	711.544	-	-	785.581	867.586	949.589	1031.59	771.566		761.537	N	N	N	41167.2	3966.44
endogenous	Sphingolipids [SP]	Sphingomyelins [SM]	SM(d36:3)	SM(d36:3)	SM 36:3,O2	C41H79N2O6P	ESI(+/–)	726.568	6.401	6.356	[M+H]+ > [M+Na]+	[M+CH3COO]- > [M+CH3COO+(CH3COONa)]-	-	727.575	749.557	765.531	-	785.628	711.544	-	-	785.581	867.586	949.589	1031.59	771.566		761.537	N	N	N	15047.9	2227.28
endogenous	Sphingolipids [SP]	Sphingomyelins [SM]	SM(d36:3)	SM(d36:3)	SM 36:3,O2	C41H79N2O6P	ESI(+/–)	726.568	6.751	6.589	[M+H]+ > [M+Na]+	[M+CH3COO]- > [M+CH3COO+(CH3COONa)]-	-	727.575	749.557	765.531	-	785.628	711.544	-	-	785.581	867.586	949.589	1031.59	771.566		761.537	N	N	N	12856.5	1388.8
endogenous	Sphingolipids [SP]	Sphingomyelins [SM]	SM(d37:1)	SM(d18:1/19:0)	SM 18:1;O2/19:0	C42H85N2O6P	ESI(+/–)	744.615	10.486	10.207	[M+H]+ > [M+Na]+	[M+CH3COO]-	-	745.622	767.604	783.578	-	803.675	729.591	-	-	803.628	885.633	967.636	1049.64	789.613		779.584	N	N	N	37275.5	3124.95
endogenous	Sphingolipids [SP]	Sphingomyelins [SM]	SM(d37:1)	SM(d37:1)	SM 37:1;O2	C42H85N2O6P	ESI(+/–)	744.615	9.969	9.707	[M+H]+ > [M+Na]+	[M+CH3COO]-	-	745.622	767.604	783.578	-	803.675	729.591	-	-	803.628	885.633	967.636	1049.64	789.613		779.584	N	N	N	17028	1133.14
endogenous	Sphingolipids [SP]	Sphingomyelins [SM]	SM(d38:0)	SM(d18:0/20:0)	SM 18:0;O2/20:0	C43H89N2O6P	ESI(+/–)	760.646	11.753	11.69	[M+H]+ > [M+Na]+	[M+CH3COO]- > [M+CH3COO+(CH3COONa)]- > [M+CH3COO+(CH3COONa)2]-	-	761.653	783.635	799.609	-	819.706	745.622	-	-	819.66	901.664	983.667	1065.67	805.644		795.615	N	N	N	80224.8	9183.2
endogenous	Sphingolipids [SP]	Sphingomyelins [SM]	SM(d38:1)	SM(d18:1/20:0)	SM 18:1;O2/20:0	C43H87N2O6P	ESI(+/–)	758.63	11.486	11.39	[M+H]+ > [M+Na]+ > [M+C2H7N2]+		-	759.637	781.619	797.593	-	817.691	743.607	-	-	817.644	899.648	981.651	1063.65	803.628		793.6	N	N	Y	1.35533e+06	107885
endogenous	Sphingolipids [SP]	Sphingomyelins [SM]	SM(d38:1)	SM(d38:1)	SM 38:1;O2	C43H87N2O6P	ESI(+/–)	758.63	11.303	11.174	[M+H]+ > [M+Na]+ > [M+C2H7N2]+	[M+CH3COO]- > [M+CH3COO+(CH3COONa)]- > [M+CH3COO+(CH3COONa)2]- > [M+CH3COO+(CH3COONa)3]-	-	759.637	781.619	797.593	-	817.691	743.607	-	-	817.644	899.648	981.651	1063.65	803.628		793.6	N	N	N	6954.52	824.6
endogenous	Sphingolipids [SP]	Sphingomyelins [SM]	SM(d38:2)	SM(d18:2/20:0)	SM 18:2;O2/20:0	C43H85N2O6P	ESI(+/–)	756.615	9.652	9.474	[M+H]+ > [M+Na]+ > [M+C2H7N2]+	[M+CH3COO]- > [M+CH3COO+(CH3COONa)]- > [M+CH3COO+(CH3COONa)2]- > [M+CH3COO+(CH3COONa)3]- > [M+Cl]-	-	757.622	779.604	795.578	-	815.675	741.591	-	-	815.628	897.633	979.636	1061.64	801.613		791.584	N	N	N	238214	16169.7
endogenous	Sphingolipids [SP]	Sphingomyelins [SM]	SM(d39:1)	SM(d39:1)	SM 39:1;O2	C44H89N2O6P	ESI(+/–)	772.646	11.703	11.657	[M+H]+ > [M+Na]+ > [M+K]+	[M+CH3COO]- > [M+CH3COO+(CH3COONa)]- > [M+CH3COO+(CH3COONa)2]- > [M+Cl]- > [M+CH3COO+(CH3COONa)3]- > [M+HCOO]-	-	773.653	795.635	811.609	-	831.706	757.622	-	-	831.66	913.664	995.667	1077.67	817.644		807.615	N	N	N	17842.9	2782.23
endogenous	Sphingolipids [SP]	Sphingomyelins [SM]	SM(d39:1)	SM(d39:1)	SM 39:1;O2	C44H89N2O6P	ESI(+/–)	772.646	11.803	11.757	[M+H]+ > [M+Na]+ > [M+K]+	[M+CH3COO]- > [M+CH3COO+(CH3COONa)]- > [M+CH3COO+(CH3COONa)2]- > [M+Cl]- > [M+CH3COO+(CH3COONa)3]- > [M+HCOO]-	-	773.653	795.635	811.609	-	831.706	757.622	-	-	831.66	913.664	995.667	1077.67	817.644		807.615	N	N	N	696319	82698.2
endogenous	Sphingolipids [SP]	Sphingomyelins [SM]	SM(d40:0)	SM(d18:0/22:0)	SM 18:0;O2/22:0	C45H93N2O6P	ESI(+/–)	788.677	12.086	12.071	[M+H]+ > [M+Na]+ > [M+C2H7N2]+	[M+CH3COO]-	-	789.684	811.666	827.64	-	847.738	773.654	-	-	847.691	929.695	1011.7	1093.7	833.675		823.647	N	N	N	150617	119395
endogenous	Sphingolipids [SP]	Sphingomyelins [SM]	SM(d40:1)	SM(d40:1)	SM 40:1;O2	C45H91N2O6P	ESI(+/–)	786.661	11.753	11.707	[M+H]+ > [M+Na]+ > [M+K]+ > [M+C2H7N2]+	[M+CH3COO]- > [M+CH3COO+(CH3COONa)]- > [M+CH3COO+(CH3COONa)2]- > [M+Cl]- > [M+CH3COO+(CH3COONa)3]- > [M+HCOO]-	-	787.669	809.651	825.625	-	845.722	771.638	-	-	845.675	927.68	1009.68	1091.68	831.66		821.631	N	N	N	55836.7	7548.96
endogenous	Sphingolipids [SP]	Sphingomyelins [SM]	SM(d40:1)	SM(d40:1)	SM 40:1;O2	C45H91N2O6P	ESI(+/–)	786.661	11.836	11.807	[M+H]+ > [M+Na]+ > [M+K]+ > [M+C2H7N2]+	[M+CH3COO]- > [M+CH3COO+(CH3COONa)]- > [M+CH3COO+(CH3COONa)2]- > [M+Cl]- > [M+CH3COO+(CH3COONa)3]- > [M+HCOO]-	-	787.669	809.651	825.625	-	845.722	771.638	-	-	845.675	927.68	1009.68	1091.68	831.66		821.631	N	N	N	27763.5	4049.75
endogenous	Sphingolipids [SP]	Sphingomyelins [SM]	SM(d40:1)	SM(d40:1)	SM 40:1;O2	C45H91N2O6P	ESI(+/–)	786.661	11.969	11.94	[M+H]+ > [M+Na]+ > [M+K]+ > [M+C2H7N2]+	[M+CH3COO]- > [M+CH3COO+(CH3COONa)]- > [M+CH3COO+(CH3COONa)2]- > [M+Cl]- > [M+CH3COO+(CH3COONa)3]- > [M+HCOO]-	-	787.669	809.651	825.625	-	845.722	771.638	-	-	845.675	927.68	1009.68	1091.68	831.66		821.631	N	N	N	7.89461e+06	768079
endogenous	Sphingolipids [SP]	Sphingomyelins [SM]	SM(d40:2)	SM(d18:1/22:1)	SM 18:1;O2/22:1	C45H89N2O6P	ESI(+/–)	784.646	11.503	11.407	[M+H]+ > [M+Na]+	[M+CH3COO]- > [M+CH3COO+(CH3COONa)]- > [M+CH3COO+(CH3COONa)2]- > [M+CH3COO+(CH3COONa)3]-	-	785.653	807.635	823.609	-	843.706	769.622	-	-	843.66	925.664	1007.67	1089.67	829.644		819.615	N	N	N	570616	569563
endogenous	Sphingolipids [SP]	Sphingomyelins [SM]	SM(d40:2)	SM(d18:2/22:0)	SM 18:2;O2/22:0	C45H89N2O6P	ESI(+/–)	784.646	11.636	11.557	[M+H]+ > [M+Na]+	[M+CH3COO]- > [M+CH3COO+(CH3COONa)]- > [M+CH3COO+(CH3COONa)2]- = [M+Cl]- > [M+CH3COO+(CH3COONa)3]-	-	785.653	807.635	823.609	-	843.706	769.622	-	-	843.66	925.664	1007.67	1089.67	829.644		819.615	N	N	Y	2.47189e+06	214063
endogenous	Sphingolipids [SP]	Sphingomyelins [SM]	SM(d40:3)	SM(d18:2/22:1)	SM 18:2;O2/22:1	C45H87N2O6P	ESI(+/–)	782.63	9.869	9.624	[M+H]+ > [M+Na]+	[M+CH3COO]- > [M+CH3COO+(CH3COONa)]-	-	783.637	805.619	821.593	-	841.691	767.607	-	-	841.644	923.648	1005.65	1087.65	827.628		817.6	N	N	N	67992.2	5010.06
endogenous	Sphingolipids [SP]	Sphingomyelins [SM]	SM(d40:3)	SM(d40:3)	SM 40:3;O2	C45H87N2O6P	ESI(+/–)	782.63	10.186	9.84	[M+H]+ > [M+Na]+	[M+CH3COO]- > [M+CH3COO+(CH3COONa)]-	-	783.637	805.619	821.593	-	841.691	767.607	-	-	841.644	923.648	1005.65	1087.65	827.628		817.6	N	N	N	43300.2	2620.84
endogenous	Sphingolipids [SP]	Sphingomyelins [SM]	SM(d41:1)	SM(d18:1/23:0)	SM 18:1;O2/23:0	C46H93N2O6P	ESI(+/–)	800.677	12.103	12.073	[M+H]+ > [M+Na]+ > [M+K]+ > [M+C2H7N2]+	[M+CH3COO]- > [M+CH3COO+(CH3COONa)]- > [M+CH3COO+(CH3COONa)2]- > [M+CH3COO+(CH3COONa)3]- = [M+Cl]-	-	801.684	823.666	839.64	-	859.738	785.654	-	-	859.691	941.695	1023.7	1105.7	845.675		835.647	N	N	Y	2.30773e+06	311499
endogenous	Sphingolipids [SP]	Sphingomyelins [SM]	SM(d41:1)	SM(d41:1)	SM 41:1;O2	C46H93N2O6P	ESI(+/–)	800.677	12.053	12.024	[M+H]+ > [M+Na]+ > [M+K]+ > [M+C2H7N2]+	[M+CH3COO]- > [M+CH3COO+(CH3COONa)]- > [M+CH3COO+(CH3COONa)2]- > [M+Cl]- = [M+CH3COO+(CH3COONa)3]-	-	801.684	823.666	839.64	-	859.738	785.654	-	-	859.691	941.695	1023.7	1105.7	845.675		835.647	N	N	N	162731	22258.4
endogenous	Sphingolipids [SP]	Sphingomyelins [SM]	SM(d41:2)	SM(d18:2/23:0)	SM 18:2;O2/23:0	C46H91N2O6P	ESI(+/–)	798.661	11.869	11.823	[M+H]+ > [M+Na]+ > [M+K]+ > [M+C2H7N2]+	[M+CH3COO]- > [M+CH3COO+(CH3COONa)]- > [M+CH3COO+(CH3COONa)2]- > [M+CH3COO+(CH3COONa)3]- = [M+Cl]-	-	799.669	821.651	837.625	-	857.722	783.638	-	-	857.675	939.68	1021.68	1103.68	843.66		833.631	N	N	Y	1.01557e+06	120688
endogenous	Sphingolipids [SP]	Sphingomyelins [SM]	SM(d41:2)	SM(d19:1/22:1)	SM 19:1;O2/22:1	C46H91N2O6P	ESI(+/–)	798.661	11.803	11.757	[M+H]+ > [M+Na]+ > [M+K]+ > [M+C2H7N2]+	[M+CH3COO]- > [M+CH3COO+(CH3COONa)]- > [M+CH3COO+(CH3COONa)2]- > [M+CH3COO+(CH3COONa)3]-	-	799.669	821.651	837.625	-	857.722	783.638	-	-	857.675	939.68	1021.68	1103.68	843.66		833.631	N	N	N	460184	60039.7
endogenous	Sphingolipids [SP]	Sphingomyelins [SM]	SM(d42:1)	SM(d18:0/24:1)	SM 18:0;O2/24:1	C47H95N2O6P	ESI(+/–)	814.693	12.069	12.057	[M+H]+ > [M+Na]+ > [M+K]+	[M+CH3COO]- > [M+CH3COO+(CH3COONa)]- > [M+CH3COO+(CH3COONa)2]- > [M+CH3COO+(CH3COONa)3]- = [M+Cl]-	-	815.7	837.682	853.656	-	873.753	799.669	-	-	873.707	955.711	1037.71	1119.72	859.691		849.662	N	N	N	217906	34622.2
endogenous	Sphingolipids [SP]	Sphingomyelins [SM]	SM(d42:1)	SM(d18:1/24:0)	SM 18:1;O2/24:0	C47H95N2O6P	ESI(+/–)	814.693	12.236	12.224	[M+H]+ > [M+Na]+ > [M+K]+	[M+CH3COO]- > [M+CH3COO+(CH3COONa)]- > [M+CH3COO+(CH3COONa)2]- > [M+CH3COO+(CH3COONa)3]- = [M+Cl]-	-	815.7	837.682	853.656	-	873.753	799.669	-	-	873.707	955.711	1037.71	1119.72	859.691		849.662	N	N	Y	3.56524e+06	9902.84
endogenous	Sphingolipids [SP]	Sphingomyelins [SM]	SM(d42:1)	SM(d42:1)	SM 42:1;O2	C47H95N2O6P	ESI(+/–)	814.693	12.186	12.19	[M+H]+ > [M+Na]+ > [M+K]+	[M+CH3COO]- > [M+CH3COO+(CH3COONa)]- > [M+CH3COO+(CH3COONa)2]- > [M+CH3COO+(CH3COONa)3]- = [M+Cl]-	-	815.7	837.682	853.656	-	873.753	799.669	-	-	873.707	955.711	1037.71	1119.72	859.691		849.662	N	N	N	159391	103071
endogenous	Sphingolipids [SP]	Sphingomyelins [SM]	SM(d42:2)	SM(d18:1/24:1)	SM 18:1;O2/24:1	C47H93N2O6P	ESI(+/–)	812.677	11.969	11.94	[M+H]+ > [M+Na]+ > [M+K]+ > [M+C2H7N2]+	[M+CH3COO]- > [M+CH3COO+(CH3COONa)]- > [M+CH3COO+(CH3COONa)2]- > [M+CH3COO+(CH3COONa)3]- = [M+Cl]-	-	813.684	835.666	851.64	-	871.738	797.654	-	-	871.691	953.695	1035.7	1117.7	857.675		847.647	N	N	Y	8.73666e+06	938868
endogenous	Sphingolipids [SP]	Sphingomyelins [SM]	SM(d42:2)	SM(d42:2)	SM 42:2;O2	C47H93N2O6P	ESI(+/–)	812.677	12.019	11.99	[M+H]+ > [M+Na]+ > [M+K]+ > [M+C2H7N2]+	[M+CH3COO]- > [M+CH3COO+(CH3COONa)]- > [M+CH3COO+(CH3COONa)2]- > [M+CH3COO+(CH3COONa)3]- = [M+Cl]-	-	813.684	835.666	851.64	-	871.738	797.654	-	-	871.691	953.695	1035.7	1117.7	857.675		847.647	N	N	Y	3.29929e+06	447714
endogenous	Sphingolipids [SP]	Sphingomyelins [SM]	SM(d42:3)	SM(d42:3)	SM 42:3;O2	C47H91N2O6P	ESI(+/–)	810.661	11.636	11.59	[M+H]+ > [M+Na]+ > [M+K]+ > [M+C2H7N2]+	[M+CH3COO]- > [M+CH3COO+(CH3COONa)]- > [M+CH3COO+(CH3COONa)2]- > [M+CH3COO+(CH3COONa)3]-	-	811.669	833.651	849.625	-	869.722	795.638	-	-	869.675	951.68	1033.68	1115.68	855.66		845.631	N	N	Y	3.75e+06	318260
endogenous	Sphingolipids [SP]	Sphingomyelins [SM]	SM(d42:4)	SM(d18:2/24:2)	SM 18:2;O2/24:2	C47H89N2O6P	ESI(+/–)	808.646	10.569	10.323	[M+H]+ > [M+Na]+	[M+CH3COO]- > [M+CH3COO+(CH3COONa)]-	-	809.653	831.635	847.609	-	867.706	793.622	-	-	867.66	949.664	1031.67	1113.67	853.644		843.615	N	N	N	44649.4	4132.44
endogenous	Sphingolipids [SP]	Sphingomyelins [SM]	SM(d42:4)	SM(d42:4)	SM 42:4;O2	C47H89N2O6P	ESI(+/–)	808.646	10.286	10.04	[M+H]+ > [M+Na]+	[M+CH3COO]- > [M+CH3COO+(CH3COONa)]-	-	809.653	831.635	847.609	-	867.706	793.622	-	-	867.66	949.664	1031.67	1113.67	853.644		843.615	N	N	N	154401	5073.77
endogenous	Sphingolipids [SP]	Sphingomyelins [SM]	SM(d43:1)	SM(d18:1/25:0)	SM 18:1;O2/25:0	C48H97N2O6P	ESI(+/–)	828.708	12.34	12.29	[M+H]+ > [M+Na]+	[M+CH3COO]- > [M+CH3COO+(CH3COONa)]-	-	829.716	851.698	867.672	-	887.769	813.685	-	-	887.722	969.727	1051.73	1133.73	873.707		863.678	N	N	N	77573.4	10467.2
endogenous	Sphingolipids [SP]	Sphingomyelins [SM]	SM(d43:1)	SM(d43:1)	SM 43:1;O2	C48H97N2O6P	ESI(+/–)	828.708	12.386	12.357	[M+H]+ > [M+Na]+	[M+CH3COO]- > [M+CH3COO+(CH3COONa)]-	-	829.716	851.698	867.672	-	887.769	813.685	-	-	887.722	969.727	1051.73	1133.73	873.707		863.678	N	N	N	60780.8	8658.9
endogenous	Sphingolipids [SP]	Sphingomyelins [SM]	SM(d43:2)	SM(d18:2/25:0)	SM 18:2;O2/25:0	C48H95N2O6P	ESI(+/–)	826.693	12.053	11.99	[M+H]+	[M+CH3COO]-	-	827.7	849.682	865.656	-	885.753	811.669	-	-	885.707	967.711	1049.71	1131.72	871.691		861.662	N	N	N	174835	430032
endogenous	Sphingolipids [SP]	Sphingomyelins [SM]	SM(d44:1)	SM(d18:1/26:0)	SM 18:1;O2/26:0	C49H99N2O6P	ESI(+/–)	842.724	12.536	12.49	[M+H]+	[M+CH3COO]-	-	843.731	865.713	881.687	-	901.784	827.701	-	-	901.738	983.742	1065.75	1147.75	887.722		877.693	N	N	N	13698.3	2606.07
endogenous	Sphingolipids [SP]	Sphingomyelins [SM]	SM(d44:2)	SM(d18:1/26:1)	SM 18:1;O2/26:1	C49H97N2O6P	ESI(+/–)	840.708	12.236	12.207	[M+H]+ > [M+Na]+	[M+CH3COO]- > [M+CH3COO+(CH3COONa)]-	-	841.716	863.698	879.672	-	899.769	825.685	-	-	899.722	981.727	1063.73	1145.73	885.707		875.678	N	N	N	39609.8	5490.08
endogenous	Glycerolipids [GL]	Triglycerides [TG]	TG(24:0)	TG(8:0_8:0_8:0)	TG 8:0_8:0_8:0	C27H50O6	ESI(+)	470.361	5.268	ND	[M+NH4]+	-	-	471.368	493.35	509.324	488.395	529.421	-	-	-	-	-	-	-	-	-	-	N	N	N	11453.7	ND
endogenous	Glycerolipids [GL]	Triglycerides [TG]	TG(26:0)	TG(10:0_8:0_8:0)	TG 10:0_8:0_8:0	C29H54O6	ESI(+)	498.392	6.268	ND	[M+NH4]+	-	-	499.399	521.381	537.355	516.426	557.452	-	-	-	-	-	-	-	-	-	-	N	N	N	14660.8	ND
endogenous	Glycerolipids [GL]	Triglycerides [TG]	TG(36:0)	TG(36:0)	TG 36:0	C39H74O6	ESI(+)	638.549	12.319	ND	[M+NH4]+ > [M+C2H7N2]+	-	-	639.556	661.538	677.512	656.582	697.609	-	-	-	-	-	-	-	-	-	-	N	N	N	16185.6	ND
endogenous	Glycerolipids [GL]	Triglycerides [TG]	TG(36:0)	TG(36:0)	TG 36:0	C39H74O6	ESI(+)	638.549	12.42	ND	[M+NH4]+ > [M+C2H7N2]+	-	-	639.556	661.538	677.512	656.582	697.609	-	-	-	-	-	-	-	-	-	-	N	N	N	16672.6	ND
endogenous	Glycerolipids [GL]	Triglycerides [TG]	TG(38:0)	TG(38:0)	TG 38:0	C41H78O6	ESI(+)	666.58	12.62	ND	[M+NH4]+ > [M+C2H7N2]+	-	-	667.587	689.569	705.543	684.614	725.64	-	-	-	-	-	-	-	-	-	-	N	N	N	22725.2	ND
endogenous	Glycerolipids [GL]	Triglycerides [TG]	TG(38:1)	TG(38:1)	TG 38:1	C41H76O6	ESI(+)	664.564	12.436	ND	[M+NH4]+ > [M+C2H7N2]+ > [M+Na]+	-	-	665.571	687.553	703.527	682.598	723.625	-	-	-	-	-	-	-	-	-	-	N	N	N	30480.9	ND
endogenous	Glycerolipids [GL]	Triglycerides [TG]	TG(40:0)	TG(40:0)	TG 40:0	C43H82O6	ESI(+)	694.611	12.936	ND	[M+NH4]+ > [M+C2H7N2]+ > [M+Na]+	-	-	695.618	717.6	733.574	712.645	753.672	-	-	-	-	-	-	-	-	-	-	N	N	N	40079.5	ND
endogenous	Glycerolipids [GL]	Triglycerides [TG]	TG(40:1)	TG(40:1)	TG 40:1	C43H80O6	ESI(+)	692.595	12.67	ND	[M+NH4]+ > [M+C2H7N2]+ > [M+Na]+	-	-	693.603	715.585	731.559	710.629	751.656	-	-	-	-	-	-	-	-	-	-	N	N	N	22466.9	ND
endogenous	Glycerolipids [GL]	Triglycerides [TG]	TG(40:2)	TG(40:2)	TG 40:2	C43H78O6	ESI(+)	690.58	12.436	ND	[M+NH4]+ > [M+C2H7N2]+ > [M+Na]+	-	-	691.587	713.569	729.543	708.614	749.64	-	-	-	-	-	-	-	-	-	-	N	N	N	8507.87	ND
endogenous	Glycerolipids [GL]	Triglycerides [TG]	TG(42:0)	TG(42:0)	TG 42:0	C45H86O6	ESI(+)	722.642	13.303	ND	[M+NH4]+ > [M+C2H7N2]+ > [M+Na]+ > [M+K]+	-	-	723.65	745.632	761.606	740.676	781.703	-	-	-	-	-	-	-	-	-	-	N	N	N	77562.7	ND
endogenous	Glycerolipids [GL]	Triglycerides [TG]	TG(42:1)	TG(42:1)	TG 42:1	C45H84O6	ESI(+)	720.627	12.953	ND	[M+NH4]+ > [M+C2H7N2]+ > [M+Na]+ > [M+K]+	-	-	721.634	743.616	759.59	738.661	779.687	-	-	-	-	-	-	-	-	-	-	N	N	N	58649.2	ND
endogenous	Glycerolipids [GL]	Triglycerides [TG]	TG(42:2)	TG(42:2)	TG 42:2	C45H82O6	ESI(+)	718.611	12.686	ND	[M+NH4]+ > [M+C2H7N2]+ > [M+Na]+	-	-	719.618	741.6	757.574	736.645	777.672	-	-	-	-	-	-	-	-	-	-	N	N	N	26457.3	ND
endogenous	Glycerolipids [GL]	Triglycerides [TG]	TG(44:0)	TG(44:0)	TG 44:0	C47H90O6	ESI(+)	750.674	13.72	ND	[M+NH4]+ > [M+C2H7N2]+ > [M+Na]+ > [M+K]+	-	-	751.681	773.663	789.637	768.708	809.734	-	-	-	-	-	-	-	-	-	-	N	N	N	157612	ND
endogenous	Glycerolipids [GL]	Triglycerides [TG]	TG(44:1)	TG(44:1)	TG 44:1	C47H88O6	ESI(+)	748.658	13.303	ND	[M+NH4]+ > [M+C2H7N2]+ > [M+Na]+ > [M+K]+	-	-	749.665	771.647	787.621	766.692	807.718	-	-	-	-	-	-	-	-	-	-	N	N	N	172379	ND
endogenous	Glycerolipids [GL]	Triglycerides [TG]	TG(44:2)	TG(44:2)	TG 44:2	C47H86O6	ESI(+)	746.642	12.989	ND	[M+NH4]+ > [M+C2H7N2]+ > [M+Na]+ > [M+K]+	-	-	747.65	769.632	785.606	764.676	805.703	-	-	-	-	-	-	-	-	-	-	N	N	N	77961.9	ND
endogenous	Glycerolipids [GL]	Triglycerides [TG]	TG(44:3)	TG(44:3)	TG 44:3	C47H84O6	ESI(+)	744.627	12.736	ND	[M+NH4]+ > [M+C2H7N2]+ > [M+Na]+ > [M+K]+	-	-	745.634	767.616	783.59	762.661	803.687	-	-	-	-	-	-	-	-	-	-	N	N	N	16801.3	ND
endogenous	Glycerolipids [GL]	Triglycerides [TG]	TG(45:1)	TG(45:1)	TG 45:1	C48H90O6	ESI(+)	762.674	13.503	ND	[M+NH4]+ > [M+C2H7N2]+ > [M+Na]+	-	-	763.681	785.663	801.637	780.708	821.734	-	-	-	-	-	-	-	-	-	-	N	N	N	18617.4	ND
endogenous	Glycerolipids [GL]	Triglycerides [TG]	TG(46:0)	TG(46:0)	TG 46:0	C49H94O6	ESI(+)	778.705	14.187	ND	[M+NH4]+ > [M+C2H7N2]+ > [M+Na]+ > [M+K]+	-	-	779.712	801.694	817.668	796.739	837.765	-	-	-	-	-	-	-	-	-	-	N	N	N	382540	ND
endogenous	Glycerolipids [GL]	Triglycerides [TG]	TG(46:1)	TG(46:1)	TG 46:1	C49H92O6	ESI(+)	776.689	13.703	ND	[M+NH4]+ > [M+C2H7N2]+ > [M+Na]+ > [M+K]+	-	-	777.697	799.679	815.652	794.723	835.75	-	-	-	-	-	-	-	-	-	-	N	N	N	588728	ND
endogenous	Glycerolipids [GL]	Triglycerides [TG]	TG(46:2)	TG(46:2)	TG 46:2	C49H90O6	ESI(+)	774.674	13.336	ND	[M+NH4]+ > [M+C2H7N2]+ > [M+Na]+ > [M+K]+	-	-	775.681	797.663	813.637	792.708	833.734	-	-	-	-	-	-	-	-	-	-	N	N	N	266205	ND
endogenous	Glycerolipids [GL]	Triglycerides [TG]	TG(46:3)	TG(46:3)	TG 46:3	C49H88O6	ESI(+)	772.658	13.003	ND	[M+NH4]+ = [M+C2H7N2]+ > [M+Na]+ > [M+K]+	-	-	773.665	795.647	811.621	790.692	831.718	-	-	-	-	-	-	-	-	-	-	N	N	N	59613.8	ND
endogenous	Glycerolipids [GL]	Triglycerides [TG]	TG(46:4)	TG(46:4)	TG 46:4	C49H86O6	ESI(+)	770.642	12.736	ND	[M+C2H7N2]+ > [M+NH4]+ > [M+Na]+	-	-	771.65	793.632	809.606	788.676	829.703	-	-	-	-	-	-	-	-	-	-	N	N	N	15439.3	ND
endogenous	Glycerolipids [GL]	Triglycerides [TG]	TG(46:4)	TG(46:4)	TG 46:4	C49H86O6	ESI(+)	770.642	12.87	ND	[M+C2H7N2]+ > [M+NH4]+ > [M+Na]+	-	-	771.65	793.632	809.606	788.676	829.703	-	-	-	-	-	-	-	-	-	-	N	N	N	9318.74	ND
endogenous	Glycerolipids [GL]	Triglycerides [TG]	TG(47:0)	TG(47:0)	TG 47:0	C50H96O6	ESI(+)	792.721	14.387	ND	[M+NH4]+ > [M+C2H7N2]+ > [M+Na]+ > [M+K]+	-	-	793.728	815.71	831.684	810.754	851.781	-	-	-	-	-	-	-	-	-	-	N	N	N	41261.9	ND
endogenous	Glycerolipids [GL]	Triglycerides [TG]	TG(47:0)	TG(47:0)	TG 47:0	C50H96O6	ESI(+)	792.721	14.487	ND	[M+NH4]+ > [M+C2H7N2]+ > [M+Na]+ > [M+K]+	-	-	793.728	815.71	831.684	810.754	851.781	-	-	-	-	-	-	-	-	-	-	N	N	N	67809.7	ND
endogenous	Glycerolipids [GL]	Triglycerides [TG]	TG(47:1)	TG(47:1)	TG 47:1	C50H94O6	ESI(+)	790.705	13.853	ND	[M+NH4]+ > [M+C2H7N2]+ > [M+Na]+ > [M+K]+	-	-	791.712	813.694	829.668	808.739	849.765	-	-	-	-	-	-	-	-	-	-	N	N	N	23192	ND
endogenous	Glycerolipids [GL]	Triglycerides [TG]	TG(47:1)	TG(47:1)	TG 47:1	C50H94O6	ESI(+)	790.705	13.937	ND	[M+NH4]+ > [M+C2H7N2]+ > [M+Na]+ > [M+K]+	-	-	791.712	813.694	829.668	808.739	849.765	-	-	-	-	-	-	-	-	-	-	N	N	N	61604.9	ND
endogenous	Glycerolipids [GL]	Triglycerides [TG]	TG(47:2)	TG(47:2)	TG 47:2	C50H92O6	ESI(+)	788.689	13.52	ND	[M+NH4]+ > [M+C2H7N2]+ > [M+Na]+ > [M+K]+	-	-	789.697	811.679	827.652	806.723	847.75	-	-	-	-	-	-	-	-	-	-	N	N	N	26401.3	ND
endogenous	Glycerolipids [GL]	Triglycerides [TG]	TG(48:0)	TG(14:0_16:0_18:0)	TG 14:0_16:0_18:0	C51H98O6	ESI(+)	806.736	14.787	ND	[M+NH4]+ > [M+C2H7N2]+ > [M+Na]+ > [M+K]+	-	-	807.744	829.726	845.699	824.77	865.797	-	-	-	-	-	-	-	-	-	-	N	N	N	900167	ND
endogenous	Glycerolipids [GL]	Triglycerides [TG]	TG(48:0)	TG(48:0)	TG 48:0	C51H98O6	ESI(+)	806.736	14.653	ND	[M+NH4]+ > [M+C2H7N2]+ > [M+Na]+ > [M+K]+	-	-	807.744	829.726	845.699	824.77	865.797	-	-	-	-	-	-	-	-	-	-	N	N	N	24442.4	ND
ISTD	Glycerolipids [GL]	Triglycerides [TG]	TG(48:1(d7))	TG(15:0/18:1(d7)/15:0)	[D7]TG 15:0/18:1/15:0	C51H89D7O6	ESI(+)	811.765	13.998	ND	[M+NH4]+ > [M+C2H7N2]+ > [M+Na]+	-	-	812.772	834.754	850.728	829.798	870.825	-	-	-	-	-	-	-	-	-	-	N	N	N	3.59067e+06	ND
endogenous	Glycerolipids [GL]	Triglycerides [TG]	TG(48:1)	TG(48:1)	TG 48:1	C51H96O6	ESI(+)	804.721	14.187	ND	[M+NH4]+ > [M+C2H7N2]+ > [M+Na]+ > [M+K]+	-	-	805.728	827.71	843.684	822.754	863.781	-	-	-	-	-	-	-	-	-	-	N	N	N	2.58811e+06	ND
endogenous	Glycerolipids [GL]	Triglycerides [TG]	TG(48:2)	TG(48:2)	TG 48:2	C51H94O6	ESI(+)	802.705	13.737	ND	[M+NH4]+ > [M+C2H7N2]+ > [M+Na]+ > [M+K]+	-	-	803.712	825.694	841.668	820.739	861.765	-	-	-	-	-	-	-	-	-	-	N	N	N	1.62385e+06	ND
endogenous	Glycerolipids [GL]	Triglycerides [TG]	TG(48:3)	TG(48:3)	TG 48:3	C51H92O6	ESI(+)	800.689	13.336	ND	[M+NH4]+ = [M+C2H7N2]+ > [M+Na]+ > [M+K]+	-	-	801.697	823.679	839.652	818.723	859.75	-	-	-	-	-	-	-	-	-	-	N	N	N	479203	ND
endogenous	Glycerolipids [GL]	Triglycerides [TG]	TG(48:4)	TG(48:4)	TG 48:4	C51H90O6	ESI(+)	798.674	13.036	ND	[M+C2H7N2]+ > [M+NH4]+ > [M+Na]+ = [M+K]+	-	-	799.681	821.663	837.637	816.708	857.734	-	-	-	-	-	-	-	-	-	-	N	N	N	87728.7	ND
endogenous	Glycerolipids [GL]	Triglycerides [TG]	TG(48:4)	TG(48:4)	TG 48:4	C51H90O6	ESI(+)	798.674	13.203	ND	[M+C2H7N2]+ > [M+NH4]+ > [M+Na]+ = [M+K]+	-	-	799.681	821.663	837.637	816.708	857.734	-	-	-	-	-	-	-	-	-	-	N	N	N	26456	ND
endogenous	Glycerolipids [GL]	Triglycerides [TG]	TG(48:5)	TG(48:5)	TG 48:5	C51H88O6	ESI(+)	796.658	12.786	ND	[M+C2H7N2]+ > [M+NH4]+ > [M+Na]+	-	-	797.665	819.647	835.621	814.692	855.718	-	-	-	-	-	-	-	-	-	-	N	N	N	15873.2	ND
endogenous	Glycerolipids [GL]	Triglycerides [TG]	TG(48:5)	TG(48:5)	TG 48:5	C51H88O6	ESI(+)	796.658	12.886	ND	[M+C2H7N2]+ > [M+NH4]+ > [M+Na]+	-	-	797.665	819.647	835.621	814.692	855.718	-	-	-	-	-	-	-	-	-	-	N	N	N	15075.3	ND
endogenous	Glycerolipids [GL]	Triglycerides [TG]	TG(49:0)	TG(49:0)	TG 49:0	C52H100O6	ESI(+)	820.752	14.954	ND	[M+NH4]+ > [M+C2H7N2]+ > [M+Na]+ > [M+K]+	-	-	821.759	843.741	859.715	838.786	879.812	-	-	-	-	-	-	-	-	-	-	N	N	N	31514.4	ND
endogenous	Glycerolipids [GL]	Triglycerides [TG]	TG(49:0)	TG(49:0)	TG 49:0	C52H100O6	ESI(+)	820.752	15.12	ND	[M+NH4]+ > [M+C2H7N2]+ > [M+Na]+ > [M+K]+	-	-	821.759	843.741	859.715	838.786	879.812	-	-	-	-	-	-	-	-	-	-	N	N	N	64884.8	ND
endogenous	Glycerolipids [GL]	Triglycerides [TG]	TG(49:1)	TG(49:1)	TG 49:1	C52H98O6	ESI(+)	818.736	14.353	ND	[M+C2H7N2]+ > [M+NH4]+ > [M+Na]+ > [M+K]+	-	-	819.744	841.726	857.699	836.77	877.797	-	-	-	-	-	-	-	-	-	-	N	N	N	84664	ND
endogenous	Glycerolipids [GL]	Triglycerides [TG]	TG(49:1)	TG(49:1)	TG 49:1	C52H98O6	ESI(+)	818.736	14.47	ND	[M+NH4]+ > [M+C2H7N2]+ > [M+Na]+ > [M+K]+	-	-	819.744	841.726	857.699	836.77	877.797	-	-	-	-	-	-	-	-	-	-	N	N	N	223745	ND
endogenous	Glycerolipids [GL]	Triglycerides [TG]	TG(49:2)	TG(49:2)	TG 49:2	C52H96O6	ESI(+)	816.721	13.937	ND	[M+C2H7N2]+ > [M+NH4]+ > [M+Na]+ > [M+K]+	-	-	817.728	839.71	855.684	834.754	875.781	-	-	-	-	-	-	-	-	-	-	N	N	N	126803	ND
endogenous	Glycerolipids [GL]	Triglycerides [TG]	TG(49:3)	TG(49:3)	TG 49:3	C52H94O6	ESI(+)	814.705	13.536	ND	[M+C2H7N2]+ > [M+NH4]+ > [M+Na]+	-	-	815.712	837.694	853.668	832.739	873.765	-	-	-	-	-	-	-	-	-	-	N	N	N	53867	ND
endogenous	Glycerolipids [GL]	Triglycerides [TG]	TG(50:0)	TG(50:0)	TG 50:0	C53H102O6	ESI(+)	834.768	15.487	ND	[M+NH4]+ > [M+C2H7N2]+ > [M+Na]+	-	-	835.775	857.757	873.731	852.801	893.828	-	-	-	-	-	-	-	-	-	-	N	N	N	433305	ND
endogenous	Glycerolipids [GL]	Triglycerides [TG]	TG(50:1)	TG(16:0_18:0_18:1)	TG 16:0_18:0_18:1	C53H100O6	ESI(+)	832.752	14.77	ND	[M+NH4]+ > [M+C2H7N2]+ > [M+Na]+ > [M+K]+	-	-	833.759	855.741	871.715	850.786	891.812	-	-	-	-	-	-	-	-	-	-	N	N	N	6.17054e+06	ND
endogenous	Glycerolipids [GL]	Triglycerides [TG]	TG(50:2)	TG(50:2)	TG 50:2	C53H98O6	ESI(+)	830.736	14.187	ND	[M+NH4]+ > [M+C2H7N2]+ > [M+Na]+ > [M+K]+	-	-	831.744	853.726	869.699	848.77	889.797	-	-	-	-	-	-	-	-	-	-	N	N	N	6.27021e+06	ND
endogenous	Glycerolipids [GL]	Triglycerides [TG]	TG(50:2)	TG(50:2)	TG 50:2	C53H98O6	ESI(+)	830.736	14.237	ND	[M+NH4]+ > [M+C2H7N2]+ > [M+Na]+ > [M+K]+	-	-	831.744	853.726	869.699	848.77	889.797	-	-	-	-	-	-	-	-	-	-	N	N	N	4.98647e+06	ND
endogenous	Glycerolipids [GL]	Triglycerides [TG]	TG(50:3)	TG(50:3)	TG 50:3	C53H96O6	ESI(+)	828.721	13.737	ND	[M+NH4]+ > [M+C2H7N2]+ > [M+Na]+ > [M+K]+	-	-	829.728	851.71	867.684	846.754	887.781	-	-	-	-	-	-	-	-	-	-	N	N	N	132699	ND
endogenous	Glycerolipids [GL]	Triglycerides [TG]	TG(50:4)	TG(50:4)	TG 50:4	C53H94O6	ESI(+)	826.705	13.386	ND	[M+C2H7N2]+ > [M+NH4]+ > [M+Na]+ > [M+K]+	-	-	827.712	849.694	865.668	844.739	885.765	-	-	-	-	-	-	-	-	-	-	N	N	N	740961	ND
endogenous	Glycerolipids [GL]	Triglycerides [TG]	TG(50:4)	TG(50:4)	TG 50:4	C53H94O6	ESI(+)	826.705	13.587	ND	[M+C2H7N2]+ > [M+NH4]+ > [M+Na]+ > [M+K]+	-	-	827.712	849.694	865.668	844.739	885.765	-	-	-	-	-	-	-	-	-	-	N	N	N	116950	ND
endogenous	Glycerolipids [GL]	Triglycerides [TG]	TG(50:5)	TG(50:5)	TG 50:5	C53H92O6	ESI(+)	824.689	13.103	ND	[M+C2H7N2]+ > [M+NH4]+ > [M+Na]+ = [M+K]+	-	-	825.697	847.679	863.652	842.723	883.75	-	-	-	-	-	-	-	-	-	-	N	N	N	108941	ND
endogenous	Glycerolipids [GL]	Triglycerides [TG]	TG(50:5)	TG(50:5)	TG 50:5	C53H92O6	ESI(+)	824.689	13.203	ND	[M+C2H7N2]+ > [M+NH4]+ > [M+Na]+ = [M+K]+	-	-	825.697	847.679	863.652	842.723	883.75	-	-	-	-	-	-	-	-	-	-	N	N	N	69580.7	ND
endogenous	Glycerolipids [GL]	Triglycerides [TG]	TG(50:6)	TG(50:6)	TG 50:6	C53H90O6	ESI(+)	822.674	12.92	ND	[M+C2H7N2]+ > [M+NH4]+ > [M+Na]+	-	-	823.681	845.663	861.637	840.708	881.734	-	-	-	-	-	-	-	-	-	-	N	N	N	18531.1	ND
endogenous	Glycerolipids [GL]	Triglycerides [TG]	TG(51:0)	TG(51:0)	TG 51:0	C54H104O6	ESI(+)	848.783	15.72	ND	[M+NH4]+ > [M+C2H7N2]+ > [M+Na]+ > [M+K]+	-	-	849.791	871.772	887.746	866.817	907.844	-	-	-	-	-	-	-	-	-	-	N	N	N	19192.5	ND
endogenous	Glycerolipids [GL]	Triglycerides [TG]	TG(51:0)	TG(51:0)	TG 51:0	C54H104O6	ESI(+)	848.783	15.87	ND	[M+NH4]+ > [M+C2H7N2]+ > [M+Na]+ > [M+K]+	-	-	849.791	871.772	887.746	866.817	907.844	-	-	-	-	-	-	-	-	-	-	N	N	N	24512.1	ND
endogenous	Glycerolipids [GL]	Triglycerides [TG]	TG(51:1)	TG(51:1)	TG 51:1	C54H102O6	ESI(+)	846.768	14.954	ND	[M+NH4]+ > [M+C2H7N2]+ > [M+Na]+ > [M+K]+	-	-	847.775	869.757	885.731	864.801	905.828	-	-	-	-	-	-	-	-	-	-	N	N	N	102599	ND
endogenous	Glycerolipids [GL]	Triglycerides [TG]	TG(51:1)	TG(51:1)	TG 51:1	C54H102O6	ESI(+)	846.768	15.087	ND	[M+NH4]+ > [M+C2H7N2]+ > [M+Na]+ > [M+K]+	-	-	847.775	869.757	885.731	864.801	905.828	-	-	-	-	-	-	-	-	-	-	N	N	N	221059	ND
endogenous	Glycerolipids [GL]	Triglycerides [TG]	TG(51:2)	TG(51:2)	TG 51:2	C54H100O6	ESI(+)	844.752	14.453	ND	[M+NH4]+ > [M+C2H7N2]+ > [M+Na]+ > [M+K]+	-	-	845.759	867.741	883.715	862.786	903.812	-	-	-	-	-	-	-	-	-	-	N	N	N	517809	ND
endogenous	Glycerolipids [GL]	Triglycerides [TG]	TG(51:3)	TG(51:3)	TG 51:3	C54H98O6	ESI(+)	842.736	13.97	ND	[M+C2H7N2]+ > [M+NH4]+ > [M+Na]+ > [M+K]+	-	-	843.744	865.726	881.699	860.77	901.797	-	-	-	-	-	-	-	-	-	-	N	N	N	367243	ND
endogenous	Glycerolipids [GL]	Triglycerides [TG]	TG(51:4)	TG(51:4)	TG 51:4	C54H96O6	ESI(+)	840.721	13.587	ND	[M+C2H7N2]+ > [M+NH4]+ > [M+Na]+ > [M+K]+	-	-	841.728	863.71	879.684	858.754	899.781	-	-	-	-	-	-	-	-	-	-	N	N	N	102932	ND
endogenous	Glycerolipids [GL]	Triglycerides [TG]	TG(51:5)	TG(51:5)	TG 51:5	C54H94O6	ESI(+)	838.705	13.236	ND	[M+C2H7N2]+ > [M+NH4]+ > [M+Na]+ > [M+K]+	-	-	839.712	861.694	877.668	856.739	897.765	-	-	-	-	-	-	-	-	-	-	N	N	N	19041.3	ND
endogenous	Glycerolipids [GL]	Triglycerides [TG]	TG(52:0)	TG(52:0)	TG 52:0	C55H106O6	ESI(+)	862.799	16.321	ND	[M+C2H7N2]+ > [M+NH4]+ > [M+Na]+ > [M+K]+	-	-	863.806	885.788	901.762	880.833	921.859	-	-	-	-	-	-	-	-	-	-	N	N	N	85197	ND
endogenous	Glycerolipids [GL]	Triglycerides [TG]	TG(52:1)	TG(52:1)	TG 52:1	C55H104O6	ESI(+)	860.783	15.454	ND	[M+NH4]+ > [M+C2H7N2]+ > [M+Na]+ > [M+K]+	-	-	861.791	883.772	899.746	878.817	919.844	-	-	-	-	-	-	-	-	-	-	N	N	N	1.71271e+06	ND
endogenous	Glycerolipids [GL]	Triglycerides [TG]	TG(52:2)	TG(16:0_18:1_18:1)	TG 16:0_18:1_18:1	C55H102O6	ESI(+)	858.768	14.762	ND	[M+NH4]+ > [M+C2H7N2]+ > [M+Na]+ > [M+K]+	-	-	859.775	881.757	897.731	876.801	917.828	-	-	-	-	-	-	-	-	-	-	N	N	N	1.00673e+07	ND
endogenous	Glycerolipids [GL]	Triglycerides [TG]	TG(52:3)	TG(16:0_18:1_18:2)	TG 16:0_18:1_18:2	C55H100O6	ESI(+)	856.752	14.237	ND	[M+NH4]+ > [M+C2H7N2]+ > [M+Na]+ > [M+K]+	-	-	857.759	879.741	895.715	874.786	915.812	-	-	-	-	-	-	-	-	-	-	N	N	N	1.23441e+07	ND
endogenous	Glycerolipids [GL]	Triglycerides [TG]	TG(52:4)	TG(16:0_18:2_18:2)	TG 16:0_18:2_18:2	C55H98O6	ESI(+)	854.736	13.787	ND	[M+NH4]+ > [M+C2H7N2]+ > [M+Na]+ > [M+K]+	-	-	855.744	877.726	893.699	872.77	913.797	-	-	-	-	-	-	-	-	-	-	N	N	N	8.17187e+06	ND
endogenous	Glycerolipids [GL]	Triglycerides [TG]	TG(52:4)	TG(52:4)	TG 52:4	C55H98O6	ESI(+)	854.736	14.037	ND	[M+NH4]+ > [M+C2H7N2]+ > [M+Na]+ > [M+K]+	-	-	855.744	877.726	893.699	872.77	913.797	-	-	-	-	-	-	-	-	-	-	N	N	N	338870	ND
endogenous	Glycerolipids [GL]	Triglycerides [TG]	TG(52:5)	TG(52:5)	TG 52:5	C55H96O6	ESI(+)	852.721	13.39	ND	[M+C2H7N2]+ > [M+NH4]+ > [M+Na]+ > [M+K]+	-	-	853.728	875.71	891.684	870.754	911.781	-	-	-	-	-	-	-	-	-	-	N	N	N	819985	ND
endogenous	Glycerolipids [GL]	Triglycerides [TG]	TG(52:5)	TG(52:5)	TG 52:5	C55H96O6	ESI(+)	852.721	13.453	ND	[M+C2H7N2]+ > [M+NH4]+ > [M+Na]+ > [M+K]+	-	-	853.728	875.71	891.684	870.754	911.781	-	-	-	-	-	-	-	-	-	-	N	N	N	1.19685e+06	ND
endogenous	Glycerolipids [GL]	Triglycerides [TG]	TG(52:5)	TG(52:5)	TG 52:5	C55H96O6	ESI(+)	852.721	13.536	ND	[M+C2H7N2]+ > [M+NH4]+ > [M+Na]+ > [M+K]+	-	-	853.728	875.71	891.684	870.754	911.781	-	-	-	-	-	-	-	-	-	-	N	N	N	377334	ND
endogenous	Glycerolipids [GL]	Triglycerides [TG]	TG(52:6)	TG(52:6)	TG 52:6	C55H94O6	ESI(+)	850.705	13.136	ND	[M+C2H7N2]+ > [M+NH4]+ > [M+Na]+ > [M+K]+	-	-	851.712	873.694	889.668	868.739	909.765	-	-	-	-	-	-	-	-	-	-	N	N	N	124118	ND
endogenous	Glycerolipids [GL]	Triglycerides [TG]	TG(52:6)	TG(52:6)	TG 52:6	C55H94O6	ESI(+)	850.705	13.22	ND	[M+C2H7N2]+ > [M+NH4]+ > [M+Na]+ > [M+K]+	-	-	851.712	873.694	889.668	868.739	909.765	-	-	-	-	-	-	-	-	-	-	N	N	N	217656	ND
endogenous	Glycerolipids [GL]	Triglycerides [TG]	TG(53:1)	TG(53:1)	TG 53:1	C56H106O6	ESI(+)	874.799	15.687	ND	[M+NH4]+ > [M+C2H7N2]+ > [M+Na]+ > [M+K]+	-	-	875.806	897.788	913.762	892.833	933.859	-	-	-	-	-	-	-	-	-	-	N	N	N	17975	ND
endogenous	Glycerolipids [GL]	Triglycerides [TG]	TG(53:1)	TG(53:1)	TG 53:1	C56H106O6	ESI(+)	874.799	15.837	ND	[M+NH4]+ > [M+C2H7N2]+ > [M+Na]+ > [M+K]+	-	-	875.806	897.788	913.762	892.833	933.859	-	-	-	-	-	-	-	-	-	-	N	N	N	37872.7	ND
endogenous	Glycerolipids [GL]	Triglycerides [TG]	TG(53:2)	TG(53:2)	TG 53:2	C56H104O6	ESI(+)	872.783	14.937	ND	[M+NH4]+ > [M+C2H7N2]+ > [M+Na]+ > [M+K]+	-	-	873.791	895.772	911.746	890.817	931.844	-	-	-	-	-	-	-	-	-	-	N	N	N	95135.5	ND
endogenous	Glycerolipids [GL]	Triglycerides [TG]	TG(53:2)	TG(53:2)	TG 53:2	C56H104O6	ESI(+)	872.783	15.07	ND	[M+NH4]+ > [M+C2H7N2]+ > [M+Na]+ > [M+K]+	-	-	873.791	895.772	911.746	890.817	931.844	-	-	-	-	-	-	-	-	-	-	N	N	N	290464	ND
endogenous	Glycerolipids [GL]	Triglycerides [TG]	TG(53:3)	TG(53:3)	TG 53:3	C56H102O6	ESI(+)	870.768	14.403	ND	[M+C2H7N2]+ > [M+NH4]+ > [M+Na]+ > [M+K]+	-	-	871.775	893.757	909.731	888.801	929.828	-	-	-	-	-	-	-	-	-	-	N	N	N	203902	ND
endogenous	Glycerolipids [GL]	Triglycerides [TG]	TG(53:3)	TG(53:3)	TG 53:3	C56H102O6	ESI(+)	870.768	14.503	ND	[M+C2H7N2]+ > [M+NH4]+ > [M+Na]+ > [M+K]+	-	-	871.775	893.757	909.731	888.801	929.828	-	-	-	-	-	-	-	-	-	-	N	N	N	277730	ND
endogenous	Glycerolipids [GL]	Triglycerides [TG]	TG(53:4)	TG(53:4)	TG 53:4	C56H100O6	ESI(+)	868.752	13.99	ND	[M+C2H7N2]+ > [M+NH4]+ > [M+Na]+ > [M+K]+	-	-	869.759	891.741	907.715	886.786	927.812	-	-	-	-	-	-	-	-	-	-	N	N	N	137518	ND
endogenous	Glycerolipids [GL]	Triglycerides [TG]	TG(53:4)	TG(53:4)	TG 53:4	C56H100O6	ESI(+)	868.752	14.03	ND	[M+C2H7N2]+ > [M+NH4]+ > [M+Na]+ > [M+K]+	-	-	869.759	891.741	907.715	886.786	927.812	-	-	-	-	-	-	-	-	-	-	N	N	N	136818	ND
endogenous	Glycerolipids [GL]	Triglycerides [TG]	TG(53:5)	TG(53:5)	TG 53:5	C56H98O6	ESI(+)	866.736	13.603	ND	[M+C2H7N2]+ > [M+NH4]+ > [M+Na]+ = [M+K]+	-	-	867.744	889.726	905.699	884.77	925.797	-	-	-	-	-	-	-	-	-	-	N	N	N	60152.2	ND
endogenous	Glycerolipids [GL]	Triglycerides [TG]	TG(54:0)	TG(54:0)	TG 54:0	C57H110O6	ESI(+)	890.83	17.338	ND	[M+C2H7N2]+ > [M+NH4]+ > [M+Na]+ > [M+K]+	-	-	891.838	913.819	929.793	908.864	949.891	-	-	-	-	-	-	-	-	-	-	N	N	N	16418.1	ND
endogenous	Glycerolipids [GL]	Triglycerides [TG]	TG(54:1)	TG(54:1)	TG 54:1	C57H108O6	ESI(+)	888.815	16.271	ND	[M+C2H7N2]+ > [M+NH4]+ > [M+Na]+ > [M+K]+	-	-	889.822	911.804	927.778	906.848	947.875	-	-	-	-	-	-	-	-	-	-	N	N	N	131250	ND
endogenous	Glycerolipids [GL]	Triglycerides [TG]	TG(54:2)	TG(54:2)	TG 54:2	C57H106O6	ESI(+)	886.799	15.42	ND	[M+NH4]+ > [M+C2H7N2]+ > [M+Na]+ > [M+K]+	-	-	887.806	909.788	925.762	904.833	945.859	-	-	-	-	-	-	-	-	-	-	N	N	N	1.17718e+06	ND
endogenous	Glycerolipids [GL]	Triglycerides [TG]	TG(54:3)	TG(18:0_18:1_18:2)	TG 18:0_18:1_18:2	C57H104O6	ESI(+)	884.783	14.8	ND	[M+NH4]+ > [M+C2H7N2]+ > [M+Na]+ > [M+K]+	-	-	885.791	907.772	923.746	902.817	943.844	-	-	-	-	-	-	-	-	-	-	N	N	N	3.21561e+06	ND
endogenous	Glycerolipids [GL]	Triglycerides [TG]	TG(54:3)	TG(18:1/18:1/18:1)	TG 18:1/18:1/18:1	C57H104O6	ESI(+)	884.783	14.72	ND	[M+NH4]+ > [M+C2H7N2]+ > [M+Na]+ > [M+K]+	-	-	885.791	907.772	923.746	902.817	943.844	-	-	-	-	-	-	-	-	-	-	N	N	N	3.59998e+06	ND
endogenous	Glycerolipids [GL]	Triglycerides [TG]	TG(54:4)	TG(54:4)	TG 54:4	C57H102O6	ESI(+)	882.768	14.22	ND	[M+NH4]+ > [M+C2H7N2]+ > [M+Na]+ > [M+K]+	-	-	883.775	905.757	921.731	900.801	941.828	-	-	-	-	-	-	-	-	-	-	N	N	N	5.02777e+06	ND
endogenous	Glycerolipids [GL]	Triglycerides [TG]	TG(54:4)	TG(54:4)	TG 54:4	C57H102O6	ESI(+)	882.768	14.237	ND	[M+NH4]+ > [M+C2H7N2]+ > [M+Na]+ > [M+K]+	-	-	883.775	905.757	921.731	900.801	941.828	-	-	-	-	-	-	-	-	-	-	N	N	N	4.88676e+06	ND
endogenous	Glycerolipids [GL]	Triglycerides [TG]	TG(54:5)	TG(54:5)	TG 54:5	C57H100O6	ESI(+)	880.752	13.787	ND	[M+NH4]+ > [M+C2H7N2]+ > [M+Na]+ > [M+K]+	-	-	881.759	903.741	919.715	898.786	939.812	-	-	-	-	-	-	-	-	-	-	N	N	N	3.32061e+06	ND
endogenous	Glycerolipids [GL]	Triglycerides [TG]	TG(54:5)	TG(54:5)	TG 54:5	C57H100O6	ESI(+)	880.752	14.037	ND	[M+C2H7N2]+ > [M+NH4]+ > [M+Na]+ > [M+K]+	-	-	881.759	903.741	919.715	898.786	939.812	-	-	-	-	-	-	-	-	-	-	N	N	N	1.33034e+06	ND
endogenous	Glycerolipids [GL]	Triglycerides [TG]	TG(54:6)	TG(54:6)	TG 54:6	C57H98O6	ESI(+)	878.736	13.436	ND	[M+C2H7N2]+ > [M+NH4]+ > [M+Na]+ > [M+K]+	-	-	879.744	901.726	917.699	896.77	937.797	-	-	-	-	-	-	-	-	-	-	N	N	N	1.02897e+06	ND
endogenous	Glycerolipids [GL]	Triglycerides [TG]	TG(54:6)	TG(54:6)	TG 54:6	C57H98O6	ESI(+)	878.736	13.62	ND	[M+C2H7N2]+ > [M+NH4]+ > [M+Na]+ > [M+K]+	-	-	879.744	901.726	917.699	896.77	937.797	-	-	-	-	-	-	-	-	-	-	N	N	N	936838	ND
endogenous	Glycerolipids [GL]	Triglycerides [TG]	TG(54:7)	TG(54:7)	TG 54:7	C57H96O6	ESI(+)	876.721	13.153	ND	[M+C2H7N2]+ > [M+NH4]+ > [M+Na]+ > [M+K]+	-	-	877.728	899.71	915.684	894.754	935.781	-	-	-	-	-	-	-	-	-	-	N	N	N	227767	ND
endogenous	Glycerolipids [GL]	Triglycerides [TG]	TG(54:7)	TG(54:7)	TG 54:7	C57H96O6	ESI(+)	876.721	13.236	ND	[M+C2H7N2]+ > [M+NH4]+ > [M+Na]+ > [M+K]+	-	-	877.728	899.71	915.684	894.754	935.781	-	-	-	-	-	-	-	-	-	-	N	N	N	127976	ND
endogenous	Glycerolipids [GL]	Triglycerides [TG]	TG(54:7)	TG(54:7)	TG 54:7	C57H96O6	ESI(+)	876.721	13.32	ND	[M+C2H7N2]+ > [M+NH4]+ > [M+Na]+ > [M+K]+	-	-	877.728	899.71	915.684	894.754	935.781	-	-	-	-	-	-	-	-	-	-	N	N	N	190821	ND
endogenous	Glycerolipids [GL]	Triglycerides [TG]	TG(54:7)	TG(54:7)	TG 54:7	C57H96O6	ESI(+)	876.721	13.386	ND	[M+C2H7N2]+ > [M+NH4]+ > [M+Na]+ > [M+K]+	-	-	877.728	899.71	915.684	894.754	935.781	-	-	-	-	-	-	-	-	-	-	N	N	N	103487	ND
endogenous	Glycerolipids [GL]	Triglycerides [TG]	TG(54:8)	TG(54:8)	TG 54:8	C57H94O6	ESI(+)	874.705	12.92	ND	[M+C2H7N2]+ > [M+NH4]+ > [M+Na]+ = [M+K]+	-	-	875.712	897.694	913.668	892.739	933.765	-	-	-	-	-	-	-	-	-	-	N	N	N	25631.6	ND
endogenous	Glycerolipids [GL]	Triglycerides [TG]	TG(54:8)	TG(54:8)	TG 54:8	C57H94O6	ESI(+)	874.705	13.003	ND	[M+C2H7N2]+ > [M+NH4]+ > [M+Na]+ = [M+K]+	-	-	875.712	897.694	913.668	892.739	933.765	-	-	-	-	-	-	-	-	-	-	N	N	N	30769.9	ND
endogenous	Glycerolipids [GL]	Triglycerides [TG]	TG(54:8)	TG(54:8)	TG 54:8	C57H94O6	ESI(+)	874.705	13.086	ND	[M+C2H7N2]+ > [M+NH4]+ > [M+Na]+ = [M+K]+	-	-	875.712	897.694	913.668	892.739	933.765	-	-	-	-	-	-	-	-	-	-	N	N	N	35463.1	ND
endogenous	Glycerolipids [GL]	Triglycerides [TG]	TG(55:3)	TG(55:3)	TG 55:3	C58H106O6	ESI(+)	898.799	15.07	ND	[M+NH4]+ > [M+C2H7N2]+ > [M+Na]+ > [M+K]+	-	-	899.806	921.788	937.762	916.833	957.859	-	-	-	-	-	-	-	-	-	-	N	N	N	24689.4	ND
endogenous	Glycerolipids [GL]	Triglycerides [TG]	TG(55:6)	TG(55:6)	TG 55:6	C58H100O6	ESI(+)	892.752	13.787	ND	[M+NH4]+ > [M+C2H7N2]+ > [M+Na]+	-	-	893.759	915.741	931.715	910.786	951.812	-	-	-	-	-	-	-	-	-	-	N	N	N	22843.7	ND
endogenous	Glycerolipids [GL]	Triglycerides [TG]	TG(56:2)	TG(56:2)	TG 56:2	C59H110O6	ESI(+)	914.83	16.204	ND	[M+C2H7N2]+ > [M+NH4]+ > [M+Na]+ > [M+K]+	-	-	915.838	937.819	953.793	932.864	973.891	-	-	-	-	-	-	-	-	-	-	N	N	N	28663.7	ND
endogenous	Glycerolipids [GL]	Triglycerides [TG]	TG(56:2)	TG(56:2)	TG 56:2	C59H110O6	ESI(+)	914.83	16.337	ND	[M+C2H7N2]+ > [M+NH4]+ > [M+Na]+ > [M+K]+	-	-	915.838	937.819	953.793	932.864	973.891	-	-	-	-	-	-	-	-	-	-	N	N	N	13164.2	ND
endogenous	Glycerolipids [GL]	Triglycerides [TG]	TG(56:3)	TG(56:3)	TG 56:3	C59H108O6	ESI(+)	912.815	15.404	ND	[M+C2H7N2]+ = [M+NH4]+ > [M+Na]+ > [M+K]+	-	-	913.822	935.804	951.778	930.848	971.875	-	-	-	-	-	-	-	-	-	-	N	N	N	70160.1	ND
endogenous	Glycerolipids [GL]	Triglycerides [TG]	TG(56:4)	TG(56:4)	TG 56:4	C59H106O6	ESI(+)	910.799	14.77	ND	[M+NH4]+ > [M+C2H7N2]+ > [M+Na]+ > [M+K]+	-	-	911.806	933.788	949.762	928.833	969.859	-	-	-	-	-	-	-	-	-	-	N	N	N	110208	ND
endogenous	Glycerolipids [GL]	Triglycerides [TG]	TG(56:4)	TG(56:4)	TG 56:4	C59H106O6	ESI(+)	910.799	14.903	ND	[M+NH4]+ > [M+C2H7N2]+ > [M+Na]+ > [M+K]+	-	-	911.806	933.788	949.762	928.833	969.859	-	-	-	-	-	-	-	-	-	-	N	N	N	93950.3	ND
endogenous	Glycerolipids [GL]	Triglycerides [TG]	TG(56:4)	TG(56:4)	TG 56:4	C59H106O6	ESI(+)	910.799	15.22	ND	[M+NH4]+ > [M+C2H7N2]+ > [M+Na]+ > [M+K]+	-	-	911.806	933.788	949.762	928.833	969.859	-	-	-	-	-	-	-	-	-	-	N	N	N	26769.2	ND
endogenous	Glycerolipids [GL]	Triglycerides [TG]	TG(56:5)	TG(56:5)	TG 56:5	C59H104O6	ESI(+)	908.783	14.403	ND	[M+NH4]+ > [M+C2H7N2]+ > [M+Na]+ > [M+K]+	-	-	909.791	931.772	947.746	926.817	967.844	-	-	-	-	-	-	-	-	-	-	N	N	N	303739	ND
endogenous	Glycerolipids [GL]	Triglycerides [TG]	TG(56:5)	TG(56:5)	TG 56:5	C59H104O6	ESI(+)	908.783	14.57	ND	[M+NH4]+ > [M+C2H7N2]+ > [M+Na]+ > [M+K]+	-	-	909.791	931.772	947.746	926.817	967.844	-	-	-	-	-	-	-	-	-	-	N	N	N	524574	ND
endogenous	Glycerolipids [GL]	Triglycerides [TG]	TG(56:6)	TG(56:6)	TG 56:6	C59H102O6	ESI(+)	906.768	13.87	ND	[M+C2H7N2]+ > [M+NH4]+ > [M+Na]+ > [M+K]+ > [M+H]+	-	-	907.775	929.757	945.731	924.801	965.828	-	-	-	-	-	-	-	-	-	-	N	N	N	133289	ND
endogenous	Glycerolipids [GL]	Triglycerides [TG]	TG(56:6)	TG(56:6)	TG 56:6	C59H102O6	ESI(+)	906.768	14.003	ND	[M+C2H7N2]+ > [M+NH4]+ > [M+Na]+ > [M+K]+ > [M+H]+	-	-	907.775	929.757	945.731	924.801	965.828	-	-	-	-	-	-	-	-	-	-	N	N	N	715948	ND
endogenous	Glycerolipids [GL]	Triglycerides [TG]	TG(56:6)	TG(56:6)	TG 56:6	C59H102O6	ESI(+)	906.768	14.07	ND	[M+C2H7N2]+ > [M+NH4]+ > [M+Na]+ > [M+K]+ > [M+H]+	-	-	907.775	929.757	945.731	924.801	965.828	-	-	-	-	-	-	-	-	-	-	N	N	N	484640	ND
endogenous	Glycerolipids [GL]	Triglycerides [TG]	TG(56:7)	TG(56:7)	TG 56:7	C59H100O6	ESI(+)	904.752	13.62	ND	[M+C2H7N2]+ > [M+NH4]+ > [M+Na]+ > [M+K]+	-	-	905.759	927.741	943.715	922.786	963.812	-	-	-	-	-	-	-	-	-	-	N	N	N	722480	ND
endogenous	Glycerolipids [GL]	Triglycerides [TG]	TG(56:7)	TG(56:7)	TG 56:7	C59H100O6	ESI(+)	904.752	13.803	ND	[M+NH4]+ > [M+C2H7N2]+ > [M+Na]+ > [M+K]+	-	-	905.759	927.741	943.715	922.786	963.812	-	-	-	-	-	-	-	-	-	-	N	N	N	338705	ND
endogenous	Glycerolipids [GL]	Triglycerides [TG]	TG(56:8)	TG(56:8)	TG 56:8	C59H98O6	ESI(+)	902.736	13.286	ND	[M+C2H7N2]+ > [M+NH4]+ > [M+Na]+ > [M+K]+	-	-	903.744	925.726	941.699	920.77	961.797	-	-	-	-	-	-	-	-	-	-	N	N	N	180186	ND
endogenous	Glycerolipids [GL]	Triglycerides [TG]	TG(56:8)	TG(56:8)	TG 56:8	C59H98O6	ESI(+)	902.736	13.436	ND	[M+C2H7N2]+ > [M+NH4]+ > [M+Na]+ > [M+K]+	-	-	903.744	925.726	941.699	920.77	961.797	-	-	-	-	-	-	-	-	-	-	N	N	N	292118	ND
endogenous	Glycerolipids [GL]	Triglycerides [TG]	TG(56:9)	TG(56:9)	TG 56:9	C59H96O6	ESI(+)	900.721	13.036	ND	[M+C2H7N2]+ > [M+NH4]+ > [M+Na]+ = [M+K]+	-	-	901.728	923.71	939.684	918.754	959.781	-	-	-	-	-	-	-	-	-	-	N	N	N	54193.9	ND
endogenous	Glycerolipids [GL]	Triglycerides [TG]	TG(56:9)	TG(56:9)	TG 56:9	C59H96O6	ESI(+)	900.721	13.17	ND	[M+C2H7N2]+ > [M+NH4]+ > [M+Na]+ = [M+K]+	-	-	901.728	923.71	939.684	918.754	959.781	-	-	-	-	-	-	-	-	-	-	N	N	N	28528.5	ND
endogenous	Glycerolipids [GL]	Triglycerides [TG]	TG(58:2)	TG(58:2)	TG 58:2	C61H114O6	ESI(+)	942.862	17.254	ND	[M+C2H7N2]+ > [M+NH4]+ > [M+Na]+ > [M+K]+	-	-	943.869	965.851	981.825	960.895	1001.92	-	-	-	-	-	-	-	-	-	-	N	N	N	9516.92	ND
endogenous	Glycerolipids [GL]	Triglycerides [TG]	TG(58:3)	TG(58:3)	TG 58:3	C61H112O6	ESI(+)	940.846	16.171	ND	[M+C2H7N2]+ > [M+NH4]+ > [M+K]+ > [M+Na]+	-	-	941.853	963.835	979.809	958.88	999.906	-	-	-	-	-	-	-	-	-	-	N	N	N	6935.86	ND
endogenous	Glycerolipids [GL]	Triglycerides [TG]	TG(58:3)	TG(58:3)	TG 58:3	C61H112O6	ESI(+)	940.846	16.321	ND	[M+C2H7N2]+ > [M+NH4]+ > [M+K]+ > [M+Na]+	-	-	941.853	963.835	979.809	958.88	999.906	-	-	-	-	-	-	-	-	-	-	N	N	N	10185.7	ND
endogenous	Glycerolipids [GL]	Triglycerides [TG]	TG(58:4)	TG(58:4)	TG 58:4	C61H110O6	ESI(+)	938.83	15.42	ND	[M+C2H7N2]+ > [M+NH4]+ > [M+Na]+ > [M+K]+	-	-	939.838	961.819	977.793	956.864	997.891	-	-	-	-	-	-	-	-	-	-	N	N	N	6109.29	ND
endogenous	Glycerolipids [GL]	Triglycerides [TG]	TG(58:4)	TG(58:4)	TG 58:4	C61H110O6	ESI(+)	938.83	15.587	ND	[M+C2H7N2]+ > [M+NH4]+ > [M+Na]+ > [M+K]+	-	-	939.838	961.819	977.793	956.864	997.891	-	-	-	-	-	-	-	-	-	-	N	N	N	5269.8	ND
endogenous	Glycerolipids [GL]	Triglycerides [TG]	TG(58:5)	TG(58:5)	TG 58:5	C61H108O6	ESI(+)	936.815	15.004	ND	[M+NH4]+ > [M+C2H7N2]+ > [M+Na]+ > [M+K]+	-	-	937.822	959.804	975.778	954.848	995.875	-	-	-	-	-	-	-	-	-	-	N	N	N	13793.3	ND
endogenous	Glycerolipids [GL]	Triglycerides [TG]	TG(58:6)	TG(58:6)	TG 58:6	C61H106O6	ESI(+)	934.799	14.42	ND	[M+NH4]+ > [M+C2H7N2]+ > [M+Na]+ > [M+K]+	-	-	935.806	957.788	973.762	952.833	993.859	-	-	-	-	-	-	-	-	-	-	N	N	N	54657.2	ND
endogenous	Glycerolipids [GL]	Triglycerides [TG]	TG(58:6)	TG(58:6)	TG 58:6	C61H106O6	ESI(+)	934.799	14.52	ND	[M+C2H7N2]+ > [M+NH4]+ > [M+Na]+ > [M+K]+	-	-	935.806	957.788	973.762	952.833	993.859	-	-	-	-	-	-	-	-	-	-	N	N	N	43734.6	ND
endogenous	Glycerolipids [GL]	Triglycerides [TG]	TG(58:7)	TG(58:7)	TG 58:7	C61H104O6	ESI(+)	932.783	13.953	ND	[M+C2H7N2]+ > [M+NH4]+ > [M+Na]+ > [M+K]+	-	-	933.791	955.772	971.746	950.817	991.844	-	-	-	-	-	-	-	-	-	-	N	N	N	43550.9	ND
endogenous	Glycerolipids [GL]	Triglycerides [TG]	TG(58:7)	TG(58:7)	TG 58:7	C61H104O6	ESI(+)	932.783	14.153	ND	[M+C2H7N2]+ > [M+NH4]+ > [M+Na]+ > [M+K]+	-	-	933.791	955.772	971.746	950.817	991.844	-	-	-	-	-	-	-	-	-	-	N	N	N	35162.9	ND
endogenous	Glycerolipids [GL]	Triglycerides [TG]	TG(58:7)	TG(58:7)	TG 58:7	C61H104O6	ESI(+)	932.783	14.287	ND	[M+NH4]+ > [M+C2H7N2]+ > [M+Na]+ > [M+K]+	-	-	933.791	955.772	971.746	950.817	991.844	-	-	-	-	-	-	-	-	-	-	N	N	N	23562	ND
endogenous	Glycerolipids [GL]	Triglycerides [TG]	TG(58:8)	TG(58:8)	TG 58:8	C61H102O6	ESI(+)	930.768	13.603	ND	[M+NH4]+ > [M+C2H7N2]+ > [M+Na]+ > [M+K]+	-	-	931.775	953.757	969.731	948.801	989.828	-	-	-	-	-	-	-	-	-	-	N	N	N	44803.5	ND
endogenous	Glycerolipids [GL]	Triglycerides [TG]	TG(58:8)	TG(58:8)	TG 58:8	C61H102O6	ESI(+)	930.768	13.67	ND	[M+C2H7N2]+ > [M+NH4]+ > [M+Na]+ > [M+K]+	-	-	931.775	953.757	969.731	948.801	989.828	-	-	-	-	-	-	-	-	-	-	N	N	N	39493.9	ND
endogenous	Glycerolipids [GL]	Triglycerides [TG]	TG(58:8)	TG(58:8)	TG 58:8	C61H102O6	ESI(+)	930.768	13.787	ND	[M+NH4]+ > [M+C2H7N2]+ > [M+Na]+ > [M+K]+	-	-	931.775	953.757	969.731	948.801	989.828	-	-	-	-	-	-	-	-	-	-	N	N	N	86651	ND
endogenous	Glycerolipids [GL]	Triglycerides [TG]	TG(58:9)	TG(58:9)	TG 58:9	C61H100O6	ESI(+)	928.752	13.286	ND	[M+C2H7N2]+ > [M+NH4]+ > [M+Na]+ > [M+K]+	-	-	929.759	951.741	967.715	946.786	987.812	-	-	-	-	-	-	-	-	-	-	N	N	N	18468.2	ND
endogenous	Glycerolipids [GL]	Triglycerides [TG]	TG(58:9)	TG(58:9)	TG 58:9	C61H100O6	ESI(+)	928.752	13.436	ND	[M+C2H7N2]+ > [M+NH4]+ > [M+Na]+ > [M+K]+	-	-	929.759	951.741	967.715	946.786	987.812	-	-	-	-	-	-	-	-	-	-	N	N	N	127992	ND
endogenous	Glycerolipids [GL]	Triglycerides [TG]	TG(58:9)	TG(58:9)	TG 58:9	C61H100O6	ESI(+)	928.752	13.57	ND	[M+C2H7N2]+ > [M+NH4]+ > [M+Na]+ > [M+K]+	-	-	929.759	951.741	967.715	946.786	987.812	-	-	-	-	-	-	-	-	-	-	N	N	N	13542.5	ND
N = No
Y = Yes
ND = Non detected
