# Supplementary material for: Highly reliable LC-MS lipidomics database for efficient human plasma profiling based on NIST SRM 1950
Source: J Lipid Res. 2024 Oct 10;65(11):100671. doi: 10.1016/j.jlr.2024.100671 (PMC11607663; doi:10.1016/j.jlr.2024.100671)
Supplement: Supplemental Table S3 [file mmc3.xlsx]

## Sheet: Index
TABLE OF CONTENTS
Table S3. Concentrations and abundances of the SPLASH® LIPIDOMIX® spiked into SRM 1950 at three different levels -low, medium and high- before and after lipid extraction for recovery determination.

## Sheet: Table S3
RECOVERY DETERMINATION
Table S3. Concentrations and abundances of the SPLASH® LIPIDOMIX® spiked into SRM 1950 at three different levels -low, medium and high- before and after lipid extraction for recovery determination.
			ABUNDANCE
			BEFORE LIPID EXTRACTION					AFTER LIPID EXTRACTION					Recovery (n=3)
Istd	Concentration (ppm)		Average Rep-1	Average Rep-2	Average Rep-3	Average global	SD	Average Rep-1	Average Rep-2	Average Rep-3	Average global	SD	Recovery Rep-1	Recovery Rep-2	Recovery Rep-3	Average Recovery	SD	RSD	Mean Recovery	SD
LPC(18:1(d7))	Low	0.1368	737688	707561	643357	696202	48180.6	772715	615211	671894	686607	79776.2	95.467	115.011	95.7527	102.077	11.2023	10.9743	102.555	3.32408
	Medium	0.2736	1.60896e+06	1.42863e+06	1.28744e+06	1.44168e+06	161156	1.37958e+06	1.29968e+06	1.40358e+06	1.36095e+06	54400.7	116.627	109.922	91.7258	106.092	12.8848	12.145
	High	0.5471	3.56308e+06	3.01263e+06	2.92843e+06	3.16804e+06	344689	3.35138e+06	3.07354e+06	3.11038e+06	3.17843e+06	150905	106.317	98.0181	94.1504	99.4951	6.21623	6.24777
LPE(18:1(d7))	Low	0.0282	12704.6	11961.1	11281	11982.2	711.998	13953.5	11676.1	12671.4	12767	1141.71	91.0494	102.441	89.0279	94.1729	7.23169	7.67916	99.605	6.35885
	Medium	0.0563	26021	24511.2	21887.4	24139.9	2091.71	23485.8	21958.9	22476.1	22640.3	776.587	110.795	111.623	97.3805	106.599	7.99448	7.49956
	High	0.1126	52621.5	43371.9	43813.8	46602.4	5217.37	49536.4	45909.3	46896.2	47447.3	1875.29	106.228	94.4729	93.4273	98.0427	7.10786	7.24976
PC(15:0/18:1(d7))	Low	0.8655	4.22765e+06	3.97398e+06	3.63249e+06	3.94471e+06	298661	4.31957e+06	3.55516e+06	3.55516e+06	3.80996e+06	441329	97.8721	111.781	102.175	103.943	7.12074	6.85065	103.95	3.67327
	Medium	1.731	8.93217e+06	7.94078e+06	7.23186e+06	8.03494e+06	854057	7.73272e+06	7.31673e+06	7.31673e+06	7.45539e+06	240172	115.511	108.529	98.8401	107.627	8.37221	7.77892
	High	3.462	1.93646e+07	1.6516e+07	1.62126e+07	1.73644e+07	1.73886e+06	1.84206e+07	1.67225e+07	1.67225e+07	1.72885e+07	980373	105.125	98.7651	96.9508	100.28	4.2926	4.2806
PE(15:0/18:1(d7))	Low	0.0305	10771.2	10442.3	8979.37	10064.3	953.847	9828.14	8706.9	9232.94	9256	560.973	109.595	119.932	97.2536	108.927	11.3539	10.4234	103.947	4.5607
	Medium	0.0609	21243.6	19190.7	17565.5	19333.3	1843.18	19067	18149	19161.2	18792.4	559.173	111.416	105.739	91.6724	102.943	10.1645	9.87394
	High	0.1218	39747.2	36960.3	33784.6	36830.7	2983.44	38014.6	36862.7	35526.5	36801.3	1245.2	104.558	100.265	95.0968	99.9731	4.73717	4.73845
TG(15:0/18:1(d7)/15:0)	Low	0.3035	703219	635729	608339	649096	48832.3	711075	607458	623634	647389	55743.5	98.8952	104.654	97.5474	100.366	3.77448	3.76073	90.6564	17.7494
	Medium	0.6069	1.44662e+06	1.25531e+06	1.20041e+06	1.30078e+06	129252	1.31608e+06	1.2396e+06	1.2892e+06	1.28163e+06	38794.4	109.919	101.267	93.1126	101.433	8.40466	8.28591
	High	1.2138	2.39378e+06	1.97245e+06	1.98726e+06	2.11783e+06	239094	3.17964e+06	2.92832e+06	2.92808e+06	3.01201e+06	145168	75.2846	67.3577	67.869	70.1705	4.43636	6.32227
DG(15:0/18:1(d7))	Low	0.0506	17093.3	17517.6	16291.7	16967.5	622.557	18086.5	14545.8	15658.6	16096.9	1810.63	94.5086	120.431	104.043	106.328	13.1112	12.3309	101.271	4.70223
	Medium	0.1012	29583.1	27857.7	25761.9	27734.2	1913.55	28290.4	27610	26864.5	27588.3	713.242	104.569	100.897	95.896	100.454	4.35346	4.33379
	High	0.2023	56114.2	49568.8	48044.6	51242.5	4287.25	55903.2	51720	50641.3	52754.8	2779.42	100.377	95.8407	94.8724	97.0301	2.93891	3.02887
SM(d18:1/18:1(d9))	Low	0.1701	411294	388755	356234	385428	27680.3	421578	349680	373548	381602	36619.4	97.5606	111.174	95.365	101.367	8.56438	8.44891	101.883	2.47073
	Medium	0.3402	908855	814400	740849	821368	84219.6	802417	757540	797114	785690	24522.2	113.265	107.506	92.9414	104.571	10.4748	10.0169
	High	0.6804	2.18068e+06	1.85558e+06	1.79479e+06	1.94368e+06	207485	2.07386e+06	1.87823e+06	1.88554e+06	1.94588e+06	110900	105.151	98.7943	95.187	99.7107	5.04467	5.05931
PI(15:0/18:1(d7))	Low	0.0489	973.483	750.519	786.659	836.887	119.668	911.028	911.191	908.864	910.361	1.29881	106.856	82.3668	86.554	91.9254	13.0982	14.2488	101.718	11.5477
	Medium	0.0977	3656.17	3022.34	2846.09	3174.87	426.033	2816	2876.7	2624.14	2772.28	131.834	129.835	105.063	108.458	114.452	13.4301	11.7343
	High	0.1954	8312.43	7036.45	6716.31	7355.06	844.417	8000.95	7476.85	6830.5	7436.1	586.289	103.893	94.1097	98.3282	98.777	4.90709	4.96784
															Min	70.1705		Min	90.6564
															Max	114.452		Max	103.95
SD = Standard deviation
RSD = Relative Standard Deviation
