# Supplementary material for: Highly reliable LC-MS lipidomics database for efficient human plasma profiling based on NIST SRM 1950
Source: J Lipid Res. 2024 Oct 10;65(11):100671. doi: 10.1016/j.jlr.2024.100671 (PMC11607663; doi:10.1016/j.jlr.2024.100671)
Supplement: Supplemental Table S4 [file mmc4.xlsx]

## Sheet: Index
TABLE OF CONTENTS
Table S4. Final concentrations of the ISTD (SPLASH™ LIPIDOMIX®, C17-sphinganine and palmitic acid d-31) after sample treatment.

## Sheet: Table S4
Table S4. Final concentrations of the ISTD (SPLASH™ LIPIDOMIX®, C17-sphinganine and palmitic acid d-31) after sample treatment.
ISTD Mixture component	Chemical formula	Exact mass	[M-H]-	[M-CH3COO]-	[M+H]+	[M+NH4]+	Experimental m/z	RT (min)	Final concentration [nmol/mL]
PC(15:0/18:1(d7))	C41H73D7NO8P	752.606	-	811.62	753.613	-	753.617	8.171	4.6
LysoPC(18:1(d7))*	C26H45D7NO7P	528.392	-	587.406	529.399	-	529.4	2.743	1.035
PE(15:0/18:1(d7))	C38H67D7NO8P	710.559	709.552	-	711.566	-	711.567	8.503	0.171
LysoPE(18:1(d7))*	C23H39D7NO7P	486.345	485.338	-	487.352	-	487.352	2.848	0.231
PG(15:0/18:1(d7))	C39H68D7NO10P	741.554	740.546	-	-	759.587	759.587	6.456	0.828
PI(15:0/18:1(d7))	C42H72D7O13P	829.57	828.562	-	-	847.604	828.562	6.372	0.235
PS(15:0/18:1(d7))	C39H67D7NO10P	754.549	-	-	755.556	-	ND	ND	0.119
TAG(15:0/18:1(d7)/15:0)	C51H89D7O6	811.765	-	-	-	829.798	829.804	13.998	1.495
DAG(15:0/18:1(d7))*	C36H61D7O5	587.551	-	646.564	-	605.584	605.585	11.684	0.344
MAG(18:1(d7))	C21H33D7O4	363.337	-	422.35	364.343	-	364.343	3.658	0.114
Chol Ester(18:1(d7))	C45H71D7O2	657.644	-	-	-	675.678	675.677	15.464	11.504
SM(d18:1/18:1(d9))	C41H72D9N2O6P	737.64	-	796.653	738.647	-	738.648	7.271	0.922
PA(15:0/18:1(d7))	C36H61D7NaO8P	667.518	666.51	-	-	-	666.509	7.236	0.238
Cholesterol-d7	C27H39D7O	393.399	-	-	-	411.433	411.433	7.221	5.75
C17-sphinganine	C17H37NO2	287.283	-	-	288.29	-	288.289	1.993	4.6
FA(16:0(d31))	C16D31HO2	287.435	286.428	-	-	-	286.428	3.522	1.035
*Acyl migration in lyso-lipids, during sample preparation, exists between the sn-1 and sn-2 isomers and therefore areas should be combined and reported as sum composition.
ND = non detected
