# Supplementary material for: Highly reliable LC-MS lipidomics database for efficient human plasma profiling based on NIST SRM 1950
Source: J Lipid Res. 2024 Oct 10;65(11):100671. doi: 10.1016/j.jlr.2024.100671 (PMC11607663; doi:10.1016/j.jlr.2024.100671)
Supplement: Supplemental Table S5 [file mmc5.xlsx]

## Sheet: Index
TABLE OF CONTENTS
Table S5. Criteria for MS/MS reference annotation set (RefLAS) lipid species selection.

## Sheet: Table S5
Table S5. Criteria for MS/MS reference annotation set (RefLAS) lipid species selection.
Lipid subclass	Polarity	Lipid Annotator	MS-DIAL	Lipid Hunter	Criteria for MS/MS lipid subclass determination
CAR	ESI (+)	detected	detected	ND	Considered part of RefLAS if annotation was given by MS-DIAL and Lipid Annotator (score > 80%) or if score < 80% but manual MS/MS verified.
CE	ESI (+)	detected	detected	ND
LPC	ESI (+)	detected	detected	ND
LPC O/P	ESI (+)	detected	detected	ND
PC	ESI (+)	detected	detected	ND
PC O/P	ESI (+)	detected	detected	ND
LPE	ESI (+)	detected	detected	ND
PE	ESI (+)	detected	detected	ND
SM	ESI (+)	detected	detected	ND
HexCer	ESI (+)	detected	detected	ND
LPI	ESI (–)	detected	detected	ND
Cer	ESI (+)	detected	detected	detected	Considered part of RefLAS if annotation was given by three of the software or if it was given by 2 software (score > 80%) and manual MS/MS verified.
DG	ESI (+)	detected	detected	detected
TG	ESI (+)	detected	detected	detected
LPE O/P	ESI (–)	detected	detected	detected
PE O/P	ESI (–)	detected	detected	detected
PI	ESI (–)	detected	detected	detected
FA	ESI (–)	detected	detected	ND	Considered part of RefLAS if annotation was given by MS-DIAL and Lipid Annotator (score > 80%) and fulfill complete adduct pattern distribution
For lipid annotation, three software annotation tools were used, however LipidHunter did not detect some of the subclasses (ND). Then criteria used to consider the annotation as reliable for each subclass is specified.
