# Supplementary material for: Highly reliable LC-MS lipidomics database for efficient human plasma profiling based on NIST SRM 1950
Source: J Lipid Res. 2024 Oct 10;65(11):100671. doi: 10.1016/j.jlr.2024.100671 (PMC11607663; doi:10.1016/j.jlr.2024.100671)
Supplement: Supplemental Table S6 [file mmc6.xlsx]

## Sheet: Index
TABLE OF CONTENTS
Table S6A. TFE results in NIST SRM 1950 in ESI(+)
Table S6B. TFE results in NIST SRM 1950 in ESI(–)

## Sheet: Table S6A
Table S6A. TFE results in NIST SRM 1950 in ESI(+)
		Abundance
Lipid specie	Molecular formula	NIST SRM ESI(+).r001	NIST SRM ESI(+).r002	NIST SRM ESI(+).r003	NIST SRM ESI(+).r004	NIST SRM ESI(+).r005
CAR(10:0)	C17 H33 N O4	529323	508076	521575	512930	497345
CAR(10:1)	C17 H31 N O4	447513	451041	447098	420602	423066
CAR(11:0)	C18 H35 N O4	62103	58326	59414	65437	65047
CAR(11:1)	C18 H33 N O4	75535	82270	84600	78698	79252
CAR(12:0)	C19 H37 N O4	33370	36401	35672	27828	27835
CAR(12:1)	C19 H35 N O4	268120	305535	279215	287239	286787
CAR(13:1)	C20 H37 N O4	80911	84725	78622	79222	74386
CAR(14:1)	C21 H39 N O4	190334	204324	192872	196190	180940
CAR(14:2)	C21 H37 N O4	117718	130704	125827	127521	116128
CAR(16:0)	C23 H45 N O4	246572	234685	219330	208436	216943
CAR(16:1)	C23 H43 N O4	66029	65896	62446	63957	60257
CAR(18:1)	C25 H47 N O4	685464	660480	651624	630304	627461
CAR(2:0)	C9 H17 N O4	674301	580159	602867	695972	657884
CAR(4:0)	C11 H21 N O4	42566	39642	39904	37588	42042
CAR(5:0)	C12 H23 N O4	45075	36922	38652	41129	37920
CAR(6:0)	C13 H25 N O4	37219	38362	34255	34625	34508
CAR(8:0)	C15 H29 N O4	222958	236313	236486	225726	211523
CAR(8:1)	C15 H27 N O4	358181	364581	331811	318959	336909
CAR(9:0)	C16 H31 N O4	56268	60030	54826	58034	54733
CAR(9:1)	C16 H29 N O4	37281	40366	37575	34553	45246
CE(16:0)	C43 H76 O2	398963	388098	385431	387608	391270
CE(16:1)	C43 H74 O2	196092	186353	192831	189002	194790
CE(18:1)	C45 H78 O2	3730328	3664507	3632465	3608084	3691807
CE(18:2)	C45 H76 O2	16887747	16720875	16698078	16510528	16775550
CE(18:3)	C45 H74 O2	853649	830563	783431	817462	796711
CE(20:3)	C47 H78 O2	797310	800817	799355	802429	815819
CE(20:4)	C47 H76 O2	4409147	4466001	4283291	4296322	4306203
CE(20:5)	C47 H74 O2	448863	417956	403764	397550	385604
CE(22:4)	C49 H80 O2	89816	78558	80821	84782	86839
CE(22:5)	C49 H78 O2	91301	85292	90286	83834	84413
CE(22:6)	C49 H76 O2	219852	212147	211576	207218	214694
DG(18:1_18:1_0:0)	C39 H72 O5	572037	618714	641831	592333	883571
DG(32:1)	C35 H66 O5	557867	557845	616936	617846	610801
DG(34:1)	C37 H70 O5	584717	570676	566772	561238	582732
DG(34:2)	C37 H68 O5	246863	344366	360952	351480	368490
DG(34:2)	C37 H68 O5	1237036	1314838	1325707	1346129	1247737
DG(34:3)	C37 H66 O5	1095238	1137494	1122027	1173102	1147036
DG(36:3)	C39 H70 O5	1.66199e+06	1.70412e+06	1.65884e+06	1.68034e+06	1.7294e+06
DG(36:4)	C39 H68 O5	163552	148008	163754	153582	155342
DG(36:4)	C39 H68 O5	739876	905754	926756	962098	996576
DG(36:4)	C39 H68 O5	215437	256705	251039	268204	258329
DG(36:4)	C39 H68 O5	151058	203558	205954	211171	202307
DG(36:5)	C39 H66 O5	175223	170715	178257	174241	180756
DG(36:5)	C39 H66 O5	140951	162414	169185	168018	178348
DG(36:5)	C39 H66 O5	129206	150840	144819	143343	133113
DG(38:4)	C41 H72 O5	147689	159387	175435	164624	145830
DG(38:5)	C41 H70 O5	475131	486490	493242	490795	488586
HexCer(d18:1/16:0)	C40 H77 N O8	314256	337628	333364	323248	309007
HexCer(d18:1/22:0)	C46 H89 N O8	807424	815342	815521	799954	861802
HexCer(d18:1/23:0)	C47 H91 N O8	431902	464345	445641	449522	438282
HexCer(d18:1/24:0)	C48 H93 N O8	1123833	1152409	1119928	1123023	1146093
HexCer(d20:2/22:0)	C48 H91 N O8	2912039	2933295	2959709	2907040	3035367
LPC(O-0:0/16:0)	C24 H52 N O6 P	273468	329884	335909	335039	319119
LPC(O-0:0/16:1)//LPC(P-0:0/16:0)	C24 H50 N O6 P	238052	274289	272873	277888	272407
LPC(O-0:0/18:0)	C26 H56 N O6 P	91602	110612	115779	120947	123488
LPC(O-0:0/18:1)//LPC(P-18:0/0:0)	C26 H54 N O6 P	199230	216735	206773	223833	215644
LPC(O-16:0/0:0)	C24 H52 N O6 P	482399	443833	445829	444018	449181
LPC(O-16:1/0:0)//LPC(P-16:0/0:0)	C24 H50 N O6 P	407635	379183	395342	361083	380418
LPC(O-18:0/0:0)	C26 H56 N O6 P	281627	265671	272670	261309	265229
LPC(O-18:1/0:0)//LPC(P-18:0/0:0)	C26 H54 N O6 P	363552	350439	341852	341841	333375
LPC(0:0/14:0)	C22 H46 N O7 P	102528	110151	110038	126441	102695
LPC(0:0/15:0)	C22 H46 N O7 P	102528	110151	110038	126441	102695
LPC(0:0/16:0)	C24 H50 N O7 P	35315300	34693613	34126405	35734482	34171608
LPC(0:0/16:1)	C24 H48 N O7 P	585243	586860	597871	581135	584661
LPC(0:0/17:0)	C25 H52 N O7 P	537656	616995	598185	549000	553756
LPC(0:0/18:0)	C26 H54 N O7 P	9051896	11559207	11662437	12682703	12013451
LPC(0:0/18:1)	C26 H52 N O7 P	9635069	10380449	10339466	10887257	10436801
LPC(0:0/18:2)	C26 H50 N O7 P	9897015	9408132	9952803	10132957	10025802
LPC(0:0/18:3)	C26 H48 N O7 P	114670	279277	337527	355489	94221
LPC(0:0/20:0)	C28 H58 N O7 P	68530	73157	77782	64429	65393
LPC(0:0/20:1)	C28 H56 N O7 P	73578	97829	100454	105867	94195
LPC(0:0/20:2)	C28 H54 N O7 P	166707	176479	182396	202518	187902
LPC(0:0/20:3)	C28 H52 N O7 P	811351	871622	903222	888388	931456
LPC(0:0/20:4)	C28 H50 N O7 P	2126271	2388190	2348439	2452571	2344435
LPC(0:0/20:5)	C28 H48 N O7 P	75807.5	82510.5	85087.5	93275.5	78361.5
LPC(0:0/22:4)	C30 H54 N O7 P	113384	117776	115586	127474	119746
LPC(0:0/22:5)	C30 H52 N O7 P	184281	175078	179250	183419	188774
LPC(0:0/22:6)	C30 H50 N O7 P	348978	337551	319264	379717	355890
LPC(14:0/0:0)	C22 H46 N O7 P	351830	330405	341944	339913	332493
LPC(15:0/0:0)	C23 H48 N O7 P	261334	245789	250727	248864	254890
LPC(16:0/0:0)	C24 H50 N O7 P	60142554	56325653	57202756	55914765	57333782
LPC(16:1/0:0)	C24 H48 N O7 P	1023092	1077049	1022773	1034139	1027964
LPC(17:0/0:0)	C25 H52 N O7 P	612900	580459	540430	509465	541231
LPC(18:0/0:0)	C26 H54 N O7 P	29854862	30054485	30073672	29494129	29816249
LPC(18:1/0:0)	C26 H52 N O7 P	12756265	12814794	12998078	12998378	12048341
LPC(18:2/0:0)	C26 H50 N O7 P	15017121	14087327	14177226	13656537	14291322
LPC(18:3/0:0)	C26 H48 N O7 P	311274	330722	330406	310939	329407
LPC(20:0/0:0)	C28 H58 N O7 P	199787	196549	202864	199644	209367
LPC(20:1/0:0)	C28 H56 N O7 P	219022	185166	187165	198900	210845
LPC(20:2/0:0)	C28 H54 N O7 P	235001	222691	228441	228422	225357
LPC(20:3/0:0)	C28 H52 N O7 P	1403146	1385993	1371996	1385510	1330393
LPC(20:4/0:0)	C28 H50 N O7 P	3420657	3149017	3237235	3073216	3275302
LPC(20:5/0:0)	C28 H48 N O7 P	375408	367740	383331	397333	424419
LPC(22:4/0:0)	C30 H54 N O7 P	165985	145402	139496	137854	156404
LPC(22:5/0:0)	C30 H52 N O7 P	269558	261661	273082	265672	273414
LPC(22:6/0:0)	C30 H50 N O7 P	535541	492930	480660	456839	505391
LPC(24:0_0:0)	C32 H66 N O7 P	93629	91632	101823	90331	99885
LPE(0:0/16:0)	C21 H44 N O7 P	107342	107091	104255	109935	107694
LPE(0:0/18:0)	C23 H48 N O7 P	56031	61244	70348	66705	65531
LPE(0:0/18:1)	C23 H46 N O7 P	110829	112327	130448	127968	128497
LPE(0:0/18:2)	C23 H44 N O7 P	187417	197837	194341	208993	197061
LPE(0:0/20:4)	C25 H44 N O7 P	200770	197974	193288	203455	186586
LPE(0:0/22:6)	C27 H44 N O7 P	69363	80299	76574	87174	75870
LPE(16:0/0:0)	C21 H44 N O7 P	157698	134670	146952	136106	148464
LPE(18:0/0:0)	C23 H48 N O7 P	375408	376107	369161	349637	360458
LPE(18:1/0:0)	C23 H46 N O7 P	185422	186848	191863	185172	186317
LPE(18:2/0:0)	C23 H44 N O7 P	285739	271452	279236	266831	272905
LPE(20:4/0:0)	C25 H44 N O7 P	234572	230565	222507	212607	225843
LPE(22:5/0:0)	C27 H46 N O7 P	41081	44182	47600	39695	42116
LPE(22:6/0:0)	C27 H44 N O7 P	126057	107026	124563	111447	112488
LPE(O-0:0/16:1)//LPE(P-0:0/16:0)	C21 H44 N O6 P	24336	27934	27474	29652	29723
LPE(O-0:0/18:1)//LPE(P-0:0/18:0)	C23 H48 N O6 P	11759	22410	19729	24847	21334
LPE(O-16:1/0:0)//LPE(P-16:0/0:0)	C21 H44 N O6 P	37638	40913	40677	35128	40569
LPE(O-18:1/0:0)//LPE(P-18:0/0:0)	C23 H48 N O6 P	80990	77950	72094	67971	73559
LPE(O-18:2/0:0)//LPE(P-18:1/0:0)	C23 H46 N O6 P	29529	30438	34873	32276	29196
PC(14:0_18:2)	C40 H76 N O8 P	2652565	2685503	2714914	2723333	2760508
PC(14:0_20:4)	C42 H76 N O8 P	1028057	1049136	1038925	1061264	1044316
PC(14:0_22:6)	C44 H76 N O8 P	357838	347727	360689	356998	374813
PC(16:0/16:0)	C40 H80 N O8 P	13168553	13804204	13892261	14002505	13903532
PC(16:0/18:1)	C42 H82 N O8 P	292817198	302960789	298192852	302479362	300254210
PC(16:0/18:2)	C42 H80 N O8 P	406356503	418647508	418310389	419208331	420020274
PC(16:0/18:3)	C42 H78 N O8 P	4816043	4848496	4431900	4378081	4418245
PC(16:0/20:2)	C44 H84 N O8 P	317980676	322842271	320114051	321604244	319173923
PC(16:0/20:3)	C44 H82 N O8 P	123666629	126792755	127461475	130159662	129666519
PC(16:0/20:4)	C44 H80 N O8 P	251423516	257802281	258382942	259312149	256859036
PC(16:0/20:5)	C44 H78 N O8 P	11545506	12013488	11969867	11812984	12177089
PC(16:0/22:4)	C46 H84 N O8 P	7914444	8593733	8405082	8232555	7608017
PC(16:0/22:5)	C46 H82 N O8 P	18132910	18749639	18996585	19260233	19416628
PC(16:0/22:6)	C46 H80 N O8 P	115174961	120203107	119365185	121184117	121780126
PC(16:0_14:0)	C38 H76 N O8 P	4295368	4475468	4367744	4501929	4424708
PC(16:0_16:1)	C40 H78 N O8 P	16993572	18459490	18709767	19077288	19169443
PC(16:1/20:4)	C44 H78 N O8 P	1547973	1718262	1746628	1768042	1814074
PC(16:1_14:0)	C38 H74 N O8 P	801333	844684	826673	809775	827925
PC(16:1_18:2)	C42 H78 N O8 P	4540628	4548927	4649929	4692813	4756294
PC(16:1_22:6)	C46 H78 N O8 P	345754	382330	378230	363375	364071
PC(18:0/16:0)	C42 H84 N O8 P	2739645	2714462	2811932	2827067	2832342
PC(18:0/16:3)	C42 H78 N O8 P	4156859	3868621	3845417	3798697	3926983
PC(18:0/18:0)	C44 H88 N O8 P	308909	311186	320600	322172	352699
PC(18:0/18:2)	C44 H84 N O8 P	320374528	326108976	324219375	327216317	327220968
PC(18:0/20:1)	C46 H90 N O8 P	571918	630491	660295	625921	591733
PC(18:0/20:4)	C46 H84 N O8 P	150713844	159168180	158332938	161658713	161563870
PC(18:0/22:4)	C48 H88 N O8 P	4098535	4059114	4096850	4138297	4153208
PC(18:0/22:5)	C48 H86 N O8 P	9254465	9535990	9363792	9578536	9556341
PC(18:0/22:6)	C48 H84 N O8 P	22448527	23434610	22999988	23359461	23508909
PC(18:0_18:1)	C44 H86 N O8 P	46122288	47333654	46981879	48800639	48082394
PC(18:0_18:3)	C44 H82 N O8 P	4015352	3687713	3579816	3511197	3518253
PC(18:0_20:3)	C46 H86 N O8 P	31308615	35803354	35797178	36708611	36765763
PC(18:1/18:1)	C44 H84 N O8 P	25817389	27133529	26958002	27544018	27690150
PC(18:1/18:2)	C44 H82 N O8 P	69272716	73173717	72145488	73880151	74312652
PC(18:1/20:1)	C46 H88 N O8 P	4124418	4108084	4266230	4238039	4475351
PC(18:1/20:3)	C46 H84 N O8 P	5497346	5659026	5739293	5839533	5802809
PC(18:1/22:6)	C48 H82 N O8 P	2315708	2554748	2631115	2671075	2609297
PC(18:1_20:4)	C46 H82 N O8 P	12913175	13462831	13667643	13661584	13848458
PC(18:1_22:5)	C48 H84 N O8 P	901387	892017	926269	898886	899961
PC(18:2/18:2)	C44 H80 N O8 P	19875061	20679941	21175030	21615549	22231908
PC(18:2/18:3)	C44 H78 N O8 P	553988	619140	608184	617268	640605
PC(18:2/20:4)	C46 H80 N O8 P	6142674	6645985	6759084	6763433	7121077
PC(18:2_20:5)	C46 H78 N O8 P	373129	350697	376940	393269	390773
PC(19:0_18:1)	C45 H88 N O8 P	246421	256041	218858	238757	242697
PC(19:0_18:2)	C45 H86 N O8 P	724185	694679	698095	706574	723401
PC(20:0_20:2)	C48 H92 N O8 P	466008	507901	499818	487845	487145
PC(20:1_18:2)	C46 H86 N O8 P	3639503	3729524	3602069	3651331	3680973
PC(20:3/20:4)	C48 H82 N O8 P	613872	598211	575365	596737	509044
PC(20:4/20:4)	C48 H80 N O8 P	817697	869887	881617	894298	876174
PC(26:0)	C34 H68 N O8 P	31998	25855	34184	27040	22654
PC(28:0)	C36 H72 N O8 P	239029	246255	245896	244559	255453
PC(29:0)	C37 H74 N O8 P	72514	78293	64729	74830	73108
PC(31:0)	C39 H78 N O8 P	595601	617629	632237	641143	637509
PC(31:1)	C39 H76 N O8 P	455088	517387	474706	462601	478520
PC(34:3)	C42 H78 N O8 P	983388	849331	800007	739640	738110
PC(35:3)	C43 H80 N O8 P	1436066	1490389	1496041	1524680	1521858
PC(36:4)	C44 H80 N O8 P	2946306	3193853	3495478	3197110	3297605
PC(36:4)	C44 H80 N O8 P	8386500	8746466	8613272	8366607	9092220
PC(37:2)	C45 H86 N O8 P	250316	272251	253349	248861	237379
PC(37:3)	C45 H84 N O8 P	824338	880105	885027	944895	907788
PC(37:3)	C45 H84 N O8 P	1061564	1065498	1027577	1009286	1014153
PC(37:6)	C45 H78 N O8 P	403794	410601	427699	420950	425422
PC(38:3)	C46 H86 N O8 P	1811883	1753513	1749153	1721122	1750246
PC(38:4)	C46 H84 N O8 P	3007478	3976093	4319705	4600443	4498408
PC(38:5)	C46 H82 N O8 P	43978509	44960100	44548218	44795780	44899549
PC(38:6)	C46 H80 N O8 P	1589823	1369258	1340966	1297005	1341145
PC(38:6)	C46 H80 N O8 P	1470525	1798377	1884256	2032359	2020779
PC(38:7)	C46 H78 N O8 P	198782	210968	203273	206033	195999
PC(39:4)	C47 H86 N O8 P	283625	292079	293728	288146	298101
PC(39:4)	C47 H86 N O8 P	151272	135384	144012	142376	150964
PC(39:4)	C47 H86 N O8 P	123634	126616	122703	121819	125245
PC(39:5)	C47 H84 N O8 P	407372	437855	444693	436732	441268
PC(39:5)	C47 H84 N O8 P	286268	282357	284607	279880	282921
PC(39:6)	C47 H82 N O8 P	778647	772446	734360	695131	695117
PC(39:6)	C47 H82 N O8 P	408847	428618	384982	380353	359700
PC(40:3)	C48 H90 N O8 P	244801	264646	272237	259175	231536
PC(40:3)	C48 H90 N O8 P	232102	244366	246057	233466	242872
PC(40:4)	C48 H88 N O8 P	494093	493186	519851	547019	564374
PC(40:5)	C48 H86 N O8 P	3173823	3212960	3159574	3207562	3162342
PC(40:5)	C48 H86 N O8 P	651436	669382	685579	716542	689183
PC(40:6)	C48 H84 N O8 P	947525	952736	990703	1002203	1084080
PC(40:6)	C48 H84 N O8 P	681965	783204	735588	775912	679224
PC(40:6)	C48 H84 N O8 P	274949	311495	333880	334757	350479
PC(40:7)	C48 H82 N O8 P	887314	964023	969234	1007732	1010989
PC(40:7)	C48 H82 N O8 P	2703441	2655620	2620450	2618449	2576651
PC(42:10)	C50 H80 N O8 P	190133	210046	205045	201515	199314
PC(42:10)	C50 H80 N O8 P	149644	163582	163728	158745	160210
PC(42:4)	C50 H92 N O8 P	136224	127466	116496	117718	127006
PC(42:5)	C50 H90 N O8 P	321290	323858	302109	319401	324999
PC(42:8)	C50 H84 N O8 P	252836	234133	229123	222558	224832
PC(42:8)	C50 H84 N O8 P	50404	44223	44833	40161	44062
PC(42:8)	C50 H84 N O8 P	82963.5	98091.5	95117.5	89239.5	91676.5
PC(42:8)	C50 H84 N O8 P	104505	107503	97254	90200	92271
PC(O-16:0/16:0)	C40 H82 N O7 P	1911826	1963322	1962779	1984440	1981033
PC(O-16:0_20:4)	C44 H82 N O7 P	11991812	13133924	13298248	13589890	13771264
PC(O-16:1/18:1)//PC(P-16:0/18:1)	C42 H82 N O7 P	2382614	2486308	2470660	2519370	2530874
PC(O-16:1/18:2)//PC(P-16:0/18:2)	C42 H80 N O7 P	6517048	6840816	6844525	6953886	7063120
PC(O-16:1/20:4))//PC(P-16:0/20:4)	C44 H80 N O7 P	11458407	11984460	12313156	12597141	12649681
PC(O-16:1_22:5)//PC(P-16:0_22:5)	C46 H82 N O7 P	2902964	3078397	3127085	3185018	3271800
PC(O-18:0/20:4)	C46 H86 N O7 P	5694021	5708503	5744640	5694199	5810600
PC(O-18:0_18:2)	C44 H86 N O7 P	2008184	1906629	1890402	1890080	1907192
PC(O-18:0_20:3)	C46 H88 N O7 P	993931	1168815	1063478	997127	971314
PC(O-18:1/18:1)//PC(P-18:0/18:1)	C44 H86 N O7 P	854878	770371	763730	682035	757420
PC(O-18:1/18:2)//PC(P-18:0/18:2)	C44 H84 N O7 P	3417103	3698297	3605956	3657320	3628343
PC(O-18:1/20:4))//PC(P-18:0/20:4)	C46 H84 N O7 P	10470875	11339444	11484258	11641702	11658936
PC(O-18:1/22:6)//PC(P-18:0/22:6)	C48 H84 N O7 P	871949	956930	961051	963274	976723
PC(O-20:0_20:4)	C48 H90 N O7 P	1315398	1402095	1375557	1377387	1421006
PC(O-20:1_20:4))//PC(P-20:0_20:4)	C48 H88 N O7 P	1437442	1445085	1464993	1479883	1514506
PC(O-22:0_20:4)	C50 H94 N O7 P	648652	638935	667523	621209	636806
PC(O-22:1_20:4))//PC(O-22:0_20:4)	C50 H92 N O7 P	2344653	2363427	2402337	2395522	2466028
PC(O-22:2_20:4))//PC(O-22:1_20:4)	C50 H90 N O7 P	546143	516416	533849	549553	593017
PC(O-24:1_20:4))//PC(P-24:0_20:4)	C52 H96 N O7 P	1958977	2134779	2115578	2051199	2113357
PC(O-24:1_22:6)//PC(P-24:0_22:6)	C54 H96 N O7 P	323915	359935	363693	371179	342055
PC(O-24:2_20:4))//PC(P-24:1_20:4)	C52 H94 N O7 P	1807195	1845046	1849890	1836887	1869624
PC(O-30:0)	C38 H78 N O7 P	221465	225828	225710	234832	244211
PC(O-30:1)//PC(P-30:0)	C38 H76 N O7 P	204954	220348	216326	210236	217667
PC(O-32:1)//PC(P-32:0)	C40 H80 N O7 P	255541	302473	299814	324180	315851
PC(O-32:1)//PC(P-32:0)	C40 H80 N O7 P	1491988	1562816	1594144	1634198	1656332
PC(O-34:0)	C42 H86 N O7 P	406753	392078	387967	390792	416399
PC(O-34:1)//PC(P-34:0)	C42 H84 N O7 P	3633788	3854387	3817514	3849629	3896018
PC(O-34:2)//PC(P-34:1)	C42 H82 N O7 P	4812401	5032469	4966131	5024950	5076527
PC(O-35:3)//PC(P-35:2)	C43 H82 N O7 P	760555	768504	756752	744864	763418
PC(O-36:1)//PC(P-36:0)	C44 H88 N O7 P	1863120	1969781	1986819	1956493	1959296
PC(O-36:2)//PC(P-36:1)	C44 H86 N O7 P	636176	585894	636284	623156	586542
PC(O-36:3)//PC(P-36:2)	C44 H84 N O7 P	2.19967e+06	2.26821e+06	2.24655e+06	2.32101e+06	2.26218e+06
PC(O-36:3)//PC(P-36:2)	C44 H84 N O7 P	1595186	1561423	1550420	1529881	1536545
PC(O-36:4))//PC(P-36:3)	C44 H82 N O7 P	2367287	2436357	2389348	2392267	2361105
PC(O-36:5)//PC(P-36:4)	C44 H80 N O7 P	828395	943316	927712	929365	913784
PC(O-36:6)//PC(P-36:5)	C44 H78 N O7 P	646424	651629	658437	639133	637899
PC(O-37:4))//PC(P-37:3)	C45 H84 N O7 P	994920	974364	1085354	1017861	969702
PC(O-37:5)//PC(P-37:4)	C45 H82 N O7 P	804870	918510	916782	945310	959624
PC(O-37:5)//PC(P-37:4)	C45 H82 N O7 P	472321	473977	461419	479644	501949
PC(O-37:9)//PC(P-37:8)	C45 H74 N O7 P	309985	345496	334790	345095	344033
PC(O-37:9)//PC(P-37:8)	C45 H74 N O7 P	144158	145992	154905	138161	144743
PC(O-38:4))//PC(P-38:3)	C46 H86 N O7 P	1413465	1494326	1562908	1593581	1616792
PC(O-38:4))//PC(P-38:3)	C46 H86 N O7 P	1220528	1328301	1360233	1375610	1401277
PC(O-38:5)//PC(P-38:4)	C46 H84 N O7 P	2299043	2445451	2380808	2235870	2385403
PC(O-38:5)//PC(P-38:4)	C46 H84 N O7 P	1087089	1101746	1129637	1114762	1121708
PC(O-38:5)//PC(P-38:4)	C46 H84 N O7 P	969111	942451	910910	908801	905184
PC(O-38:5)//PC(P-38:4)	C46 H84 N O7 P	3311548	3021597	2852305	2731763	2674675
PC(O-38:6)//PC(P-38:5)	C46 H82 N O7 P	647045	623521	632154	610293	624801
PC(O-38:6)//PC(P-38:5)	C46 H82 N O7 P	1922796	2033678	2074208	2158667	2124844
PC(O-38:8)//PC(P-38:7)	C46 H78 N O7 P	424462	497707	503516	530074	542478
PC(O-39:10)//PC(P-39:9)	C47 H76 N O7 P	1831983	2262013	2481014	2706586	2716628
PC(O-39:8)//PC(P-39:7)	C47 H80 N O7 P	156962	123442	131692	132575	131630
PC(O-39:9)//PC(P-39:8)	C47 H78 N O7 P	153291	157625	165682	145108	153857
PC(O-40:5)//PC(P-40:4)	C48 H88 N O7 P	1445967	1453610	1473518	1488408	1523031
PC(O-40:6)//PC(P-40:5)	C48 H86 N O7 P	517666	511900	499277	528240	502283
PC(O-40:6)//PC(P-40:5)	C48 H86 N O7 P	965561	813529	810010	751976	744791
PC(O-40:6)//PC(P-40:5)	C48 H86 N O7 P	882026	923297	932697	939126	942011
PC(O-40:7)//PC(P-40:6)	C48 H84 N O7 P	363366	377028	372385	376222	386893
PC(O-40:8)//PC(P-40:7)	C48 H82 N O7 P	476169	563437	596545	567199	598849
PC(O-42:7)//PC(P-42:6)	C50 H88 N O7 P	108862	99485.5	121450	117258	100528
PC(O-42:8)//PC(P-42:7)	C50 H86 N O7 P	151336	164096	157970	174230	162092
PC(O-43:2)//PC(P-43:1)	C51 H100 N O7 P	164411	178863	166039	152783	189964
PC(O-44:4))//PC(P-44:3)	C52 H98 N O7 P	230766	247631	242424	256196	231205
PC(O-44:6)//PC(P-44:5)	C52 H94 N O7 P	361510	359669	361428	365480	366789
PC(O-46:5)//PC(P-46:4)	C54 H100 N O7 P	276310	290862	269976	280954	289686
PC(O-46:6)//PC(P-46:5)	C54 H98 N O7 P	353536	373346	363204	373225	367680
PC(O-46:8)//PC(P-46:7)	C54 H94 N O7 P	65560.5	87052.5	90576.5	93572.5	100574
PC(O-47:12)//PC(P-47:11)	C55 H88 N O7 P	184410	183135	190839	175869	180687
PE(16:0/18:1)	C39 H76 N O8 P	667621	680835	702707	683314	684692
PE(16:0/18:2)	C39 H74 N O8 P	774037	764532	779303	803307	798587
PE(16:0/20:2)	C41 H78 N O8 P	205288	227365	249083	263957	374542
PE(16:0/20:4)	C41 H74 N O8 P	957166	999963	981074	1006596	996173
PE(16:0/20:5)	C41 H72 N O8 P	102533	107133	106951	114024	109045
PE(16:0/22:6)	C43 H74 N O8 P	863211	888790	881484	908144	906694
PE(18:0/18:1)	C41 H80 N O8 P	392572	440846	424033	382327	480866
PE(18:0/18:2)	C41 H78 N O8 P	1301177	1383489	1508820	1466216	1482208
PE(18:0/20:4)	C43 H78 N O8 P	2485203	2526513	2595278	2636090	2610193
PE(18:0/22:5)	C45 H80 N O8 P	159734	144845	159450	156023	158741
PE(18:0/22:6)	C45 H78 N O8 P	598278	648528	667475	663971	666360
PE(18:1/18:2)	C41 H76 N O8 P	500346	527962	557394	563480	567101
PE(18:1/20:4)	C43 H76 N O8 P	595579	600349	575174	603847	579133
PE(40:5)	C45 H80 N O8 P	103848	112884	105484	126022	101094
PE(40:9)	C45 H72 N O8 P	136150	161984	156816	157337	157913
PE(O-16:1/20:4)//PE(P-16:0/20:4)	C41 H74 N O7 P	1933421	2050565	2063054	2048177	2107811
PE(O-16:1/20:5)//PE(P-16:0/20:5)	C41 H72 N O7 P	185544	182477	191719	191391	181662
PE(O-16:1/22:6)//PE(P-16:0/22:6)	C43 H74 N O7 P	1009420	1069777	1080756	1123865	1129622
PE(O-16:1_18:2)//PE(P-16:0_18:2)	C39 H74 N O7 P	728333	840126	849374	915370	892396
PE(O-18:0_20:4)	C43 H80 N O7 P	578957	591773	575413	568246	555999
PE(O-18:1/18:1)//PE(P-18:0/18:1)	C41 H80 N O7 P	348584	358537	359236	344331	355375
PE(O-18:1/18:2)//PE(P-18:0/18:2)	C41 H78 N O7 P	1302132	1277974	1265839	1264523	1264573
PE(O-18:1/20:4)//PE(P-18:0/20:4)	C43 H78 N O7 P	3672410	3665428	3680840	3694055	3731334
PE(O-18:1/22:5)//PE(P-18:0/22:5)	C45 H80 N O7 P	499671	484804	482537	495982	476696
PE(O-18:1/22:6)//PE(P-18:0/22:6)	C45 H78 N O7 P	1125866	1181633	1152868	1118133	1155416
PE(O-18:1_20:3)//PE(P-18:0_20:3)	C43 H80 N O7 P	720740	701411	744664	758563	762798
PE(O-18:1_22:4)//PE(P-18:0_22:4)	C45 H84 N O7 P	216337	245008	212212	200335	214961
PE(O-18:2/18:2)//PE(P-18:1/18:2)	C41 H76 N O7 P	-86786	316017	377992	437145	424621
PE(O-18:2/20:4//PE(P-18:1/20:4)	C43 H76 N O7 P	1826362	1901572	1899033	1907170	1898925
PE(O-18:2/22:6)//PE(P-18:1/22:6)	C45 H76 N O7 P	373395	399121	421404	403392	410114
PE(O-20:1/20:4)//PE(P-20:0/20:4)	C45 H82 N O7 P	250498	238845	252093	237124	251123
PE(O-20:1_18:2)//PE(P-20:0_18:2)	C43 H82 N O7 P	272330	258223	259804	248460	275903
PE(O-36:4)//PE(P-36:3)	C41 H76 N O7 P	344112	413202	426142	435082	436119
PE(O-36:4)//PE(P-36:3)	C41 H76 N O7 P	209458	81319.5	42724.5	12829.5	11349.5
PE(O-38:5)//PE(P-38:4)	C43 H78 N O7 P	372038	454186	468109	457781	464189
PE(O-38:6)//PE(P-38:5)	C43 H76 N O7 P	386718	459721	484020	499886	499159
PE(O-38:6)//PE(P-38:5)	C43 H76 N O7 P	199141	225478	227025	236581	247144
PE(O-42:6)//PE(P-42:5)	C47 H84 N O7 P	136124	145821	143066	123528	125359
PE(O-42:7)//PE(P-42:6)	C47 H82 N O7 P	286419	320011	335105	300077	322647
SM(d16:0/26:4)	C47 H89 N2 O6 P	2202784	2541080	2594478	2756774	2672123
SM(d18:0/14:0)	C37 H77 N2 O6 P	106621	133099	135821	130054	154355
SM(d18:0/16:0)	C39 H81 N2 O6 P	4309343	4464217	4617013	4576520	4634604
SM(d18:0/18:0)	C41 H85 N2 O6 P	1385607	1408960	1359575	1393364	1390895
SM(d18:0/20:0)	C43 H89 N2 O6 P	504364	532987	520660	515604	536684
SM(d18:0/22:0)	C45 H93 N2 O6 P	3737132	3801126	3785074	3732326	3886965
SM(d18:0/24:1)	C47 H95 N2 O6 P	1024375	1237617	1217838	923204	943721
SM(d18:1/12:0)	C35 H71 N2 O6 P	164024	171648	166782	154186	160603
SM(d18:1/14:0)	C37 H75 N2 O6 P	4959078	5057513	5183351	5147157	5232515
SM(d18:1/15:0)	C38 H77 N2 O6 P	2899205	2990686	3017968	3035062	3106508
SM(d18:1/16:0)	C39 H79 N2 O6 P	110237207	114672863	114168184	115520942	115174046
SM(d18:1/17:0)	C40 H81 N2 O6 P	1886087	1897612	1925476	1921070	1969417
SM(d18:1/18:0)	C41 H83 N2 O6 P	14979737	15744717	15589124	15688966	15545630
SM(d18:1/18:1)	C41 H81 N2 O6 P	2190200	1568661	1470826	1383297	1364293
SM(d18:1/19:0)	C42 H85 N2 O6 P	663204	624645	615251	666062	673799
SM(d18:1/22:0)	C45 H91 N2 O6 P	34249011	34533157	35038972	34549504	35504975
SM(d18:1/22:1)	C45 H89 N2 O6 P	3246950	3855087	3991647	4097122	4071741
SM(d18:1/23:0)	C46 H93 N2 O6 P	10777288	11280547	11074044	11252262	11395848
SM(d18:1/24:0)	C47 H95 N2 O6 P	18520742	19582531	19075730	18990821	19936105
SM(d18:1/24:1)	C47 H93 N2 O6 P	58897616	58357401	58365844	58080139	60521601
SM(d18:1/25:0)	C48 H97 N2 O6 P	934358	824154	842231	948480	874717
SM(d18:1/26:0)	C49 H99 N2 O6 P	151424	161205	150784	161688	154703
SM(d18:1/26:1)	C49 H97 N2 O6 P	458578	458469	461379	456982	458231
SM(d18:2/14:0)	C37 H73 N2 O6 P	499542	500588	519313	553347	535391
SM(d18:2/16:0)	C39 H77 N2 O6 P	9731229	10282254	10161743	10485840	10678929
SM(d18:2/18:0)	C41 H81 N2 O6 P	5911316	6394920	6759111	6882587	6935746
SM(d18:2/18:1)	C41 H79 N2 O6 P	614235	614940	600961	604472	615924
SM(d18:2/20:0)	C43 H85 N2 O6 P	4046751	4345685	4308867	4355912	4247895
SM(d18:2/22:0)	C45 H89 N2 O6 P	14584467	14198984	14171778	14760357	14614196
SM(d18:2/22:1)	C45 H87 N2 O6 P	1282308	1446061	1516354	1625359	1579369
SM(d18:2/23:0)	C46 H91 N2 O6 P	6.39345e+06	5.91912e+06	5.78971e+06	5.64189e+06	5.85757e+06
SM(d18:2/24:2)	C47 H89 N2 O6 P	1134320	995781	949201	964396	963307
SM(d18:2/25:0)	C48 H95 N2 O6 P	1529582	1667454	1637827	1659228	1699450
SM(d19:1/16:0)	C40 H81 N2 O6 P	520754	582870	594202	580338	581119
SM(d19:1/18:0)	C42 H85 N2 O6 P	446475	415720	417681	378911	411140
SM(d19:1/22:1)	C46 H91 N2 O6 P	6437769	5963434	5834031	5686204	5901889
SM(d34:1)	C39 H79 N2 O6 P	724134	742598	738265	737272	759316
SM(d36:3)	C41 H79 N2 O6 P	178152	196140	199966	258072	252292
SM(d36:3)	C41 H79 N2 O6 P	181268	186287	189099	183199	183368
SM(d38:1)	C43 H87 N2 O6 P	10124384	10034993	10060818	10186556	10308971
SM(d38:1)	C43 H87 N2 O6 P	75272	88366	102420	93184	89275
SM(d39:1)	C44 H89 N2 O6 P	3400693	3598880	3619603	3659441	3575560
SM(d39:1)	C44 H89 N2 O6 P	133185	144358	136728	145900	148158
SM(d40:1)	C45 H91 N2 O6 P	34159794	34747353	35154385	34745726	35740735
SM(d40:1)	C45 H91 N2 O6 P	365146	400400	395635	406005	390728
SM(d40:3)	C45 H87 N2 O6 P	1091604	1030937	984989	956907	961616
SM(d41:1)	C46 H93 N2 O6 P	10837027	11342130	11135183	11313845	11457122
SM(d42:1)	C47 H95 N2 O6 P	18521817	19582391	19075730	18990821	19936043
SM(d42:2)	C47 H93 N2 O6 P	58884714	58357401	58365598	58080139	60521795
SM(d42:3)	C47 H91 N2 O6 P	21750827	23226063	23000630	23893734	23617432
SM(d43:1)	C48 H97 N2 O6 P	840421	845839	839834	891579	861577
TG(10:0_8:0_8:0)	C29 H54 O6	54072.5	61252.5	33545.5	49221.5	50708.5
TG(14:0_16:0_18:0)	C51 H98 O6	7.78483e+06	7.91465e+06	7.89793e+06	7.82631e+06	7.91261e+06
TG(16:0_18:0_18:1)	C53 H100 O6	73714531	73301262	73413097	72687140	73715385
TG(16:0_18:1_18:1)	C55 H102 O6	208877380	207251380	206425850	205049826	206995972
TG(16:0_18:1_18:2)	C55 H100 O6	230396121	227727945	224186428	224711794	226321519
TG(16:0_18:2_18:2)	C55 H98 O6	147940826	148215356	145142467	146493340	147306798
TG(18:0_18:1_18:2)	C57 H104 O6	4.08758e+07	3.69607e+07	3.40624e+07	2.50677e+07	2.50708e+07
TG(18:1/18:1/18:1)	C57 H104 O6	3.90364e+07	4.96457e+07	5.24897e+07	5.3862e+07	5.47545e+07
TG(36:0)	C39 H74 O6	45252.5	36445.5	31175.5	37396.5	54871.5
TG(36:0)	C39 H74 O6	47773	30221	52103	33744	42727
TG(38:0)	C41 H78 O6	23456	13326	12318	20588	10380
TG(38:1)	C41 H76 O6	176062	197344	185340	182336	161720
TG(40:0)	C43 H82 O6	281652	293670	281791	296611	301281
TG(40:1)	C43 H80 O6	395579	412276	415399	394604	401289
TG(40:2)	C43 H78 O6	215953	209558	214141	208201	214415
TG(42:0)	C45 H86 O6	681226	718678	701070	689140	690374
TG(42:1)	C45 H84 O6	867353	938662	915160	887626	883274
TG(42:2)	C45 H82 O6	428504	451925	439892	432172	448691
TG(44:0)	C47 H90 O6	1152195	1205132	1171549	1154753	1164148
TG(44:1)	C47 H88 O6	1784925	1842079	1824110	1822025	1829241
TG(44:2)	C47 H86 O6	1074616	1139978	1097814	1073135	1088162
TG(44:3)	C47 H84 O6	372361	375828	366914	366776	382924
TG(45:1)	C48 H90 O6	NaN	NaN	NaN	NaN	NaN
TG(46:0)	C49 H94 O6	2.60566e+06	2.54328e+06	2.51678e+06	2.51685e+06	2.52324e+06
TG(46:1)	C49 H92 O6	6.15389e+06	6.51597e+06	6.36794e+06	6.38522e+06	6.41576e+06
TG(46:2)	C49 H90 O6	4.38772e+06	4.35714e+06	4.35232e+06	4.41367e+06	4.4306e+06
TG(46:3)	C49 H88 O6	1483814	1518192	1491333	1455822	1495551
TG(46:4)	C49 H86 O6	231412	238252	246954	237322	252246
TG(46:4)	C49 H86 O6	86600	103797	60983	69153	84593
TG(47:0)	C50 H96 O6	290390	270020	251084	202260	187078
TG(47:0)	C50 H96 O6	33871.5	NaN	NaN	100886	120530
TG(47:1)	C50 H94 O6	895717	844160	793051	785336	818014
TG(47:1)	C50 H94 O6	894482	932868	884732	878402	816780
TG(47:2)	C50 H92 O6	843588	850248	779618	782381	847841
TG(48:0)	C51 H98 O6	NaN	99642.5	63688.5	91795.5	94826.5
TG(48:1)	C51 H96 O6	24392809	23894636	23546736	23732373	23822558
TG(48:2)	C51 H94 O6	23219490	23668851	23431965	23284041	23804908
TG(48:3)	C51 H92 O6	8747421	9202045	9055142	9100678	9172074
TG(48:4)	C51 H90 O6	1.98788e+06	2.07038e+06	2.03165e+06	2.02565e+06	2.06112e+06
TG(48:4)	C51 H90 O6	641066	584598	567371	559826	583033
TG(48:5)	C51 H88 O6	733466	721654	700474	700034	709538
TG(48:5)	C51 H88 O6	739997	739137	715231	714677	747480
TG(49:0)	C52 H100 O6	674322	626336	617332	593576	627432
TG(49:0)	C52 H100 O6	328310	231538	204810	223134	218934
TG(49:1)	C52 H98 O6	3653933	3332821	3230025	3228122	3300609
TG(49:1)	C52 H98 O6	1.12802e+06	1.31299e+06	1.27522e+06	1.36495e+06	1.12734e+06
TG(49:2)	C52 H96 O6	3.69889e+06	3.8144e+06	3.74364e+06	3.49813e+06	3.52766e+06
TG(49:3)	C52 H94 O6	1584001	1634867	1654686	1597231	1625119
TG(50:0)	C53 H102 O6	7349874	7042033	7277114	7273340	7301553
TG(50:2)	C53 H98 O6	104326188	103466829	101489040	101959733	102821387
TG(50:2)	C53 H98 O6	1.04213e+08	1.03424e+08	1.01297e+08	1.0175e+08	1.02613e+08
TG(50:3)	C53 H96 O6	5.56554e+07	5.68352e+07	5.75267e+07	5.79763e+07	5.87739e+07
TG(50:4)	C53 H94 O6	1.74522e+07	1.78929e+07	1.79224e+07	1.78306e+07	1.79397e+07
TG(50:4)	C53 H94 O6	2.33536e+06	2.1321e+06	2.02836e+06	1.96122e+06	2.01484e+06
TG(50:5)	C53 H92 O6	2955286	2970866	3239625	3220255	3230946
TG(50:5)	C53 H92 O6	1773152	1827511	1759804	1749709	1517177
TG(50:6)	C53 H90 O6	653448	644366	624066	613176	691012
TG(51:0)	C54 H104 O6	174918	198008	189380	186654	198248
TG(51:0)	C54 H104 O6	365422	336803	307135	322235	314998
TG(51:1)	C54 H102 O6	1094163	1097958	1050859	1061356	1059420
TG(51:1)	C54 H102 O6	2638109	3082474	3102492	3113857	3204946
TG(51:2)	C54 H100 O6	10758462	10581292	10408173	10537501	10673402
TG(51:3)	C54 H98 O6	7.8716e+06	7.99887e+06	7.84358e+06	7.90462e+06	8.13572e+06
TG(51:4)	C54 H96 O6	2.7435e+06	2.85917e+06	2.77948e+06	2.78734e+06	2.81584e+06
TG(51:5)	C54 H94 O6	968537	895680	876631	870045	949550
TG(52:0)	C55 H106 O6	1.84891e+06	1.90384e+06	1.76984e+06	1.70734e+06	1.80361e+06
TG(52:1)	C55 H104 O6	3.30924e+07	3.21453e+07	3.24343e+07	3.19151e+07	3.41444e+07
TG(52:4)	C55 H98 O6	6.7699e+06	5.93297e+06	5.73209e+06	5.66646e+06	5.752e+06
TG(52:5)	C55 H96 O6	33553986	33660327	33558081	34958584	35622004
TG(52:5)	C55 H96 O6	35043004	35385057	35066329	34859274	37156315
TG(52:5)	C55 H96 O6	7857467	8445794	7958801	7723977	7978003
TG(52:6)	C55 H94 O6	2632210	3161084	3168464	3098345	3179798
TG(52:6)	C55 H94 O6	4240487	3915233	3832277	3771750	3873876
TG(53:1)	C56 H106 O6	634280	585000	570617	568284	560007
TG(53:1)	C56 H106 O6	336061	342377	318785	326525	277153
TG(53:2)	C56 H104 O6	4.23694e+06	4.17865e+06	4.12324e+06	4.18163e+06	4.28709e+06
TG(53:2)	C56 H104 O6	4342490	4256657	4214093	4275592	4391997
TG(53:3)	C56 H102 O6	5586916	4980286	4640920	4506230	4541439
TG(53:3)	C56 H102 O6	3149107	3930662	3881430	3691557	3755354
TG(53:4)	C56 H100 O6	7.4237e+06	6.85501e+06	6.62297e+06	6.58299e+06	6.73896e+06
TG(53:4)	C56 H100 O6	5882590	5738015	5559500	5570120	5652494
TG(53:5)	C56 H98 O6	2.01779e+06	2.09205e+06	2.01773e+06	1.95864e+06	2.04957e+06
TG(54:0)	C57 H110 O6	267628	245044	221606	214272	214888
TG(54:1)	C57 H108 O6	4289453	4286963	4200855	4293824	4271844
TG(54:2)	C57 H106 O6	3.02876e+07	2.95101e+07	2.98203e+07	2.93916e+07	3.10141e+07
TG(54:4)	C57 H102 O6	8.64745e+07	8.61458e+07	8.4921e+07	8.57831e+07	8.70067e+07
TG(54:4)	C57 H102 O6	85423948	85281550	84114455	84984490	86178805
TG(54:5)	C57 H100 O6	59759865	59790290	58806998	59532902	59801314
TG(54:5)	C57 H100 O6	24392748	24269848	23482126	23700559	23994199
TG(54:6)	C57 H98 O6	2.32142e+07	2.46972e+07	2.44407e+07	2.41966e+07	2.48171e+07
TG(54:6)	C57 H98 O6	20932710	21702063	21130633	20814587	21259827
TG(54:7)	C57 H96 O6	5.5615e+06	5.56907e+06	5.61867e+06	5.54557e+06	5.63941e+06
TG(54:7)	C57 H96 O6	5583027	5581184	5561615	5575157	5686981
TG(54:7)	C57 H96 O6	6.04316e+06	6.11501e+06	6.16977e+06	6.13695e+06	6.18826e+06
TG(54:7)	C57 H96 O6	6198874	5670906	5537761	5542806	5609713
TG(54:8)	C57 H94 O6	897830	813109	771103	790852	799141
TG(54:8)	C57 H94 O6	470831	512962	499109	499791	478574
TG(54:8)	C57 H94 O6	718016	814992	781647	773765	788304
TG(55:3)	C58 H106 O6	628332	640997	715038	747872	755884
TG(55:6)	C58 H100 O6	469754	516301	507023	434088	443425
TG(56:2)	C59 H110 O6	998412	1131831	1167300	1191492	1204625
TG(56:2)	C59 H110 O6	350759	285983	243447	240766	226266
TG(56:3)	C59 H108 O6	2.87664e+06	3.08742e+06	2.06011e+06	3.16402e+06	3.13851e+06
TG(56:4)	C59 H106 O6	1993460	2251879	2317985	2355742	2446030
TG(56:4)	C59 H106 O6	2247382	1864304	1714244	1718196	1704596
TG(56:4)	C59 H106 O6	594410	530892	511883	515775	511852
TG(56:5)	C59 H104 O6	7687108	7686938	6944625	6987220	7112159
TG(56:5)	C59 H104 O6	5985400	6346404	6010482	6122432	6210356
TG(56:6)	C59 H102 O6	27778092	27063794	26633187	26556226	26800533
TG(56:6)	C59 H102 O6	3348612	3227305	3274725	4008613	3992789
TG(56:6)	C59 H102 O6	27223637	26515657	26183521	26374160	26614586
TG(56:7)	C59 H100 O6	15277684	15759673	16254394	15993118	16405664
TG(56:7)	C59 H100 O6	5985062	6070350	5868863	5785232	5964009
TG(56:8)	C59 H98 O6	4885633	5354896	5271601	5372284	5415754
TG(56:8)	C59 H98 O6	6587796	6021197	6628619	6514951	6617168
TG(56:9)	C59 H96 O6	1848797	1855570	1954003	1942878	1979705
TG(56:9)	C59 H96 O6	646689	708542	665778	528480	553571
TG(58:2)	C61 H114 O6	434751	488463	514483	523278	526646
TG(58:3)	C61 H112 O6	482785	429572	405797	404162	407286
TG(58:3)	C61 H112 O6	313718	356714	372247	384897	404933
TG(58:4)	C61 H110 O6	204177	223452	234861	233440	232614
TG(58:4)	C61 H110 O6	283342	250953	238835	243475	247198
TG(58:5)	C61 H108 O6	211804	210852	204960	219908	212934
TG(58:6)	C61 H106 O6	1270346	1449523	1428808	1544281	1514913
TG(58:6)	C61 H106 O6	1235538	1241957	1163517	991513	1001873
TG(58:7)	C61 H104 O6	2374771	2375299	2609840	2659893	2651436
TG(58:7)	C61 H104 O6	1387733	1149754	1093605	1061575	1052588
TG(58:7)	C61 H104 O6	513775	475862	448706	448922	463309
TG(58:8)	C61 H102 O6	2153439	1980136	1936763	1888514	1930579
TG(58:8)	C61 H102 O6	1065828	1145029	1153165	1141478	1171793
TG(58:8)	C61 H102 O6	1619250	1821849	1845635	1811150	1831779
TG(58:9)	C61 H100 O6	3113865	3179076	3049667	3026237	3110699
TG(58:9)	C61 H100 O6	303710	260331	245708	235659	247394
TG(58:9)	C61 H100 O6	573663	521178	542361	660263	661520
TG(8:0_8:0_8:0)	C27 H50 O6	25657	6097	15983	28329	18922

## Sheet: Table S6B
Table S6B. TFE results in NIST SRM 1950 in ESI(–)
		Abundance
Lipid specie	Molecular formula	NIST SRM ESI(–).r001	NIST SRM ESI(–).r002	NIST SRM ESI(–).r003	NIST SRM ESI(–).r004	NIST SRM ESI(–).r005
FA(14:0)	C14 H28 O2	972076	1.09528e+06	1.16077e+06	1.08354e+06	1.09217e+06
FA(14:1)	C14 H26 O2	161482	174423	173686	157216	177128
FA(15:0)	C15 H30 O2	244987	234995	251399	235193	191645
FA(16:0)	C16 H32 O2	35905978	36396158	34629458	34394901	29108339
FA(16:1)	C16 H30 O2	6688004	6550661	6417179	6380916	6293338
FA(16:2)	C16 H28 O2	67905	64068	64078	62037	81201
FA(16:3)	C16 H26 O2	21506	19667	25232	21225	20560
FA(17:0)	C17 H34 O2	707372	652770	624934	649918	574828
FA(17:0)	C17 H34 O2	605939	573325	548214	626110	610893
FA(17:1)	C17 H32 O2	530911	517789	509026	525519	521507
FA(18:0)	C18 H36 O2	15510144	20257734	19029799	13569733	8636131
FA(18:1)	C18 H34 O2	65996718	66404952	65428031	66068238	65144294
FA(18:2)	C18 H32 O2	3.35608e+07	3.21038e+07	3.34748e+07	3.40181e+07	3.40941e+07
FA(18:3)	C18 H30 O2	2523870	2503015	2470334	2509327	2557124
FA(19:0)	C19 H38 O2	62118.5	50112.5	50561.5	44887.5	39036.5
FA(19:1)	C19 H36 O2	166604	179171	167666	154126	160960
FA(20:0)	C20 H40 O2	163938	176086	164736	209512	129482
FA(20:1)	C20 H38 O2	732435	717106	696895	707806	707421
FA(20:2)	C20 H36 O2	606722	602232	599738	593720	609358
FA(20:3)	C20 H34 O2	687824	672576	660932	692503	715598
FA(20:3)	C20 H34 O2	128528	119829	121466	120331	138333
FA(20:4)	C20 H32 O2	3111805	3035747	3049787	3095066	3234178
FA(20:5)	C20 H30 O2	276069	268333	258509	267407	273468
FA(22:0)	C22 H44 O2	180460	143570	135358	172966	9377.5
FA(22:1)	C22 H42 O2	71074.5	75475.5	72180.5	76799.5	126738
FA(22:2)	C22 H40 O2	29539	26844	25875	25346	25325
FA(22:3)	C22 H38 O2	28351	26552	25349	24450	26269
FA(22:3)	C22 H38 O2	23843	21497	23480	20712	21503
FA(22:4)	C22 H36 O2	398992	408991	417621	420099	422468
FA(22:5)	C22 H34 O2	381371	361560	334865	390335	398826
FA(22:5)	C22 H34 O2	152145	140507	154334	143065	159045
FA(22:6)	C22 H32 O2	892489	865357	837337	846303	905264
FA(23:0)	C23 H46 O2	87994.5	91174.5	93738.5	67916.5	74984.5
FA(24:0)	C24 H48 O2	243904	261122	248160	220805	208577
FA(24:1)	C24 H46 O2	159467	151614	155551	152752	162877
FA(26:0)	C26 H52 O2	120373	115855	116082	121434	115134
FAHFA(34:2)	C34 H62 O4	58742.5	58225.5	51185.5	55474.5	42247.5
FAHFA(36:1)	C38 H70 O4	30548	33942	30110	31985	18842
FAHFA(38:4)	C38 H66 O4	94371	90109	96199	95827	96420
FAHFA(38:6)	C38 H62 O4	26066	23211	25005	27817	26537
LPI(0:0/16:0)	C25 H49 O12 P	952	1228	534	970	0
LPI(16:0/0:0)	C25 H49 O12 P	3164	2854	3219	3885	18769
LPI(0:0/18:0)	C27 H53 O12 P	5707	6565	5432	4570	63278
LPI(18:0/0:0)	C27 H53 O12 P	12692	16632	13489	13368	124174
LPI(0:0/18:1)	C27 H51 O12 P	6047.5	6941.5	4225.5	8370.5	20764.5
LPI(18:1/0:0)	C27 H51 O12 P	11805	10755	10566	11301	38636
LPI(0:0/18:2)	C27 H49 O12 P	6496	5074	5509	5900	17738
LPI(18:2/0:0)	C27 H49 O12 P	10000	9215	9519	9800	36114
LPI(0:0/20:4)	C29 H49 O12 P	3668	5654	3010	4797	21582
LPI(20:4/0:0)	C29 H49 O12 P	8397	7895	10413	11679	49937
PI(32:0)	C41 H79 O13 P	30981	29423	31088	29084	24921
PI(16:0/16:1)	C41 H77 O13 P	61781	62150	67574	67186	52057
PI(16:0/18:1)	C43 H81 O13 P	331485	336536	329145	329586	278176
PI(18:0/16:1)	C43 H81 O13 P	326048	328261	321628	324121	269600
PI(16:0/18:2)	C43 H79 O13 P	309019	297380	294128	296695	246980
PI(16:0/20:3)	C45 H81 O13 P	128635	124720	122599	127976	104400
PI(16:0/20:4)	C45 H79 O13 P	297323	293438	277379	288940	245997
PI(18:0/18:1)	C45 H85 O13 P	257714	286638	278007	287176	224130
PI(18:0/18:2)	C45 H83 O13 P	95587	114361	101626	97089	98627
PI(18:1/18:1)	C45 H83 O13 P	838405	858690	870948	900306	726507
PI(18:1/18:2)	C45 H81 O13 P	84561.5	98790.5	93836.5	89152.5	74479.5
PI(16:0/22:5)	C47 H81 O13 P	78045	96634	106027	96051	78873
PI(16:0/22:6)	C47 H79 O13 P	39901	40380	38741	39349	28530
PI(18:0/20:3)	C47 H85 O13 P	282170	287239	277206	268198	240149
PI(18:0/20:4)	C47 H83 O13 P	2769757	2791852	2686995	2784960	2251078
PI(18:1/20:4)	C47 H81 O13 P	86696	150135	141456	157024	126269
PI(18:0/22:5)	C49 H85 O13 P	73877	73427	75050	74300	62780
PI(18:0/22:6)	C49 H83 O13 P	94361	85517	103234	101222	85633
Cer(d18:0_16:0)	C34 H69 N O3	94985	93087	93146	86445	123729
Cer(d18:1/16:0)	C34 H67 N O3	487672	504313	481629	467002	493007
Cer(d18:1/16:1)	C34 H65 N O3	78850	73988	80308	78721	80470
Cer(d18:0/18:0)	C36 H73 N O3	56751	67232	66603	55362	105695
Cer(d18:1/18:0)	C36 H71 N O3	224174	219717	213449	222681	222481
Cer(d18:1/20:0)	C38 H75 N O3	388649	354300	345026	373722	437320
Cer(d18:1/20:1)	C38 H73 N O3	47313	51403	42622	32723	46522
Cer(d18:0/22:0)	C40 H81 N O3	346477	335834	316823	302379	381175
Cer(d18:1/22:0)	C40 H79 N O3	2.25212e+06	2.2088e+06	2.15473e+06	2.07548e+06	2.18244e+06
Cer(d18:1/22:1)	C40 H77 N O3	548879	598349	598500	541500	869128
Cer(d18:2/22:0)	C40 H77 N O3	643498	633496	655695	574444	1066948
Cer(d18:0/23:0)	C41 H83 N O3	242442	212131	220253	232632	241020
Cer(d18:1/23:0)	C41 H81 N O3	2004671	2023828	2033090	2057978	2037386
Cer(d18:1/23:1)	C41 H79 N O3	533897	546105	534938	536806	543112
Cer(d18:2/23:0)	C41 H79 N O3	557194	558185	541958	558122	533417
Cer(d18:0/24:0)	C42 H85 N O3	535344	503724	502582	507520	556298
Cer(d18:0/24:1)	C42 H83 N O3	492658	428327	421314	496714	498481
Cer(d18:1/24:0)	C42 H83 N O3	7063431	7413244	7155745	7048746	7481321
Cer(d18:1/24:1)	C42 H81 N O3	675760	453958	433190	564842	758746
Cer(d18:2/24:0)	C42 H81 N O3	3627876	3310293	3246405	3603276	3475726
Cer(d18:0/25:0)	C43 H87 N O3	49831.5	49242.5	42946.5	60587.5	65650.5
Cer(d18:1/25:0)	C43 H85 N O3	798508	804205	790033	809489	824815
Cer(d18:1/25:1)	C43 H83 N O3	79136	104524	100938	80363	132385
Cer(d19:1/24:0)	C43 H85 N O3	850895	845425	831136	845546	843326
Cer(d20:0/24:0)	C44 H89 N O3	41419.5	54200.5	35793.5	47819.5	20738.5
Cer(d20:1/24:0)	C44 H87 N O3	192217	195843	184548	182995	199262
Cer(d44:1)	C44 H87 N O3	190199	182462	171206	180543	196568
Cer(d18:1/26:1)	C44 H85 N O3	3.437e+06	3.58008e+06	3.49906e+06	3.49293e+06	3.26928e+06
Cer(d22:0/24:0)	C46 H93 N O3	25796.5	25004.5	36230.5	13928.5	22213.5
