# Supplementary material for: Highly reliable LC-MS lipidomics database for efficient human plasma profiling based on NIST SRM 1950
Source: J Lipid Res. 2024 Oct 10;65(11):100671. doi: 10.1016/j.jlr.2024.100671 (PMC11607663; doi:10.1016/j.jlr.2024.100671)
Supplement: Supplemental Table S7 [file mmc7.xlsx]

## Sheet: Index
TABLE OF CONTENTS
Table S7. Orthogonal properties for quality assessment of the database.

## Sheet: Table S7
Table S7. Orthogonal properties for quality assessment of the database.
	CLASSIFICATION AND ANNOTATION DETAIL								RefLAS		m/z error				MS/MS		ADDUCT PROFILE
ORIGIN	LIPID CATEGORY [ABBREV]	LIPID SUBCLASS [ABBREV]	ANNOTATION DETAIL LEVEL	SYNONYM: SUM COMPOSITION	SYNONYM: FATTY ACYL/ALKYL/ALKENYL CHAIN RESOLVED, POSITIONALLY-UNRESOLVED	SYNONYM: POSITIONALLY-RESOLVED ANNOTATION	SYNONYM: HIGHEST ANNOTATION DETAIL	SHORTHAND ANNOTATION: HIGHEST ANNOTATION DETAIL	Reference Lipid Annotation Set (RefLAS)	POLARITY (presence)	ESI(+) m/z error	ESI(–) m/z error	ESI(+) m/z Z-score	ESI(–) m/z Z-score	associated MS/MS ESI(+)	associated MS/MS ESI(–)	adduct CQlAF COMPLIANCE	adduct CsQtAF COMPLIANCE	AHRL ESI(+)	AHRL ESI(–)
ISTD	Sterol Lipids [ST]	Cholesteryl esters [CE]	standard-confirmed	CE(18:1(d7))	CE(18:1(d7))	CE(18:1(d7))	CE(18:1(d7))	[D7]CE 18:1	Y	ESI(+)	NaN	NaN	NaN	NaN	N	N	1	0	0	NaN
endogenous	Fatty Acyls [FA]	Carnitines [CAR]	FA chain position-resolved	CAR(12:1)	CAR(12:1)	CAR(12:1)	CAR(12:1)	CAR 12:1	Y	ESI(+)	1.17	NaN	-0.14	NaN	Y	N	1	0	1	NaN
endogenous	Fatty Acyls [FA]	Carnitines [CAR]	FA chain position-resolved	CAR(2:0)	CAR(2:0)	CAR(2:0)	CAR(2:0)	CAR 2:0	Y	ESI(+)	1.47	NaN	-0.02	NaN	N	N	1	0	1	NaN
endogenous	Sterol Lipids [ST]	Cholesteryl esters [CE]	FA chain position-resolved	CE(16:0)	CE(16:0)	CE(16:0)	CE(16:0)	CE 16:0	N	ESI(+)	-2.49	NaN	-0.54	NaN	N	N	1	0	0	NaN
endogenous	Sterol Lipids [ST]	Cholesteryl esters [CE]	FA chain position-resolved	CE(20:5)	CE(20:5)	CE(20:5)	CE(20:5)	CE 20:5	N	ESI(+)	-0.73	NaN	0.31	NaN	Y	N	1	0	0	NaN
endogenous	Sterol Lipids [ST]	Cholesteryl esters [CE]	FA chain position-resolved	CE(22:4)	CE(22:4)	CE(22:4)	CE(22:4)	CE 22:4	N	ESI(+)	-5.57	NaN	-2.03	NaN	N	N	1	0	0	NaN
endogenous	Glycerolipids [GL]	Triacylglycerols [TG]	sum composition	TG(50:5)	NaN	NaN	TG(50:5)	TG 50:5	N	ESI(+)	-0.47	NaN	-0.45	NaN	Y	N	1	0	0	NaN
endogenous	Glycerolipids [GL]	Triacylglycerols [TG]	sum composition	TG(50:5)	NaN	NaN	TG(50:5)	TG 50:5	N	ESI(+)	-0.83	NaN	-0.70	NaN	Y	N	1	0	0	NaN
endogenous	Glycerolipids [GL]	Triacylglycerols [TG]	sum composition	TG(53:5)	NaN	NaN	TG(53:5)	TG 53:5	N	ESI(+)	-1.47	NaN	-1.15	NaN	Y	N	1	0	0	NaN
endogenous	Glycerolipids [GL]	Triacylglycerols [TG]	sum composition	TG(54:8)	NaN	NaN	TG(54:8)	TG 54:8	N	ESI(+)	-0.67	NaN	-0.59	NaN	Y	N	1	0	0	NaN
endogenous	Glycerolipids [GL]	Triacylglycerols [TG]	sum composition	TG(54:8)	NaN	NaN	TG(54:8)	TG 54:8	N	ESI(+)	0.45	NaN	0.20	NaN	Y	N	1	0	0	NaN
endogenous	Glycerolipids [GL]	Triacylglycerols [TG]	sum composition	TG(54:8)	NaN	NaN	TG(54:8)	TG 54:8	N	ESI(+)	1.9	NaN	1.22	NaN	N	N	1	0	0	NaN
endogenous	Glycerolipids [GL]	Triacylglycerols [TG]	sum composition	TG(56:9)	NaN	NaN	TG(56:9)	TG 56:9	N	ESI(+)	-0.44	NaN	-0.43	NaN	N	N	1	0	0	NaN
endogenous	Glycerolipids [GL]	Triacylglycerols [TG]	sum composition	TG(56:9)	NaN	NaN	TG(56:9)	TG 56:9	N	ESI(+)	-2.39	NaN	-1.80	NaN	N	N	1	0	0	NaN
endogenous	Glycerolipids [GL]	Triacylglycerols [TG]	sum composition	TG(58:3)	NaN	NaN	TG(58:3)	TG 58:3	N	ESI(+)	-0.73	NaN	-0.63	NaN	N	N	1	0	0	NaN
endogenous	Glycerolipids [GL]	Triacylglycerols [TG]	sum composition	TG(58:3)	NaN	NaN	TG(58:3)	TG 58:3	N	ESI(+)	2.61	NaN	1.72	NaN	N	N	1	0	0	NaN
ISTD	Sterol Lipids [ST]	Free cholesterol [FC]	standard-confirmed	Cholesterol(d7)	Cholesterol(d7)	Cholesterol(d7)	Cholesterol(d7)	[D7]Cholesterol	Y	ESI(+)	NaN	NaN	NaN	NaN	N	N	1	1	2	NaN
ISTD	Glycerolipids [GL]	Diacylglycerols [DG]	standard-confirmed	DG(33:1(d7))	DG(15:0_18:1(d7))	DG(15:0/18:1(d7))	DG(15:0/18:1(d7))	[D7]DG 15:0/18:1	Y	ESI(+/–)	NaN	NaN	NaN	NaN	N	N	1	1	0	1
ISTD	Fatty Acyls [FA]	Fatty acids [FA]	standard-confirmed	FA(16:0(d31))	FA(16:0(d31))	FA(16:0(d31))	FA(16:0(d31))	[D7]FA 16:0	Y	ESI(–)	NaN	NaN	NaN	NaN	N	N	1	1	NaN	1
ISTD	Glycerophospholipids [GP]	Monoacylglycerophosphocholines [LPC]	standard-confirmed	LPC(18:1(d7))	LPC(18:1_0:0(d7))	LPC(18:1/0:0(d7))	LPC(18:1/0:0(d7))	[D7]LPC 18:1/0:0	Y	ESI(+/–)	NaN	NaN	NaN	NaN	N	N	1	1	3	3
ISTD	Glycerophospholipids [GP]	Monoacylglycerophosphoethanolamines [LPE]	standard-confirmed	LPE(18:1(d7))	LPE(18:1_0:0(d7))	LPE(18:1/0:0(d7))	LPE(18:1/0:0(d7))	[D7]LPE 18:1/0:0	Y	ESI(+/–)	NaN	NaN	NaN	NaN	N	N	1	1	2	2
ISTD	Glycerophospholipids [GP]	Diacylglycerophosphocholines [PC]	standard-confirmed	PC(33:1(d7))	PC(15:0_18:1(d7))	PC(15:0/18:1(d7))	PC(15:0/18:1(d7))	[D7]PC 15:0/18:1	Y	ESI(+/–)	NaN	NaN	NaN	NaN	N	N	1	1	3	3
ISTD	Glycerophospholipids [GP]	Diacylglycerophosphoethanolamines [PE]	standard-confirmed	PE(33:1(d7))	PE(15:0_18:1(d7))	PE(15:0/18:1(d7))	PE(15:0/18:1(d7))	[D7]PE 15:0/18:1	Y	ESI(+/–)	NaN	NaN	NaN	NaN	N	N	0	1	0	1
ISTD	Glycerophospholipids [GP]	Diacylglycerophosphoglycerols [PG]	standard confirmed	PG(33:1(d7))	PG(15:0_18:1(d7))	PG(15:0/18:1(d7))	PG(15:0/18:1(d7))	[D7]PG 15:0/18:1	Y	ESI(+/–)	NaN	NaN	NaN	NaN	N	N	1	1	NaN	NaN
ISTD	Glycerophospholipids [GP]	Diacylglycerophosphoinositols [PI]	standard confirmed	PI(33:1(d7))	PI(15:0_18:1)(d7))	PI(15:0/18:1(d7))	PI(15:0/18:1)(d7))	[D7]PI 15:0/18:1	Y	ESI(+/–)	NaN	NaN	NaN	NaN	N	N	1	1	1	2
ISTD	Glycerolipids [GL]	Triacylglycerols [TG]	standard confirmed	TG(48:1(d7))	TG(15:0_18:1(d7)_15:0)	TG(15:0/18:1(d7)/15:0)	TG(15:0/18:1(d7)/15:0)	[D7]TG 15:0/18:1/15:0	Y	ESI(+)	NaN	NaN	NaN	NaN	N	N	1	1	2	NaN
ISTD	Sphingolipids [SP]	Sphingomyelins [SM]	standard confirmed	SM(d36:2)(d9)	SM(d18:1_18:1(d9))	SM(d18:1/18:1(d9))	SM(d18:1/18:1(d9))	[D9]SM 18:1;O2/18:1	Y	ESI(+/–)	NaN	NaN	NaN	NaN	N	N	1	1	3	3
endogenous	Fatty Acyls [FA]	Carnitines [CAR]	FA chain position-resolved	CAR(10:0)	CAR(10:0)	CAR(10:0)	CAR(10:0)	CAR 10:0	Y	ESI(+)	0.63	NaN	-0.35	NaN	Y	N	1	1	1	NaN
endogenous	Fatty Acyls [FA]	Carnitines [CAR]	FA chain position-resolved	CAR(10:1)	CAR(10:1)	CAR(10:1)	CAR(10:1)	CAR 10:1	Y	ESI(+)	0.32	NaN	-0.46	NaN	Y	N	1	1	1	NaN
endogenous	Fatty Acyls [FA]	Carnitines [CAR]	FA chain position-resolved	CAR(11:0)	CAR(11:0)	CAR(11:0)	CAR(11:0)	CAR 11:0	N	ESI(+)	1.51	NaN	-0.01	NaN	Y	N	1	1	1	NaN
endogenous	Fatty Acyls [FA]	Carnitines [CAR]	FA chain position-resolved	CAR(11:1)	CAR(11:1)	CAR(11:1)	CAR(11:1)	CAR 11:1	N	ESI(+)	-1.22	NaN	-1.06	NaN	Y	N	1	1	1	NaN
endogenous	Fatty Acyls [FA]	Carnitines [CAR]	FA chain position-resolved	CAR(12:0)	CAR(12:0)	CAR(12:0)	CAR(12:0)	CAR 12:0	Y	ESI(+)	7.26	NaN	2.20	NaN	Y	N	1	1	1	NaN
endogenous	Fatty Acyls [FA]	Carnitines [CAR]	FA chain position-resolved	CAR(13:1)	CAR(13:1)	CAR(13:1)	CAR(13:1)	CAR 13:1	N	ESI(+)	-0.84	NaN	-0.91	NaN	Y	N	1	1	1	NaN
endogenous	Fatty Acyls [FA]	Carnitines [CAR]	FA chain position-resolved	CAR(14:1)	CAR(14:1)	CAR(14:1)	CAR(14:1)	CAR 14:1	Y	ESI(+)	0.81	NaN	-0.28	NaN	Y	N	1	1	1	NaN
endogenous	Fatty Acyls [FA]	Carnitines [CAR]	FA chain position-resolved	CAR(14:2)	CAR(14:2)	CAR(14:2)	CAR(14:2)	CAR 14:2	N	ESI(+)	0.54	NaN	-0.38	NaN	Y	N	1	1	1	NaN
endogenous	Fatty Acyls [FA]	Carnitines [CAR]	FA chain position-resolved	CAR(16:0)	CAR(16:0)	CAR(16:0)	CAR(16:0)	CAR 16:0	Y	ESI(+)	3.5	NaN	0.76	NaN	Y	N	1	1	1	NaN
endogenous	Fatty Acyls [FA]	Carnitines [CAR]	FA chain position-resolved	CAR(16:1)	CAR(16:1)	CAR(16:1)	CAR(16:1)	CAR 16:1	N	ESI(+)	3.01	NaN	0.57	NaN	N	N	1	1	1	NaN
endogenous	Fatty Acyls [FA]	Carnitines [CAR]	FA chain position-resolved	CAR(18:1)	CAR(18:1)	CAR(18:1)	CAR(18:1)	CAR 18:1	N	ESI(+)	7.51	NaN	2.29	NaN	Y	N	1	1	1	NaN
endogenous	Fatty Acyls [FA]	Carnitines [CAR]	FA chain position-resolved	CAR(4:0)	CAR(4:0)	CAR(4:0)	CAR(4:0)	CAR 4:0	N	ESI(+)	2.15	NaN	0.24	NaN	N	N	1	1	1	NaN
endogenous	Fatty Acyls [FA]	Carnitines [CAR]	FA chain position-resolved	CAR(5:0)	CAR(5:0)	CAR(5:0)	CAR(5:0)	CAR 5:0	N	ESI(+)	4.06	NaN	0.97	NaN	N	N	1	1	1	NaN
endogenous	Fatty Acyls [FA]	Carnitines [CAR]	FA chain position-resolved	CAR(6:0)	CAR(6:0)	CAR(6:0)	CAR(6:0)	CAR 6:0	N	ESI(+)	0.77	NaN	-0.29	NaN	N	N	1	1	1	NaN
endogenous	Fatty Acyls [FA]	Carnitines [CAR]	FA chain position-resolved	CAR(8:0)	CAR(8:0)	CAR(8:0)	CAR(8:0)	CAR 8:0	Y	ESI(+)	-0.69	NaN	-0.85	NaN	Y	N	1	1	1	NaN
endogenous	Fatty Acyls [FA]	Carnitines [CAR]	FA chain position-resolved	CAR(8:1)	CAR(8:1)	CAR(8:1)	CAR(8:1)	CAR 8:1	Y	ESI(+)	0.35	NaN	-0.45	NaN	Y	N	1	1	1	NaN
endogenous	Fatty Acyls [FA]	Carnitines [CAR]	FA chain position-resolved	CAR(9:0)	CAR(9:0)	CAR(9:0)	CAR(9:0)	CAR 9:0	Y	ESI(+)	1.65	NaN	0.05	NaN	Y	N	1	1	1	NaN
endogenous	Fatty Acyls [FA]	Carnitines [CAR]	FA chain position-resolved	CAR(9:1)	CAR(9:1)	CAR(9:1)	CAR(9:1)	CAR 9:1	N	ESI(+)	-3.33	NaN	-1.87	NaN	N	N	1	1	1	NaN
endogenous	Sterol Lipids [ST]	Cholesteryl esters [CE]	FA chain position-resolved	CE(16:1)	CE(16:1)	CE(16:1)	CE(16:1)	CE 16:1	N	ESI(+)	-4.68	NaN	-1.60	NaN	N	N	1	1	1	NaN
endogenous	Sterol Lipids [ST]	Cholesteryl esters [CE]	FA chain position-resolved	CE(18:1)	CE(18:1)	CE(18:1)	CE(18:1)	CE 18:1	Y	ESI(+)	-0.3	NaN	0.52	NaN	Y	N	1	1	3	NaN
endogenous	Sterol Lipids [ST]	Cholesteryl esters [CE]	FA chain position-resolved	CE(18:2)	CE(18:2)	CE(18:2)	CE(18:2)	CE 18:2	Y	ESI(+)	0.9	NaN	1.10	NaN	Y	N	1	1	4	NaN
endogenous	Sterol Lipids [ST]	Cholesteryl esters [CE]	FA chain position-resolved	CE(18:3)	CE(18:3)	CE(18:3)	CE(18:3)	CE 18:3	Y	ESI(+)	0.45	NaN	0.88	NaN	Y	N	1	1	3	NaN
endogenous	Sterol Lipids [ST]	Cholesteryl esters [CE]	FA chain position-resolved	CE(20:3)	CE(20:3)	CE(20:3)	CE(20:3)	CE 20:3	Y	ESI(+)	-0.43	NaN	0.46	NaN	Y	N	1	1	3	NaN
endogenous	Sterol Lipids [ST]	Cholesteryl esters [CE]	FA chain position-resolved	CE(20:4)	CE(20:4)	CE(20:4)	CE(20:4)	CE 20:4	Y	ESI(+)	0	NaN	0.66	NaN	Y	N	1	1	4	NaN
endogenous	Sterol Lipids [ST]	Cholesteryl esters [CE]	FA chain position-resolved	CE(22:5)	CE(22:5)	CE(22:5)	CE(22:5)	CE 22:5	N	ESI(+)	-1.26	NaN	0.05	NaN	N	N	1	1	1	NaN
endogenous	Sterol Lipids [ST]	Cholesteryl esters [CE]	FA chain position-resolved	CE(22:6)	CE(22:6)	CE(22:6)	CE(22:6)	CE 22:6	Y	ESI(+)	-0.98	NaN	0.19	NaN	Y	N	1	1	1	NaN
endogenous	Sphingolipids [SP]	Ceramides [Cer]	FA chain position-resolved	Cer(d36:0)	Cer(d18:0_18:0)	Cer(d18:0/18:0)	Cer(d18:0/18:0)	Cer 18:0;O2/18:0	N	ESI(+/–)	-7.74	0.09	-1.39	-0.24	N	N	1	1	1	2
endogenous	Sphingolipids [SP]	Ceramides [Cer]	FA chain position-resolved	Cer(d40:0)	Cer(d18:0_22:0)	Cer(d18:0/22:0)	Cer(d18:0/22:0)	Cer 18:0;O2/22:0	N	ESI(+/–)	-2.88	0.22	-0.12	-0.19	N	Y	1	1	2	2
endogenous	Sphingolipids [SP]	Ceramides [Cer]	FA chain position-resolved	Cer(d41:0)	Cer(d18:0_23:0)	Cer(d18:0/23:0)	Cer(d18:0/23:0)	Cer 18:0;O2/23:0	N	ESI(+/–)	-5.01	0	-0.67	-0.27	N	Y	1	1	2	2
endogenous	Sphingolipids [SP]	Ceramides [Cer]	FA chain position-resolved	Cer(d42:0)	Cer(d18:0_24:0)	Cer(d18:0/24:0)	Cer(d18:0/24:0)	Cer 18:0;O2/24:0	Y	ESI(+/–)	-1.69	0.36	0.19	-0.13	Y	Y	1	1	2	2
endogenous	Sphingolipids [SP]	Ceramides [Cer]	FA chain position-resolved	Cer(d42:1)	Cer(d18:0_24:1)	Cer(d18:0/24:1)	Cer(d18:0/24:1)	Cer 18:0;O2/24:1	N	ESI(+/–)	0.15	-1.69	0.67	-0.94	N	Y	1	1	2	2
endogenous	Sphingolipids [SP]	Ceramides [Cer]	FA chain position-resolved	Cer(d43:0)	Cer(d18:0_25:0)	Cer(d18:0/25:0)	Cer(d18:0/25:0)	Cer 18:0;O2/25:0	N	ESI(+/–)	-6.6	5.25	-1.09	1.80	N	Y	1	1	1	2
endogenous	Sphingolipids [SP]	Ceramides [Cer]	FA chain position-unresolved	Cer(d34:0)	Cer(d18:0_16:0)	NaN	Cer(d18:0_16:0)	Cer 18:0;O2_16:0	N	ESI(+/–)	-4.44	-8.6	-0.53	-3.66	N	Y	1	1	1	2
endogenous	Sphingolipids [SP]	Ceramides [Cer]	FA chain position-resolved	Cer(d34:1)	Cer(d18:1_16:0)	Cer(d18:1/16:0)	Cer(d18:1/16:0)	Cer 18:1;O2/16:0	Y	ESI(+/–)	-1.86	2.02	0.14	0.52	Y	Y	1	1	2	2
endogenous	Sphingolipids [SP]	Ceramides [Cer]	FA chain position-resolved	Cer(d34:2)	Cer(d18:1_16:1)	Cer(d18:1/16:1)	Cer(d18:1/16:1)	Cer 18:1;O2/16:1	N	ESI(+/–)	-10.62	-0.75	-2.13	-0.57	N	N	1	1	2	2
endogenous	Sphingolipids [SP]	Ceramides [Cer]	FA chain position-resolved	Cer(d36:1)	Cer(d18:1_18:0)	Cer(d18:1/18:0)	Cer(d18:1/18:0)	Cer 18:1;O2/18:0	N	ESI(+/–)	-0.88	3.21	0.40	0.99	N	Y	1	1	2	2
endogenous	Sphingolipids [SP]	Ceramides [Cer]	FA chain position-resolved	Cer(d38:1)	Cer(d18:1_20:0)	Cer(d18:1/20:0)	Cer(d18:1/20:0)	Cer 18:1;O2/20:0	N	ESI(+/–)	1.01	2	0.89	0.51	N	Y	1	1	2	2
endogenous	Sphingolipids [SP]	Ceramides [Cer]	FA chain position-resolved	Cer(d38:2)	Cer(d18:1_20:1)	Cer(d18:1/20:1)	Cer(d18:1/20:1)	Cer 18:1;O2/20:1	N	ESI(+/–)	-1.18	1.62	0.32	0.36	N	N	1	1	1	2
endogenous	Sphingolipids [SP]	Ceramides [Cer]	FA chain position-resolved	Cer(d40:1)	Cer(d18:1_22:0)	Cer(d18:1/22:0)	Cer(d18:1/22:0)	Cer 18:1;O2/22:0	Y	ESI(+/–)	-0.16	2.94	0.59	0.89	N	Y	1	1	3	3
endogenous	Sphingolipids [SP]	Ceramides [Cer]	FA chain position-resolved	Cer(d41:1)	Cer(d18:1_23:0)	Cer(d18:1/23:0)	Cer(d18:1/23:0)	Cer 18:1;O2/23:0	Y	ESI(+/–)	1.26	1.8	0.96	0.44	N	Y	1	1	3	3
endogenous	Sphingolipids [SP]	Ceramides [Cer]	FA chain position-resolved	Cer(d41:2)	Cer(d18:1_23:1)	Cer(d18:1/23:1)	Cer(d18:1/23:1)	Cer 18:1;O2/23:1	Y	ESI(+/–)	-7.87	1.59	-1.42	0.35	Y	N	1	1	1	2
endogenous	Sphingolipids [SP]	Ceramides [Cer]	FA chain position-resolved	Cer(d42:1)	Cer(d18:1_24:0)	Cer(d18:1/24:0)	Cer(d18:1/24:0)	Cer 18:1;O2/24:0	Y	ESI(+/–)	0.77	3.81	0.83	1.23	Y	Y	1	1	3	3
endogenous	Sphingolipids [SP]	Ceramides [Cer]	FA chain position-resolved	Cer(d42:2)	Cer(d18:1_24:1)	Cer(d18:1/24:1)	Cer(d18:1/24:1)	Cer 18:1;O2/24:1	N	ESI(+/–)	-0.38	1.21	0.53	0.20	Y	Y	1	1	3	3
endogenous	Sphingolipids [SP]	Ceramides [Cer]	FA chain position-resolved	Cer(d43:1)	Cer(d18:1_25:0)	Cer(d18:1/25:0)	Cer(d18:1/25:0)	Cer 18:1;O2/25:0	N	ESI(+/–)	1.65	1.04	1.06	0.14	N	Y	1	1	2	2
endogenous	Sphingolipids [SP]	Ceramides [Cer]	FA chain position-resolved	Cer(d43:2)	Cer(d18:1_25:1)	Cer(d18:1/25:1)	Cer(d18:1/25:1)	Cer 18:1;O2/25:1	N	ESI(+/–)	-0.3	-1.94	0.55	-1.04	N	N	1	1	1	2
endogenous	Sphingolipids [SP]	Ceramides [Cer]	FA chain position-resolved	Cer(d44:2)	Cer(d18:1_26:1)	Cer(d18:1/26:1)	Cer(d18:1/26:1)	Cer 18:1;O2/26:1	N	ESI(+/–)	3.69	-4.01	1.59	-1.85	N	Y	1	1	2	2
endogenous	Sphingolipids [SP]	Ceramides [Cer]	FA chain position-resolved	Cer(d40:2)	Cer(d18:2_22:0)	Cer(d18:2/22:0)	Cer(d18:2/22:0)	Cer 18:2;O2/22:0	Y	ESI(+/–)	-1.93	1.55	0.13	0.34	Y	Y	1	1	2	2
endogenous	Sphingolipids [SP]	Ceramides [Cer]	FA chain position-resolved	Cer(d41:2)	Cer(d18:2_23:0)	Cer(d18:2/23:0)	Cer(d18:2/23:0)	Cer 18:2;O2/23:0	N	ESI(+/–)	-7.24	2.46	-1.25	0.70	Y	Y	1	1	2	2
endogenous	Sphingolipids [SP]	Ceramides [Cer]	FA chain position-resolved	Cer(d42:2)	Cer(d18:2_24:0)	Cer(d18:2/24:0)	Cer(d18:2/24:0)	Cer 18:2;O2/24:0	Y	ESI(+/–)	-0.38	1.77	0.53	0.42	Y	Y	1	1	3	3
endogenous	Sphingolipids [SP]	Ceramides [Cer]	FA chain position-resolved	Cer(d43:1)	Cer(d19:1_24:0)	Cer(d19:1/24:0)	Cer(d19:1/24:0)	Cer 19:1;O2/24:0	N	ESI(+/–)	1.81	0.9	1.10	0.08	N	Y	1	1	2	2
endogenous	Sphingolipids [SP]	Ceramides [Cer]	FA chain position-resolved	Cer(d44:0)	Cer(d20:0_24:0)	Cer(d20:0/24:0)	Cer(d20:0/24:0)	Cer 20:0;O2/24:0	N	ESI(+/–)	-6.9	0.07	-1.17	-0.25	N	Y	1	1	2	2
endogenous	Sphingolipids [SP]	Ceramides [Cer]	FA chain position-resolved	Cer(d44:1)	Cer(d20:1_24:0)	Cer(d20:1/24:0)	Cer(d20:1/24:0)	Cer 20:1;O2/24:0	N	ESI(+/–)	3.54	1.09	1.55	0.16	N	Y	1	1	3	3
endogenous	Sphingolipids [SP]	Ceramides [Cer]	FA chain position-resolved	Cer(d46:0)	Cer(d22:0_24:0)	Cer(d22:0/24:0)	Cer(d22:0/24:0)	Cer 22:0;O2/24:0	N	ESI(+/–)	-8.18	0.85	-1.50	0.06	N	Y	1	1	2	2
endogenous	Sphingolipids [SP]	Ceramides [Cer]	sum composition	Cer(d40:2)	NaN	NaN	Cer(d40:2)	Cer 40:2;O2	N	ESI(+/–)	-1.93	1.55	0.13	0.34	N	N	1	1	2	2
endogenous	Sphingolipids [SP]	Ceramides [Cer]	sum composition	Cer(d44:1)	NaN	NaN	Cer(d44:1)	Cer 44:1;O2	N	ESI(+/–)	-5.75	-0.27	-0.87	-0.38	N	N	1	1	3	3
endogenous	Sterol Lipids [ST]	Free cholesterol [FC]	position-resolved (wo/ FA chain)	Cholesterol	Cholesterol	Cholesterol	Cholesterol	Cholesterol	Y	ESI(+)	-0.27	NaN	0.00	NaN	Y	N	1	1	1	NaN
endogenous	Glycerolipids [GL]	Diacylglycerols [DG]	FA chain position-unresolved	DG(36:2)	DG(18:1_18:1_0:0)	NaN	DG(18:1_18:1_0:0)	DG 18:1_18:1_0:0	Y	ESI(+/–)	0.31	3.27	0.36	-0.26	Y	N	1	1	3	3
endogenous	Glycerolipids [GL]	Diacylglycerols [DG]	sum composition	DG(32:1)	NaN	NaN	DG(32:1)	DG 32:1	N	ESI(+/–)	-3.08	2.99	-1.33	-0.34		N	1	1	3	1
endogenous	Glycerolipids [GL]	Diacylglycerols [DG]	sum composition	DG(34:1)	NaN	NaN	DG(34:1)	DG 34:1	Y	ESI(+/–)	0.65	2.71	0.53	-0.42	Y	N	1	1	3	2
endogenous	Glycerolipids [GL]	Diacylglycerols [DG]	sum composition	DG(34:2)	NaN	NaN	DG(34:2)	DG 34:2	N	ESI(+/–)	-0.16	2.34	0.12	-0.52	N	N	1	1	3	2
endogenous	Glycerolipids [GL]	Diacylglycerols [DG]	sum composition	DG(34:2)	NaN	NaN	DG(34:2)	DG 34:2	Y	ESI(+/–)	-0.13	2.34	0.14	-0.52	Y	N	1	1	3	2
endogenous	Glycerolipids [GL]	Diacylglycerols [DG]	sum composition	DG(34:3)	NaN	NaN	DG(34:3)	DG 34:3	N	ESI(+/–)	-2.14	4.73	-0.87	0.16	Y	N	1	1	3	1
endogenous	Glycerolipids [GL]	Diacylglycerols [DG]	sum composition	DG(36:3)	NaN	NaN	DG(36:3)	DG 36:3	Y	ESI(+/–)	0.79	3.35	0.60	-0.23	Y	N	1	1	3	3
endogenous	Glycerolipids [GL]	Diacylglycerols [DG]	sum composition	DG(36:4)	NaN	NaN	DG(36:4)	DG 36:4	N	ESI(+/–)	-0.16	3.14	0.12	-0.29	N	N	1	1	2	1
endogenous	Glycerolipids [GL]	Diacylglycerols [DG]	sum composition	DG(36:4)	NaN	NaN	DG(36:4)	DG 36:4	N	ESI(+/–)	-0.47	8.03	-0.03	1.11	N	N	1	1	2	1
endogenous	Glycerolipids [GL]	Diacylglycerols [DG]	sum composition	DG(36:4)	NaN	NaN	DG(36:4)	DG 36:4	N	ESI(+/–)	3.94	13.5	2.17	2.67	N	N	1	1	3	1
endogenous	Glycerolipids [GL]	Diacylglycerols [DG]	sum composition	DG(36:4)	NaN	NaN	DG(36:4)	DG 36:4	Y	ESI(+/–)	-0.16	3.14	0.12	-0.29	Y	N	1	1	3	2
endogenous	Glycerolipids [GL]	Diacylglycerols [DG]	sum composition	DG(36:5)	NaN	NaN	DG(36:5)	DG 36:5	N	ESI(+/–)	-5.06	0.11	-2.32	-1.16	N	N	1	1	3	1
endogenous	Glycerolipids [GL]	Diacylglycerols [DG]	sum composition	DG(36:5)	NaN	NaN	DG(36:5)	DG 36:5	N	ESI(+/–)	-1.11	4.27	-0.35	0.03	N	N	1	1	3	1
endogenous	Glycerolipids [GL]	Diacylglycerols [DG]	sum composition	DG(36:5)	NaN	NaN	DG(36:5)	DG 36:5	N	ESI(+/–)	0.16	1.89	0.28	-0.65	N	N	1	1	3	1
endogenous	Glycerolipids [GL]	Diacylglycerols [DG]	sum composition	DG(38:4)	NaN	NaN	DG(38:4)	DG 38:4	N	ESI(+/–)	1.66	9.98	1.03	1.67	N	N	1	1	3	1
endogenous	Glycerolipids [GL]	Diacylglycerols [DG]	sum composition	DG(38:5)	NaN	NaN	DG(38:5)	DG 38:5	Y	ESI(+/–)	-1.51	0.82	-0.55	-0.96	Y	N	1	1	3	2
endogenous	Fatty Acyls [FA]	Fatty acids [FA]	FA chain position-resolved	FA(14:0)	FA(14:0)	FA(14:0)	FA(14:0)	FA 14:0	Y	ESI(–)	NaN	2.94	NaN	0.04	N	Y	1	1	NaN	2
endogenous	Fatty Acyls [FA]	Fatty acids [FA]	FA chain position-resolved	FA(14:1)	FA(14:1)	FA(14:1)	FA(14:1)	FA 14:1	N	ESI(–)	NaN	1.86	NaN	-0.62	N	Y	1	1	NaN	1
endogenous	Fatty Acyls [FA]	Fatty acids [FA]	FA chain position-resolved	FA(15:0)	FA(15:0)	FA(15:0)	FA(15:0)	FA 15:0	Y	ESI(–)	NaN	2.57	NaN	-0.18	N	Y	1	1	NaN	2
endogenous	Fatty Acyls [FA]	Fatty acids [FA]	FA chain position-resolved	FA(16:0)	FA(16:0)	FA(16:0)	FA(16:0)	FA 16:0	Y	ESI(–)	NaN	4.58	NaN	1.05	N	Y	1	1	NaN	2
endogenous	Fatty Acyls [FA]	Fatty acids [FA]	FA chain position-resolved	FA(16:1)	FA(16:1)	FA(16:1)	FA(16:1)	FA 16:1	Y	ESI(–)	NaN	4.42	NaN	0.96	N	Y	1	1	NaN	2
endogenous	Fatty Acyls [FA]	Fatty acids [FA]	FA chain position-resolved	FA(16:2)	FA(16:2)	FA(16:2)	FA(16:2)	FA 16:2	N	ESI(–)	NaN	1.47	NaN	-0.86	N	N	1	1	NaN	1
endogenous	Fatty Acyls [FA]	Fatty acids [FA]	FA chain position-resolved	FA(16:3)	FA(16:3)	FA(16:3)	FA(16:3)	FA 16:3	N	ESI(–)	NaN	7.3	NaN	2.73	N	N	1	1	NaN	1
endogenous	Fatty Acyls [FA]	Fatty acids [FA]	FA chain position-resolved	FA(17:0)	FA(17:0)	FA(17:0)	FA(17:0)	FA 17:0	Y	ESI(–)	NaN	1.56	NaN	-0.81	N	Y	1	1	NaN	2
endogenous	Fatty Acyls [FA]	Fatty acids [FA]	FA chain position-resolved	FA(17:0)	FA(17:0)	FA(17:0)	FA(17:0)	FA 17:0	Y	ESI(–)	NaN	3.41	NaN	0.33	N	Y	1	1	NaN	2
endogenous	Fatty Acyls [FA]	Fatty acids [FA]	FA chain position-resolved	FA(17:1)	FA(17:1)	FA(17:1)	FA(17:1)	FA 17:1	N	ESI(–)	NaN	2.5	NaN	-0.23	N	Y	1	1	NaN	1
endogenous	Fatty Acyls [FA]	Fatty acids [FA]	FA chain position-resolved	FA(18:0)	FA(18:0)	FA(18:0)	FA(18:0)	FA 18:0	Y	ESI(–)	NaN	4.83	NaN	1.21	N	Y	1	1	NaN	2
endogenous	Fatty Acyls [FA]	Fatty acids [FA]	FA chain position-resolved	FA(18:1)	FA(18:1)	FA(18:1)	FA(18:1)	FA 18:1	Y	ESI(–)	NaN	4.69	NaN	1.12	N	Y	1	1	NaN	2
endogenous	Fatty Acyls [FA]	Fatty acids [FA]	FA chain position-resolved	FA(18:2)	FA(18:2)	FA(18:2)	FA(18:2)	FA 18:2	Y	ESI(–)	NaN	4.54	NaN	1.03	N	Y	1	1	NaN	2
endogenous	Fatty Acyls [FA]	Fatty acids [FA]	FA chain position-resolved	FA(18:3)	FA(18:3)	FA(18:3)	FA(18:3)	FA 18:3	Y	ESI(–)	NaN	2.59	NaN	-0.17	N	Y	1	1	NaN	2
endogenous	Fatty Acyls [FA]	Fatty acids [FA]	FA chain position-resolved	FA(19:0)	FA(19:0)	FA(19:0)	FA(19:0)	FA 19:0	N	ESI(–)	NaN	-0.95	NaN	-2.35	N	Y	1	1	NaN	1
endogenous	Fatty Acyls [FA]	Fatty acids [FA]	FA chain position-resolved	FA(19:1)	FA(19:1)	FA(19:1)	FA(19:1)	FA 19:1	N	ESI(–)	NaN	2.94	NaN	0.04	N	Y	1	1	NaN	1
endogenous	Fatty Acyls [FA]	Fatty acids [FA]	FA chain position-resolved	FA(20:0)	FA(20:0)	FA(20:0)	FA(20:0)	FA 20:0	Y	ESI(–)	NaN	2.47	NaN	-0.25	N	Y	1	1	NaN	2
endogenous	Fatty Acyls [FA]	Fatty acids [FA]	FA chain position-resolved	FA(20:1)	FA(20:1)	FA(20:1)	FA(20:1)	FA 20:1	Y	ESI(–)	NaN	2	NaN	-0.53	N	Y	1	1	NaN	2
endogenous	Fatty Acyls [FA]	Fatty acids [FA]	FA chain position-resolved	FA(20:2)	FA(20:2)	FA(20:2)	FA(20:2)	FA 20:2	N	ESI(–)	NaN	2.5	NaN	-0.23	N	Y	1	1	NaN	1
endogenous	Fatty Acyls [FA]	Fatty acids [FA]	FA chain position-resolved	FA(20:3)	FA(20:3)	FA(20:3)	FA(20:3)	FA 20:3	N	ESI(–)	NaN	2.36	NaN	-0.31	N	Y	1	1	NaN	1
endogenous	Fatty Acyls [FA]	Fatty acids [FA]	FA chain position-resolved	FA(20:3)	FA(20:3)	FA(20:3)	FA(20:3)	FA 20:3	N	ESI(–)	NaN	0.06	NaN	-1.73	N	Y	1	1	NaN	1
endogenous	Fatty Acyls [FA]	Fatty acids [FA]	FA chain position-resolved	FA(20:4)	FA(20:4)	FA(20:4)	FA(20:4)	FA 20:4	Y	ESI(–)	NaN	4.18	NaN	0.81	N	Y	1	1	NaN	2
endogenous	Fatty Acyls [FA]	Fatty acids [FA]	FA chain position-resolved	FA(20:5)	FA(20:5)	FA(20:5)	FA(20:5)	FA 20:5	N	ESI(–)	NaN	2.72	NaN	-0.09	N	N	1	1	NaN	1
endogenous	Fatty Acyls [FA]	Fatty acids [FA]	FA chain position-resolved	FA(22:0)	FA(22:0)	FA(22:0)	FA(22:0)	FA 22:0	Y	ESI(–)	NaN	2.27	NaN	-0.37	N	Y	1	1	NaN	2
endogenous	Fatty Acyls [FA]	Fatty acids [FA]	FA chain position-resolved	FA(22:1)	FA(22:1)	FA(22:1)	FA(22:1)	FA 22:1	N	ESI(–)	NaN	6.28	NaN	2.10	N	Y	1	1	NaN	1
endogenous	Fatty Acyls [FA]	Fatty acids [FA]	FA chain position-resolved	FA(22:2)	FA(22:2)	FA(22:2)	FA(22:2)	FA 22:2	N	ESI(–)	NaN	3.49	NaN	0.38	N	N	1	1	NaN	1
endogenous	Fatty Acyls [FA]	Fatty acids [FA]	FA chain position-resolved	FA(22:3)	FA(22:3)	FA(22:3)	FA(22:3)	FA 22:3	N	ESI(–)	NaN	3.06	NaN	0.12	N	N	1	1	NaN	1
endogenous	Fatty Acyls [FA]	Fatty acids [FA]	FA chain position-resolved	FA(22:3)	FA(22:3)	FA(22:3)	FA(22:3)	FA 22:3	N	ESI(–)	NaN	-0.54	NaN	-2.10	N	N	1	1	NaN	1
endogenous	Fatty Acyls [FA]	Fatty acids [FA]	FA chain position-resolved	FA(22:4)	FA(22:4)	FA(22:4)	FA(22:4)	FA 22:4	N	ESI(–)	NaN	2.92	NaN	0.03	N	Y	1	1	NaN	1
endogenous	Fatty Acyls [FA]	Fatty acids [FA]	FA chain position-resolved	FA(22:5)	FA(22:5)	FA(22:5)	FA(22:5)	FA 22:5	N	ESI(–)	NaN	2.79	NaN	-0.05	N	Y	1	1	NaN	1
endogenous	Fatty Acyls [FA]	Fatty acids [FA]	FA chain position-resolved	FA(22:5)	FA(22:5)	FA(22:5)	FA(22:5)	FA 22:5	N	ESI(–)	NaN	1.58	NaN	-0.79	N	N	1	1	NaN	1
endogenous	Fatty Acyls [FA]	Fatty acids [FA]	FA chain position-resolved	FA(22:6)	FA(22:6)	FA(22:6)	FA(22:6)	FA 22:6	Y	ESI(–)	NaN	2.66	NaN	-0.13	N	Y	1	1	NaN	2
endogenous	Fatty Acyls [FA]	Fatty acids [FA]	FA chain position-resolved	FA(23:0)	FA(23:0)	FA(23:0)	FA(23:0)	FA 23:0	N	ESI(–)	NaN	2.03	NaN	-0.52	N	Y	1	1	NaN	1
endogenous	Fatty Acyls [FA]	Fatty acids [FA]	FA chain position-resolved	FA(24:0)	FA(24:0)	FA(24:0)	FA(24:0)	FA 24:0	N	ESI(–)	NaN	3.18	NaN	0.19	N	Y	1	1	NaN	1
endogenous	Fatty Acyls [FA]	Fatty acids [FA]	FA chain position-resolved	FA(24:1)	FA(24:1)	FA(24:1)	FA(24:1)	FA 24:1	N	ESI(–)	NaN	3.06	NaN	0.12	N	Y	1	1	NaN	1
endogenous	Fatty Acyls [FA]	Fatty acids [FA]	FA chain position-resolved	FA(26:0)	FA(26:0)	FA(26:0)	FA(26:0)	FA 26:0	N	ESI(–)	NaN	2.95	NaN	0.05	N	N	1	1	NaN	1
endogenous	Sphingolipids [SP]	Hexosylceramides [HexCer]	FA chain position-resolved	HexCer(d34:1)	HexCer(d18:1_16:0)	HexCer(d18:1/16:0)	HexCer(d18:1/16:0)	HexCer 18:1;O2/16:0	N	ESI(+/–)	-1.71	1.82	-1.51	0.51	N	Y	1	1	2	3
endogenous	Sphingolipids [SP]	Hexosylceramides [HexCer]	FA chain position-resolved	HexCer(d40:1)	HexCer(d18:1_22:0)	HexCer(d18:1/22:0)	HexCer(d18:1/22:0)	HexCer 18:1;O2/22:0	Y	ESI(+/–)	-0.13	0.8	0.42	-0.09	Y	Y	1	1	1	4
endogenous	Sphingolipids [SP]	Hexosylceramides [HexCer]	FA chain position-resolved	HexCer(d41:1)	HexCer(d18:1_23:0)	HexCer(d18:1/23:0)	HexCer(d18:1/23:0)	HexCer 18:1;O2/23:0	N	ESI(+/–)	-0.75	2.95	-0.34	1.18	N	Y	1	1	1	3
endogenous	Sphingolipids [SP]	Hexosylceramides [HexCer]	FA chain position-resolved	HexCer(d42:1)	HexCer(d18:1_24:0)	HexCer(d18:1/24:0)	HexCer(d18:1/24:0)	HexCer 18:1;O2/24:0	N	ESI(+/–)	-0.25	-1.63	0.27	-1.53	N	Y	1	1	2	5
endogenous	Sphingolipids [SP]	Hexosylceramides [HexCer]	sum composition	HexCer(d42:2)	NaN	NaN	HexCer(d42:2)	HexCer 42:2;O2	Y	ESI(+/–)	0.48	0.84	1.16	-0.07	Y	Y	1	1	1	5
endogenous	Glycerophospholipids [GP]	Monoacylglycerophosphocholines [LPC]	FA chain position-resolved	LPC(14:0)	LPC(0:0_14:0)	LPC(0:0/14:0)	LPC(0:0/14:0)	LPC 0:0/14:0	N	ESI(+/–)	0.21	1.72	-0.07	0.08	Y	N	1	1	1	1
endogenous	Glycerophospholipids [GP]	Monoacylglycerophosphocholines [LPC]	FA chain position-resolved	LPC(15:0)	LPC(0:0_15:0)	LPC(0:0/15:0)	LPC(0:0/15:0)	LPC 0:0/15:0	N	ESI(+/–)	-0.83	-0.82	-0.97	-0.46	N	N	1	1	1	1
endogenous	Glycerophospholipids [GP]	Monoacylglycerophosphocholines [LPC]	FA chain position-resolved	LPC(16:0)	LPC(0:0_16:0)	LPC(0:0/16:0)	LPC(0:0/16:0)	LPC 0:0/16:0	Y	ESI(+/–)	1.21	4.88	0.80	0.75	Y	Y	1	1	2	3
endogenous	Glycerophospholipids [GP]	Monoacylglycerophosphocholines [LPC]	FA chain position-resolved	LPC(16:1)	LPC(0:0_16:1)	LPC(0:0/16:1)	LPC(0:0/16:1)	LPC 0:0/16:1	N	ESI(+/–)	0.81	3.91	0.45	0.54	Y	Y	1	1	1	1
endogenous	Glycerophospholipids [GP]	Monoacylglycerophosphocholines [LPC]	FA chain position-resolved	LPC(17:0)	LPC(0:0_17:0)	LPC(0:0/17:0)	LPC(0:0/17:0)	LPC 0:0/17:0	Y	ESI(+/–)	1.18	2.04	0.77	0.15	Y	Y	1	1	1	1
endogenous	Glycerophospholipids [GP]	Monoacylglycerophosphocholines [LPC]	FA chain position-resolved	LPC(18:0)	LPC(0:0_18:0)	LPC(0:0/18:0)	LPC(0:0/18:0)	LPC 0:0/18:0	Y	ESI(+/–)	1.14	6.19	0.74	1.02	Y	Y	1	1	2	3
endogenous	Glycerophospholipids [GP]	Monoacylglycerophosphocholines [LPC]	FA chain position-resolved	LPC(18:1)	LPC(0:0_18:1)	LPC(0:0/18:1)	LPC(0:0/18:1)	LPC 0:0/18:1	Y	ESI(+/–)	0.96	0.96	0.58	-0.08	Y	Y	1	1	2	3
endogenous	Glycerophospholipids [GP]	Monoacylglycerophosphocholines [LPC]	FA chain position-resolved	LPC(18:2)	LPC(0:0_18:2)	LPC(0:0/18:2)	LPC(0:0/18:2)	LPC 0:0/18:2	Y	ESI(+/–)	1.15	2.78	0.75	0.30	Y	Y	1	1	2	3
endogenous	Glycerophospholipids [GP]	Monoacylglycerophosphocholines [LPC]	FA chain position-resolved	LPC(18:3)	LPC(0:0_18:3)	LPC(0:0/18:3)	LPC(0:0/18:3)	LPC 0:0/18:3	N	ESI(+/–)	0.77	0.45	0.42	-0.19	Y	N	1	1	1	1
endogenous	Glycerophospholipids [GP]	Monoacylglycerophosphocholines [LPC]	FA chain position-resolved	LPC(20:0)	LPC(0:0_20:0)	LPC(0:0/20:0)	LPC(0:0/20:0)	LPC 0:0/20:0	N	ESI(+/–)	3.08	2.14	2.42	0.17	N	N	1	1	1	1
endogenous	Glycerophospholipids [GP]	Monoacylglycerophosphocholines [LPC]	FA chain position-resolved	LPC(20:1)	LPC(0:0_20:1)	LPC(0:0/20:1)	LPC(0:0/20:1)	LPC 0:0/20:1	N	ESI(+/–)	-1.45	-16.84	-1.51	-3.84	N	N	1	1	1	1
endogenous	Glycerophospholipids [GP]	Monoacylglycerophosphocholines [LPC]	FA chain position-resolved	LPC(20:2)	LPC(0:0_20:2)	LPC(0:0/20:2)	LPC(0:0/20:2)	LPC 0:0/20:2	N	ESI(+/–)	-1.09	-3.78	-1.20	-1.08	N	N	1	1	1	1
endogenous	Glycerophospholipids [GP]	Monoacylglycerophosphocholines [LPC]	FA chain position-resolved	LPC(20:3)	LPC(0:0_20:3)	LPC(0:0/20:3)	LPC(0:0/20:3)	LPC 0:0/20:3	Y	ESI(+/–)	1.28	2.91	0.86	0.33	Y	Y	1	1	1	2
endogenous	Glycerophospholipids [GP]	Monoacylglycerophosphocholines [LPC]	FA chain position-resolved	LPC(20:4)	LPC(0:0_20:4)	LPC(0:0/20:4)	LPC(0:0/20:4)	LPC 0:0/20:4	Y	ESI(+/–)	-0.18	5.33	-0.41	0.84	Y	Y	1	1	1	2
endogenous	Glycerophospholipids [GP]	Monoacylglycerophosphocholines [LPC]	FA chain position-resolved	LPC(20:5)	LPC(0:0_20:5)	LPC(0:0/20:5)	LPC(0:0/20:5)	LPC 0:0/20:5	N	ESI(+/–)	0.55	6.43	0.22	1.07	N	N	1	1	1	1
endogenous	Glycerophospholipids [GP]	Monoacylglycerophosphocholines [LPC]	FA chain position-resolved	LPC(22:4)	LPC(0:0_22:4)	LPC(0:0/22:4)	LPC(0:0/22:4)	LPC 0:0/22:4	N	ESI(+/–)	1.22	0.81	0.81	-0.11	N	N	1	1	1	1
endogenous	Glycerophospholipids [GP]	Monoacylglycerophosphocholines [LPC]	FA chain position-resolved	LPC(22:5)	LPC(0:0_22:5)	LPC(0:0/22:5)	LPC(0:0/22:5)	LPC 0:0/22:5	N	ESI(+/–)	-0.53	4.23	-0.71	0.61	N	N	1	1	1	1
endogenous	Glycerophospholipids [GP]	Monoacylglycerophosphocholines [LPC]	FA chain position-resolved	LPC(22:6)	LPC(0:0_22:6)	LPC(0:0/22:6)	LPC(0:0/22:6)	LPC 0:0/22:6	N	ESI(+/–)	-0.35	-1.26	-0.56	-0.55	Y	N	1	1	1	1
endogenous	Glycerophospholipids [GP]	Monoacylglycerophosphocholines [LPC]	FA chain position-resolved	LPC(14:0)	LPC(14:0_0:0)	LPC(14:0/0:0)	LPC(14:0/0:0)	LPC 14:0/0:0	N	ESI(+/–)	0.21	1.72	-0.07	0.08	Y	Y	1	1	1	1
endogenous	Glycerophospholipids [GP]	Monoacylglycerophosphocholines [LPC]	FA chain position-resolved	LPC(15:0)	LPC(15:0_0:0)	LPC(15:0/0:0)	LPC(15:0/0:0)	LPC 15:0/0:0	N	ESI(+/–)	0.41	2.51	0.10	0.25	Y	N	1	1	1	1
endogenous	Glycerophospholipids [GP]	Monoacylglycerophosphocholines [LPC]	FA chain position-resolved	LPC(16:0)	LPC(16:0_0:0)	LPC(16:0/0:0)	LPC(16:0/0:0)	LPC 16:0/0:0	Y	ESI(+/–)	1.41	3.8	0.97	0.52	Y	Y	1	1	2	3
endogenous	Glycerophospholipids [GP]	Monoacylglycerophosphocholines [LPC]	FA chain position-resolved	LPC(16:1)	LPC(16:1_0:0)	LPC(16:1/0:0)	LPC(16:1/0:0)	LPC 16:1/0:0	Y	ESI(+/–)	0	1.37	-0.25	0.01	Y	Y	1	1	1	1
endogenous	Glycerophospholipids [GP]	Monoacylglycerophosphocholines [LPC]	FA chain position-resolved	LPC(17:0)	LPC(17:0_0:0)	LPC(17:0/0:0)	LPC(17:0/0:0)	LPC 17:0/0:0	Y	ESI(+/–)	0.98	2.21	0.60	0.18	Y	Y	1	1	1	1
endogenous	Glycerophospholipids [GP]	Monoacylglycerophosphocholines [LPC]	FA chain position-resolved	LPC(18:0)	LPC(18:0_0:0)	LPC(18:0/0:0)	LPC(18:0/0:0)	LPC 18:0/0:0	Y	ESI(+/–)	1.14	3.1	0.74	0.37	Y	Y	1	1	2	3
endogenous	Glycerophospholipids [GP]	Monoacylglycerophosphocholines [LPC]	FA chain position-resolved	LPC(18:1)	LPC(18:1_0:0)	LPC(18:1/0:0)	LPC(18:1/0:0)	LPC 18:1/0:0	Y	ESI(+/–)	1.34	2.86	0.91	0.32	Y	Y	1	1	2	3
endogenous	Glycerophospholipids [GP]	Monoacylglycerophosphocholines [LPC]	FA chain position-resolved	LPC(18:2)	LPC(18:2_0:0)	LPC(18:2/0:0)	LPC(18:2/0:0)	LPC 18:2/0:0	Y	ESI(+/–)	0.58	2.95	0.25	0.34	Y	Y	1	1	2	3
endogenous	Glycerophospholipids [GP]	Monoacylglycerophosphocholines [LPC]	FA chain position-resolved	LPC(18:3)	LPC(18:3_0:0)	LPC(18:3/0:0)	LPC(18:3/0:0)	LPC 18:3/0:0	N	ESI(+/–)	-3.09	1.49	-2.93	0.03	Y	Y	1	1	1	1
endogenous	Glycerophospholipids [GP]	Monoacylglycerophosphocholines [LPC]	FA chain position-resolved	LPC(20:0)	LPC(20:0_0:0)	LPC(20:0/0:0)	LPC(20:0/0:0)	LPC 20:0/0:0	N	ESI(+/–)	1.27	2.14	0.85	0.17	Y	N	1	1	1	1
endogenous	Glycerophospholipids [GP]	Monoacylglycerophosphocholines [LPC]	FA chain position-resolved	LPC(20:1)	LPC(20:1_0:0)	LPC(20:1/0:0)	LPC(20:1/0:0)	LPC 20:1/0:0	Y	ESI(+/–)	0.55	-13.22	0.22	-3.07	Y	Y	1	1	1	1
endogenous	Glycerophospholipids [GP]	Monoacylglycerophosphocholines [LPC]	FA chain position-resolved	LPC(20:2)	LPC(20:2_0:0)	LPC(20:2/0:0)	LPC(20:2/0:0)	LPC 20:2/0:0	Y	ESI(+/–)	-0.73	-3.78	-0.89	-1.08	Y	Y	1	1	1	1
endogenous	Glycerophospholipids [GP]	Monoacylglycerophosphocholines [LPC]	FA chain position-resolved	LPC(20:3)	LPC(20:3_0:0)	LPC(20:3/0:0)	LPC(20:3/0:0)	LPC 20:3/0:0	Y	ESI(+/–)	-0.92	-0.07	-1.05	-0.30	Y	Y	1	1	1	2
endogenous	Glycerophospholipids [GP]	Monoacylglycerophosphocholines [LPC]	FA chain position-resolved	LPC(20:4)	LPC(20:4_0:0)	LPC(20:4/0:0)	LPC(20:4/0:0)	LPC 20:4/0:0	Y	ESI(+/–)	0.18	2.34	-0.10	0.21	Y	Y	1	1	1	3
endogenous	Glycerophospholipids [GP]	Monoacylglycerophosphocholines [LPC]	FA chain position-resolved	LPC(20:5)	LPC(20:5_0:0)	LPC(20:5/0:0)	LPC(20:5/0:0)	LPC 20:5/0:0	N	ESI(+/–)	-2.4	4.43	-2.34	0.65	Y	N	1	1	1	1
endogenous	Glycerophospholipids [GP]	Monoacylglycerophosphocholines [LPC]	FA chain position-resolved	LPC(22:4)	LPC(22:4_0:0)	LPC(22:4/0:0)	LPC(22:4/0:0)	LPC 22:4/0:0	Y	ESI(+/–)	0.52	2.87	0.20	0.32	Y	Y	1	1	1	1
endogenous	Glycerophospholipids [GP]	Monoacylglycerophosphocholines [LPC]	FA chain position-resolved	LPC(22:5)	LPC(22:5_0:0)	LPC(22:5/0:0)	LPC(22:5/0:0)	LPC 22:5/0:0	N	ESI(+/–)	0.53	-0.23	0.21	-0.33	Y	Y	1	1	1	1
endogenous	Glycerophospholipids [GP]	Monoacylglycerophosphocholines [LPC]	FA chain position-resolved	LPC(22:6)	LPC(22:6_0:0)	LPC(22:6/0:0)	LPC(22:6/0:0)	LPC 22:6/0:0	Y	ESI(+/–)	-0.35	1.61	-0.56	0.06	Y	Y	1	1	1	1
endogenous	Glycerophospholipids [GP]	Monoacylglycerophosphocholines [LPC]	FA chain position-unresolved	LPC(24:0)	LPC(24:0_0:0)	NaN	LPC(24:0_0:0)	LPC 24:0_0:0	N	ESI(+/–)	0	9.61	-0.25	1.74	N	N	1	1	1	1
endogenous	Glycerophospholipids [GP]	Monoalkylglycerophosphocholines [LPC O-]	FA chain position-resolved	LPC(O-16:0)	LPC(O-0:0_16:0)	LPC(O-0:0/16:0)	LPC(O-0:0/16:0)	LPC O-0:0/16:0	N	ESI(+/–)	4.15	4.95	5.34	1.22	N	N	1	1	2	1
endogenous	Glycerophospholipids [GP]	Monoalkylglycerophosphocholines // 1Z-alkenylglycerophosphocholines [LPC O/P-]	FA chain position-resolved	LPC(O-16:1) // LPC(P-16:0)	LPC(O-0:0_16:1) // LPC(P-0:0_16:0)	LPC(O-0:0/16:1) // LPC(P-0:0/16:0)	LPC(O-0:0/16:1) // LPC(P-0:0/16:0)	LPC O-0:0/16:1 // LPC P-0:0/16:0	N	ESI(+/–)	-1.87	-3.12	-9.42	-1.77	N	N	1	1	1	1
endogenous	Glycerophospholipids [GP]	Monoalkylglycerophosphocholines [LPC O-]	FA chain position-resolved	LPC(O-18:0)	LPC(O-0:0_18:0)	LPC(O-0:0/18:0)	LPC(O-0:0/18:0)	LPC O-0:0/18:0	N	ESI(+/–)	6.66	5.23	11.49	1.32	N	N	1	1	1	1
endogenous	Glycerophospholipids [GP]	Monoalkylglycerophosphocholines // 1Z-alkenylglycerophosphocholines [LPC O/P-]	FA chain position-resolved	LPC(O-18:1) // LPC(P-18:0)	LPC(O-0:0_18:1) // LPC(P-0:0_18:0)	LPC(O-0:0/18:1) // LPC(P-0:0/18:0)	LPC(O-0:0/18:1) // LPC(P-0:0/18:0)	LPC O-0:0/18:1 // LPC P-0:0/18:0	N	ESI(+/–)	0.2	1.81	-4.34	0.06	N	N	1	1	2	2
endogenous	Glycerophospholipids [GP]	Monoalkylglycerophosphocholines [LPC O-]	FA chain position-resolved	LPC(O-16:0)	LPC(O-16:0_0:0)	LPC(O-16:0/0:0)	LPC(O-16:0/0:0)	LPC O-16:0/0:0	Y	ESI(+/–)	3.73	2.17	4.31	0.19	Y	Y	1	1	2	1
endogenous	Glycerophospholipids [GP]	Monoalkylglycerophosphocholines // 1Z-alkenylglycerophosphocholines [LPC O/P-]	FA chain position-resolved	LPC(O-16:1) // LPC(P-16:0)	LPC(O-16:1_0:0) // LPC(P-16:0_0:0)	LPC(O-16:1/0:0) // LPC(P-16:0/0:0)	LPC(O-16:1/0:0) // LPC(P-16:0/0:0)	LPC O-16:1/0:0 // LPC P-16:0/0:0	Y	ESI(+/–)	-0.62	0.23	-6.35	-0.53	Y	Y	1	1	1	1
endogenous	Glycerophospholipids [GP]	Monoalkylglycerophosphocholines [LPC O-]	FA chain position-resolved	LPC(O-18:0)	LPC(O-18:0_0:0)	LPC(O-18:0/0:0)	LPC(O-18:0/0:0)	LPC O-18:0/0:0	Y	ESI(+/–)	2.55	0.13	1.42	-0.56	Y	Y	1	1	1	1
endogenous	Glycerophospholipids [GP]	Monoalkylglycerophosphocholines // 1Z-alkenylglycerophosphocholines [LPC O/P-]	FA chain position-resolved	LPC(O-18:1) // LPC(P-18:0)	LPC(O-18:1_0:0) // LPC(P-18:0_0:0)	LPC(O-18:1/0:0) // LPC(P-18:0/0:0)	LPC(O-18:1/0:0) // LPC(P-18:0/0:0)	LPC O-18:1/0:0 // LPC P-18:0/0:0	Y	ESI(+/–)	0.98	1.81	-2.43	0.06	Y	Y	1	1	2	2
endogenous	Glycerophospholipids [GP]	Monoacylglycerophosphoethanolamines [LPE]	FA chain position-resolved	LPE(16:0)	LPE(0:0_16:0)	LPE(0:0/16:0)	LPE(0:0/16:0)	LPE 0:0/16:0	N	ESI(+/–)	-0.88	5.43	-1.56	0.53	N	N	1	1	1	NaN
endogenous	Glycerophospholipids [GP]	Monoacylglycerophosphoethanolamines [LPE]	FA chain position-resolved	LPE(18:0)	LPE(0:0_18:0)	LPE(0:0/18:0)	LPE(0:0/18:0)	LPE 0:0/18:0	N	ESI(+/–)	1.04	7.82	-0.21	1.48	N	Y	1	1	2	1
endogenous	Glycerophospholipids [GP]	Monoacylglycerophosphoethanolamines [LPE]	FA chain position-resolved	LPE(18:1)	LPE(0:0_18:1)	LPE(0:0/18:1)	LPE(0:0/18:1)	LPE 0:0/18:1	N	ESI(+/–)	2.5	5.45	0.82	0.54	N	N	1	1	2	1
endogenous	Glycerophospholipids [GP]	Monoacylglycerophosphoethanolamines [LPE]	FA chain position-resolved	LPE(18:2)	LPE(0:0_18:2)	LPE(0:0/18:2)	LPE(0:0/18:2)	LPE 0:0/18:2	N	ESI(+/–)	0.84	-0.3	-0.35	-1.74	N	Y	1	1	2	1
endogenous	Glycerophospholipids [GP]	Monoacylglycerophosphoethanolamines [LPE]	FA chain position-resolved	LPE(20:4)	LPE(0:0_20:4)	LPE(0:0/20:4)	LPE(0:0/20:4)	LPE 0:0/20:4	N	ESI(+/–)	0.8	4.71	-0.38	0.25	N	N	1	1	2	1
endogenous	Glycerophospholipids [GP]	Monoacylglycerophosphoethanolamines [LPE]	FA chain position-resolved	LPE(22:6)	LPE(0:0_22:6)	LPE(0:0/22:6)	LPE(0:0/22:6)	LPE 0:0/22:6	N	ESI(+/–)	2.47	6.4	0.80	0.92	N	N	1	1	2	1
endogenous	Glycerophospholipids [GP]	Monoacylglycerophosphoethanolamines [LPE]	FA chain position-resolved	LPE(16:0)	LPE(16:0_0:0)	LPE(16:0/0:0)	LPE(16:0/0:0)	LPE 16:0/0:0	Y	ESI(+/–)	0	4.33	-0.94	0.10	Y	Y	1	1	2	1
endogenous	Glycerophospholipids [GP]	Monoacylglycerophosphoethanolamines [LPE]	FA chain position-resolved	LPE(18:0)	LPE(18:0_0:0)	LPE(18:0/0:0)	LPE(18:0/0:0)	LPE 18:0/0:0	Y	ESI(+/–)	0.83	7.62	-0.36	1.40	N	Y	1	1	2	2
endogenous	Glycerophospholipids [GP]	Monoacylglycerophosphoethanolamines [LPE]	FA chain position-resolved	LPE(18:1)	LPE(18:1_0:0)	LPE(18:1/0:0)	LPE(18:1/0:0)	LPE 18:1/0:0	N	ESI(+/–)	0.62	1.06	-0.50	-1.20	N	Y	1	1	2	1
endogenous	Glycerophospholipids [GP]	Monoacylglycerophosphoethanolamines [LPE]	FA chain position-resolved	LPE(18:2)	LPE(18:2_0:0)	LPE(18:2/0:0)	LPE(18:2/0:0)	LPE 18:2/0:0	Y	ESI(+/–)	2.3	2.43	0.68	-0.66	Y	Y	1	1	2	2
endogenous	Glycerophospholipids [GP]	Monoacylglycerophosphoethanolamines [LPE]	FA chain position-resolved	LPE(20:4)	LPE(20:4_0:0)	LPE(20:4/0:0)	LPE(20:4/0:0)	LPE 20:4/0:0	N	ESI(+/–)	0.4	3.31	-0.66	-0.31	N	Y	1	1	2	2
endogenous	Glycerophospholipids [GP]	Monoacylglycerophosphoethanolamines [LPE]	FA chain position-resolved	LPE(22:5)	LPE(22:5_0:0)	LPE(22:5/0:0)	LPE(22:5/0:0)	LPE 22:5/0:0	N	ESI(+)	4.73	1.16	2.39	-1.16	N	N	1	1	1	1
endogenous	Glycerophospholipids [GP]	Monoacylglycerophosphoethanolamines [LPE]	FA chain position-resolved	LPE(22:6)	LPE(22:6_0:0)	LPE(22:6/0:0)	LPE(22:6/0:0)	LPE 22:6/0:0	N	ESI(+/–)	1.71	3.73	0.26	-0.14	N	N	1	1	2	1
endogenous	Glycerophospholipids [GP]	Monoalkylglycerophosphoethanolamines // 1Z-alkenylglycerophosphoethanolamines [LPE O/P-]	FA chain position-resolved	LPE(O-16:1) // LPE(P-16:0)	LPE(O-0:0_16:1) // LPE(P-0:0_16:0)	LPE(O-0:0/16:1) // LPE(P-0:0/16:0)	LPE(O-0:0/16:1) // LPE(P-0:0/16:0)	LPE O-0:0/16:1 // LPE P-0:0/16:0	N	ESI(+/–)	8.21	5.21	1.72	0.98	N	N	1	1	1	1
endogenous	Glycerophospholipids [GP]	Monoalkylglycerophosphoethanolamines // 1Z-alkenylglycerophosphoethanolamines [LPE O/P-]	FA chain position-resolved	LPE(O-18:1) // LPE(P-18:0)	LPE(O-0:0_18:1) // LPE(P-0:0_18:0)	LPE(O-0:0/18:1) // LPE(P-0:0/18:0)	LPE(O-0:0/18:1) // LPE(P-0:0/18:0)	LPE O-0:0/18:1 // LPE P-0:0/18:0	N	ESI(+/–)	3	-3.5	-0.01	-1.52	N	N	1	1	1	1
endogenous	Glycerophospholipids [GP]	Monoalkylglycerophosphoethanolamines // 1Z-alkenylglycerophosphoethanolamines [LPE O/P-]	FA chain position-resolved	LPE(O-16:1) // LPE(P-16:0)	LPE(O-16:1_0:0) // LPE(P-16:0_0:0)	LPE(O-16:1/0:0) // LPE(P-16:0/0:0)	LPE(O-16:1/0:0) // LPE(P-16:0/0:0)	LPE O-16:1/0:0 // LPE P-16:0/0:0	Y	ESI(+/–)	1.83	0.17	-0.40	-0.47	N	Y	1	1	1	1
endogenous	Glycerophospholipids [GP]	Monoalkylglycerophosphoethanolamines // 1Z-alkenylglycerophosphoethanolamines [LPE O/P-]	FA chain position-resolved	LPE(O-18:1) // LPE(P-18:0)	LPE(O-18:1_0:0) // LPE(P-18:0_0:0)	LPE(O-18:1/0:0) // LPE(P-18:0/0:0)	LPE(O-18:1/0:0) // LPE(P-18:0/0:0)	LPE O-18:1/0:0 // LPE P-18:0/0:0	Y	ESI(+/–)	1.5	3.39	-0.51	0.46	N	Y	1	1	1	1
endogenous	Glycerophospholipids [GP]	Monoalkylglycerophosphoethanolamines // 1Z-alkenylglycerophosphoethanolamines [LPE O/P-]	FA chain position-resolved	LPE(O-18:2) // LPE(P-18:1)	LPE(O-18:2_0:0) // LPE(P-18:1_0:0)	LPE(O-18:2/0:0) // LPE(P-18:1/0:0)	LPE(O-18:2/0:0) // LPE(P-18:1/0:0)	LPE O-18:2/0:0 // LPE P-18:1/0:0	N	ESI(+/–)	0.65	3.73	-0.79	0.55	N	Y	1	1	1	1
endogenous	Glycerophospholipids [GP]	Monoacylglycerophosphoinositoles [LPI]	FA chain position-resolved	LPI(16:0)	LPI(0:0_16:0)	LPI(0:0/16:0)	LPI(0:0/16:0)	LPI 0:0/16:0	N	ESI(–)	NaN	3.38	NaN	0.75	N	N	1	1	NaN	1
endogenous	Glycerophospholipids [GP]	Monoacylglycerophosphoinositoles [LPI]	FA chain position-resolved	LPI(18:0)	LPI(0:0_18:0)	LPI(0:0/18:0)	LPI(0:0/18:0)	LPI 0:0/18:0	N	ESI(–)	NaN	3.72	NaN	0.90	N	Y	1	1	NaN	1
endogenous	Glycerophospholipids [GP]	Monoacylglycerophosphoinositoles [LPI]	FA chain position-resolved	LPI(18:1)	LPI(0:0_18:1)	LPI(0:0/18:1)	LPI(0:0/18:1)	LPI 0:0/18:1	N	ESI(–)	NaN	-3.04	NaN	-1.94	N	N	1	1	NaN	1
endogenous	Glycerophospholipids [GP]	Monoacylglycerophosphoinositoles [LPI]	FA chain position-resolved	LPI(18:2)	LPI(0:0_18:2)	LPI(0:0/18:2)	LPI(0:0/18:2)	LPI 0:0/18:2	N	ESI(–)	NaN	1.06	NaN	-0.22	N	N	1	1	NaN	1
endogenous	Glycerophospholipids [GP]	Monoacylglycerophosphoinositoles [LPI]	FA chain position-resolved	LPI(20:4)	LPI(0:0_20:4)	LPI(0:0/20:4)	LPI(0:0/20:4)	LPI 0:0/20:4	N	ESI(–)	NaN	1.18	NaN	-0.17	N	N	1	1	NaN	1
endogenous	Glycerophospholipids [GP]	Monoacylglycerophosphoinositoles [LPI]	FA chain position-resolved	LPI(16:0)	LPI(16:0_0:0)	LPI(16:0/0:0)	LPI(16:0/0:0)	LPI 16:0/0:0	N	ESI(–)	NaN	4.96	NaN	1.42	N	Y	1	1	NaN	1
endogenous	Glycerophospholipids [GP]	Monoacylglycerophosphoinositoles [LPI]	FA chain position-resolved	LPI(18:0)	LPI(18:0_0:0)	LPI(18:0/0:0)	LPI(18:0/0:0)	LPI 18:0/0:0	Y	ESI(–)	NaN	1.89	NaN	0.13	N	Y	1	1	NaN	1
endogenous	Glycerophospholipids [GP]	Monoacylglycerophosphoinositoles [LPI]	FA chain position-resolved	LPI(18:1)	LPI(18:1_0:0)	LPI(18:1/0:0)	LPI(18:1/0:0)	LPI 18:1/0:0	Y	ESI(–)	NaN	2.48	NaN	0.38	N	Y	1	1	NaN	1
endogenous	Glycerophospholipids [GP]	Monoacylglycerophosphoinositoles [LPI]	FA chain position-resolved	LPI(18:2)	LPI(18:2_0:0)	LPI(18:2/0:0)	LPI(18:2/0:0)	LPI 18:2/0:0	Y	ESI(–)	NaN	-1.46	NaN	-1.28	N	Y	1	1	NaN	1
endogenous	Glycerophospholipids [GP]	Monoacylglycerophosphoinositoles [LPI]	FA chain position-resolved	LPI(20:4)	LPI(20:4_0:0)	LPI(20:4/0:0)	LPI(20:4/0:0)	LPI 20:4/0:0	N	ESI(–)	NaN	1.67	NaN	0.04	N	Y	1	1	NaN	1
endogenous	Glycerophospholipids [GP]	Diacylglycerophosphocholines [PC]	FA chain position-unresolved	PC(32:2)	PC(14:0_18:2)	NaN	PC(14:0_18:2)	PC 14:0_18:2	Y	ESI(+/–)	0.14	1.7	-0.14	-0.02	Y	Y	1	1	2	3
endogenous	Glycerophospholipids [GP]	Diacylglycerophosphocholines [PC]	FA chain position-unresolved	PC(34:4)	PC(14:0_20:4)	NaN	PC(14:0_20:4)	PC 14:0_20:4	Y	ESI(+/–)	-0.13	2.14	-0.24	0.05	Y	N	1	1	2	3
endogenous	Glycerophospholipids [GP]	Diacylglycerophosphocholines [PC]	FA chain position-unresolved	PC(36:6)	PC(14:0_22:6)	NaN	PC(14:0_22:6)	PC 14:0_22:6	Y	ESI(+/–)	2.06	-4.25	0.63	-0.97	Y	N	1	1	2	1
endogenous	Glycerophospholipids [GP]	Diacylglycerophosphocholines [PC]	FA chain position-resolved	PC(32:0)	PC(16:0_16:0)	PC(16:0/16:0)	PC(16:0/16:0)	PC 16:0/16:0	Y	ESI(+/–)	0.53	3.59	0.02	0.28	Y	Y	1	1	3	3
endogenous	Glycerophospholipids [GP]	Diacylglycerophosphocholines [PC]	FA chain position-resolved	PC(34:1)	PC(16:0_18:1)	PC(16:0/18:1)	PC(16:0/18:1)	PC 16:0/18:1	Y	ESI(+/–)	0.92	4.02	0.17	0.35	Y	Y	1	1	3	3
endogenous	Glycerophospholipids [GP]	Diacylglycerophosphocholines [PC]	FA chain position-resolved	PC(34:2)	PC(16:0_18:2)	PC(16:0/18:2)	PC(16:0/18:2)	PC 16:0/18:2	Y	ESI(+/–)	0.13	4.58	-0.14	0.44	Y	Y	1	1	3	3
endogenous	Glycerophospholipids [GP]	Diacylglycerophosphocholines [PC]	FA chain position-resolved	PC(34:3)	PC(16:0_18:3)	PC(16:0/18:3)	PC(16:0/18:3)	PC 16:0/18:3	Y	ESI(+/–)	7.5	2.32	2.79	0.08	Y	Y	1	1	2	3
endogenous	Glycerophospholipids [GP]	Diacylglycerophosphocholines [PC]	FA chain position-resolved	PC(36:2)	PC(16:0_20:2)	PC(16:0/20:2)	PC(16:0/20:2)	PC 16:0/20:2	Y	ESI(+/–)	-0.01	NaN	-0.20	NaN	Y	Y	1	1	3	3
endogenous	Glycerophospholipids [GP]	Diacylglycerophosphocholines [PC]	FA chain position-resolved	PC(36:4)	PC(16:0_20:4)	PC(16:0/20:4)	PC(16:0/20:4)	PC 16:0/20:4	Y	ESI(+/–)	0.89	3.74	0.16	0.30	Y	Y	1	1	3	3
endogenous	Glycerophospholipids [GP]	Diacylglycerophosphocholines [PC]	FA chain position-resolved	PC(36:5)	PC(16:0_20:5)	PC(16:0/20:5)	PC(16:0/20:5)	PC 16:0/20:5	Y	ESI(+/–)	0.64	2.61	0.06	0.12	Y	Y	1	1	3	3
endogenous	Glycerophospholipids [GP]	Diacylglycerophosphocholines [PC]	FA chain position-resolved	PC(38:4)	PC(16:0_22:4)	PC(16:0/22:4)	PC(16:0/22:4)	PC 16:0/22:4	Y	ESI(+/–)	0.25	1.31	-0.09	-0.08	Y	Y	1	1	3	1
endogenous	Glycerophospholipids [GP]	Diacylglycerophosphocholines [PC]	FA chain position-resolved	PC(38:5)	PC(18:0_20:5)	PC(18:0/20:5)	PC(18:0/20:5)	PC 18:0/20:5	Y	ESI(+/–)	0.12	2.76	-0.14	0.15	Y	Y	1	1	3	1
endogenous	Glycerophospholipids [GP]	Diacylglycerophosphocholines [PC]	FA chain position-resolved	PC(38:6)	PC(16:0_22:6)	PC(16:0/22:6)	PC(16:0/22:6)	PC 16:0/22:6	Y	ESI(+/–)	5.33	1.55	1.93	-0.04	Y	Y	1	1	3	3
endogenous	Glycerophospholipids [GP]	Diacylglycerophosphocholines [PC]	FA chain position-unresolved	PC(30:0)	PC(16:0_14:0)	NaN	PC(16:0_14:0)	PC 16:0_14:0	Y	ESI(+/–)	1.13	7.38	0.26	0.88	Y	Y	1	1	2	3
endogenous	Glycerophospholipids [GP]	Diacylglycerophosphocholines [PC]	FA chain position-unresolved	PC(32:1)	PC(16:0_16:1)	NaN	PC(16:0_16:1)	PC 16:0_16:1	Y	ESI(+/–)	0.96	3.03	0.19	0.19	Y	Y	1	1	3	3
endogenous	Glycerophospholipids [GP]	Diacylglycerophosphocholines [PC]	FA chain position-unresolved	PC(36:3)	PC(16:0_20:3)	NaN	PC(16:0_20:3)	PC 16:0_20:3	Y	ESI(+/–)	2.8	1.18	0.92	-0.10	Y	Y	1	1	3	3
endogenous	Glycerophospholipids [GP]	Diacylglycerophosphocholines [PC]	FA chain position-unresolved	PC(36:3)	PC(16:0_20:3)	NaN	PC(16:0_20:3)	PC 16:0_20:3	Y	ESI(+/–)	0.25	1.19	-0.09	-0.10	Y	Y	1	1	2	3
endogenous	Glycerophospholipids [GP]	Diacylglycerophosphocholines [PC]	FA chain position-resolved	PC(36:5)	PC(16:1_20:4)	PC(16:1/20:4)	PC(16:1/20:4)	PC 16:1/20:4	Y	ESI(+/–)	-0.38	0.94	-0.34	-0.14	Y	Y	1	1	2	3
endogenous	Glycerophospholipids [GP]	Diacylglycerophosphocholines [PC]	FA chain position-unresolved	PC(34:3)	PC(16:1_18:2)	NaN	PC(16:1_18:2)	PC 16:1_18:2	Y	ESI(+/–)	0.26	0.85	-0.09	-0.16	Y	Y	1	1	2	3
endogenous	Glycerophospholipids [GP]	Diacylglycerophosphocholines [PC]	FA chain position-unresolved	PC(38:7)	PC(16:1_22:6)	NaN	PC(16:1_22:6)	PC 16:1_22:6	N	ESI(+/–)	1.62	3	0.45	0.19	Y	N	1	1	3	2
endogenous	Glycerophospholipids [GP]	Diacylglycerophosphocholines [PC]	FA chain position-resolved	PC(34:0)	PC(18:0_16:0)	PC(18:0/16:0)	PC(18:0/16:0)	PC 18:0/16:0	Y	ESI(+/–)	-2.1	9.56	-1.03	1.23	Y	Y	1	1	2	3
endogenous	Glycerophospholipids [GP]	Diacylglycerophosphocholines [PC]	FA chain position-resolved	PC(34:3)	PC(18:0_16:3)	PC(18:0/16:3)	PC(18:0/16:3)	PC 18:0/16:3	Y	ESI(+/–)	0	1.09	-0.19	-0.12	Y	Y	1	1	2	3
endogenous	Glycerophospholipids [GP]	Diacylglycerophosphocholines [PC]	FA chain position-resolved	PC(36:0)	PC(18:0_18:0)	PC(18:0/18:0)	PC(18:0/18:0)	PC 18:0/18:0	N	ESI(+/–)	0	13.95	-0.19	1.93	Y	Y	1	1	2	3
endogenous	Glycerophospholipids [GP]	Diacylglycerophosphocholines [PC]	FA chain position-resolved	PC(36:2)	PC(18:0_18:2)	PC(18:0/18:2)	PC(18:0/18:2)	PC 18:0/18:2	Y	ESI(+/–)	0.82	4.19	0.13	0.38	Y	Y	1	1	3	3
endogenous	Glycerophospholipids [GP]	Diacylglycerophosphocholines [PC]	FA chain position-resolved	PC(38:1)	PC(18:0_20:1)	PC(18:0/20:1)	PC(18:0/20:1)	PC 18:0/20:1	N	ESI(+/–)	1.71	16.23	0.49	2.29	Y	Y	1	1	2	3
endogenous	Glycerophospholipids [GP]	Diacylglycerophosphocholines [PC]	FA chain position-resolved	PC(38:4)	PC(18:0_20:4)	PC(18:0/20:4)	PC(18:0/20:4)	PC 18:0/20:4	Y	ESI(+/–)	4.56	0.97	1.62	-0.14	Y	Y	1	1	3	3
endogenous	Glycerophospholipids [GP]	Diacylglycerophosphocholines [PC]	FA chain position-resolved	PC(40:4)	PC(18:0_22:4)	PC(18:0/22:4)	PC(18:0/22:4)	PC 18:0/22:4	Y	ESI(+/–)	0.48	2.72	0.00	0.14	Y	Y	1	1	2	3
endogenous	Glycerophospholipids [GP]	Diacylglycerophosphocholines [PC]	FA chain position-resolved	PC(40:5)	PC(18:0_22:5)	PC(18:0/22:5)	PC(18:0/22:5)	PC 18:0/22:5	Y	ESI(+/–)	0.12	0.88	-0.14	-0.15	Y	Y	1	1	2	3
endogenous	Glycerophospholipids [GP]	Diacylglycerophosphocholines [PC]	FA chain position-resolved	PC(40:6)	PC(18:0_22:6)	PC(18:0/22:6)	PC(18:0/22:6)	PC 18:0/22:6	Y	ESI(+/–)	0.84	2.29	0.14	0.07	Y	Y	1	1	2	3
endogenous	Glycerophospholipids [GP]	Diacylglycerophosphocholines [PC]	FA chain position-unresolved	PC(36:1)	PC(18:0_18:1)	NaN	PC(18:0_18:1)	PC 18:0_18:1	Y	ESI(+/–)	1.14	4.24	0.26	0.38	Y	Y	1	1	3	3
endogenous	Glycerophospholipids [GP]	Diacylglycerophosphocholines [PC]	FA chain position-unresolved	PC(38:3)	PC(18:0_20:3)	NaN	PC(18:0_20:3)	PC 18:0_20:3	Y	ESI(+/–)	0.74	1.71	0.10	-0.02	Y	Y	1	1	3	3
endogenous	Glycerophospholipids [GP]	Diacylglycerophosphocholines [PC]	FA chain position-resolved	PC(36:2)	PC(18:1_18:1)	PC(18:1/18:1)	PC(18:1/18:1)	PC 18:1/18:1	Y	ESI(+/–)	0.76	2.3	0.11	0.08	Y	Y	1	1	3	2
endogenous	Glycerophospholipids [GP]	Diacylglycerophosphocholines [PC]	FA chain position-resolved	PC(36:3)	PC(18:1_18:2)	PC(18:1/18:2)	PC(18:1/18:2)	PC 18:1/18:2	Y	ESI(+/–)	1.02	2.25	0.21	0.07	Y	Y	1	1	3	3
endogenous	Glycerophospholipids [GP]	Diacylglycerophosphocholines [PC]	FA chain position-resolved	PC(38:2)	PC(18:1_20:1)	PC(18:1/20:1)	PC(18:1/20:1)	PC 18:1/20:1	Y	ESI(+/–)	6.14	10.13	2.25	1.32	Y	Y	1	1	3	3
endogenous	Glycerophospholipids [GP]	Diacylglycerophosphocholines [PC]	FA chain position-resolved	PC(38:4)	PC(18:1_20:3)	PC(18:1/20:3)	PC(18:1/20:3)	PC 18:1/20:3	Y	ESI(+/–)	0.12	-0.41	-0.14	-0.36	Y	Y	1	1	2	1
endogenous	Glycerophospholipids [GP]	Diacylglycerophosphocholines [PC]	FA chain position-resolved	PC(40:7)	PC(18:1_22:6)	PC(18:1/22:6)	PC(18:1/22:6)	PC 18:1/22:6	Y	ESI(+/–)	-0.12	-3.27	-0.24	-0.81	Y	Y	1	1	2	3
endogenous	Glycerophospholipids [GP]	Diacylglycerophosphocholines [PC]	FA chain position-unresolved	PC(38:5)	PC(18:1_20:4)	NaN	PC(18:1_20:4)	PC 18:1_20:4	Y	ESI(+/–)	0.49	1.61	0.00	-0.03	Y	Y	1	1	3	3
endogenous	Glycerophospholipids [GP]	Diacylglycerophosphocholines [PC]	FA chain position-unresolved	PC(40:6)	PC(18:1_22:5)	NaN	PC(18:1_22:5)	PC 18:1_22:5	Y	ESI(+/–)	3.12	7.44	1.05	0.89	Y	Y	1	1	2	1
endogenous	Glycerophospholipids [GP]	Diacylglycerophosphocholines [PC]	FA chain position-resolved	PC(36:4)	PC(18:2_18:2)	PC(18:2/18:2)	PC(18:2/18:2)	PC 18:2/18:2	Y	ESI(+/–)	0.64	0.41	0.06	-0.23	Y	Y	1	1	3	3
endogenous	Glycerophospholipids [GP]	Diacylglycerophosphocholines [PC]	FA chain position-unresolved	PC(36:5)	PC(18:2_18:3)	NaN	PC(18:2/18:3)	PC 18:2/18:3	Y	ESI(+/–)	-0.51	2.97	-0.40	0.18	Y	N	1	1	2	2
endogenous	Glycerophospholipids [GP]	Diacylglycerophosphocholines [PC]	FA chain position-resolved	PC(38:6)	PC(18:2_20:4)	PC(18:2/20:4)	PC(18:2/20:4)	PC 18:2/20:4	Y	ESI(+/–)	0	1.67	-0.19	-0.03	Y	Y	1	1	3	3
endogenous	Glycerophospholipids [GP]	Diacylglycerophosphocholines [PC]	FA chain position-unresolved	PC(38:7)	PC(18:2_20:5)	NaN	PC(18:2_20:5)	PC 18:2_20:5	Y	ESI(+/–)	1.12	1.03	0.25	-0.13	Y	N	1	1	3	2
endogenous	Glycerophospholipids [GP]	Diacylglycerophosphocholines [PC]	FA chain position-unresolved	PC(37:1)	PC(19:0_18:1)	NaN	PC(19:0_18:1)	PC 19:0_18:1	N	ESI(+/–)	0.75	16.66	0.11	2.36	Y	Y	1	1	2	3
endogenous	Glycerophospholipids [GP]	Diacylglycerophosphocholines [PC]	FA chain position-unresolved	PC(40:2)	PC(20:0_20:2)	NaN	PC (20:0_20:2)	PC 20:0_20:2	N	ESI(+/–)	0.47	9.33	0.00	1.19	N	Y	1	1	1	2
endogenous	Glycerophospholipids [GP]	Diacylglycerophosphocholines [PC]	FA chain position-resolved	PC(40:7)	PC(20:3_20:4)	PC(20:3/20:4)	PC(20:3/20:4)	PC 20:3/20:4	Y	ESI(+/–)	0.96	-0.01	0.19	-0.29	Y	Y	1	1	1	1
endogenous	Glycerophospholipids [GP]	Diacylglycerophosphocholines [PC]	FA chain position-resolved	PC(40:8)	PC(20:4_20:4)	PC(20:4/20:4)	PC(20:4/20:4)	PC 20:4/20:4	Y	ESI(+/–)	-0.48	1.17	-0.38	-0.10	Y	Y	1	1	2	3
endogenous	Glycerophospholipids [GP]	Diacylglycerophosphocholines [PC]	sum composition	PC(26:0)	NaN	NaN	PC(26:0)	PC 26:0	N	ESI(+)	-7.38	NaN	-3.13	NaN	N	N	1	1	1	0
endogenous	Glycerophospholipids [GP]	Diacylglycerophosphocholines [PC]	sum composition	PC(28:0)	NaN	NaN	PC(28:0)	PC 28:0	Y	ESI(+/–)	-3.1	16.89	-1.43	2.40	Y	N	1	1	1	3
endogenous	Glycerophospholipids [GP]	Diacylglycerophosphocholines [PC]	sum composition	PC(29:0)	NaN	NaN	PC(29:0)	PC 29:0	N	ESI(+)	-5.63	NaN	-2.43	NaN	N	N	1	1	1	0
endogenous	Glycerophospholipids [GP]	Diacylglycerophosphocholines [PC]	sum composition	PC(30:1)	NaN	NaN	PC(30:1)	PC 30:1	N	ESI(+/–)	0	14.43	-0.19	2.01	Y	N	1	1	1	3
endogenous	Glycerophospholipids [GP]	Diacylglycerophosphocholines [PC]	sum composition	PC(31:0)	NaN	NaN	PC(31:0)	PC 31:0	Y	ESI(+/–)	-0.29	10.4	-0.31	1.36	Y	N	1	1	2	1
endogenous	Glycerophospholipids [GP]	Diacylglycerophosphocholines [PC]	sum composition	PC(31:1)	NaN	NaN	PC(31:1)	PC 31:1	N	ESI(+/–)	-5.29	2.89	-2.30	0.17	Y	N	1	1	1	1
endogenous	Glycerophospholipids [GP]	Diacylglycerophosphocholines [PC]	sum composition	PC(34:3)	NaN	NaN	PC(34:3)	PC 34:3	Y	ESI(+)	-1.2	14.9	-0.67	2.08	Y	N	1	1	2	0
endogenous	Glycerophospholipids [GP]	Diacylglycerophosphocholines [PC]	sum composition	PC(35:3)	NaN	NaN	PC(35:3)	PC 35:3	Y	ESI(+/–)	0	0.17	-0.19	-0.26	Y	N	1	1	2	1
endogenous	Glycerophospholipids [GP]	Diacylglycerophosphocholines [PC]	sum composition	PC(36:4)	NaN	NaN	PC(36:4)	PC 36:4	N	ESI(+/–)	0.77	-9.47	0.11	-1.80	N	N	1	1	3	2
endogenous	Glycerophospholipids [GP]	Diacylglycerophosphocholines [PC]	sum composition	PC(36:4)	NaN	NaN	PC(36:4)	PC 36:4	Y	ESI(+)	0.64	0.88	0.06	-0.15	Y	N	1	1	2	0
endogenous	Glycerophospholipids [GP]	Diacylglycerophosphocholines [PC]	sum composition	PC(37:2)	NaN	NaN	PC(37:2)	PC 37:2	N	ESI(+/–)	-0.12	2.2	-0.24	0.06	N	N	1	1	2	1
endogenous	Glycerophospholipids [GP]	Diacylglycerophosphocholines [PC]	sum composition	PC(37:2)	NaN	NaN	PC(37:2)	PC 37:2	Y	ESI(+/–)	-0.12	-2.21	-0.24	-0.64	Y	N	1	1	2	3
endogenous	Glycerophospholipids [GP]	Diacylglycerophosphocholines [PC]	sum composition	PC(37:3)	NaN	NaN	PC(37:3)	PC 37:3	Y	ESI(+/–)	-0.88	-0.65	-0.54	-0.39	Y	N	1	1	2	2
endogenous	Glycerophospholipids [GP]	Diacylglycerophosphocholines [PC]	sum composition	PC(37:3)	NaN	NaN	PC(37:3)	PC 37:3	Y	ESI(+/–)	0.55	-8.82	0.03	-1.69	Y	N	1	1	2	3
endogenous	Glycerophospholipids [GP]	Diacylglycerophosphocholines [PC]	sum composition	PC(37:6)	NaN	NaN	PC(37:6)	PC 37:6	Y	ESI(+/–)	5.43	4.34	1.97	0.40	Y	N	1	1	2	1
endogenous	Glycerophospholipids [GP]	Diacylglycerophosphocholines [PC]	sum composition	PC(38:3)	NaN	NaN	PC(38:3)	PC 38:3	N	ESI(+/–)	-2.46	1.83	-1.17	0.00	N	N	1	1	2	3
endogenous	Glycerophospholipids [GP]	Diacylglycerophosphocholines [PC]	sum composition	PC(38:3)	NaN	NaN	PC(38:3)	PC 38:3	Y	ESI(+/–)	-0.86	-19.07	-0.53	-3.33	Y	N	1	1	2	1
endogenous	Glycerophospholipids [GP]	Diacylglycerophosphocholines [PC]	sum composition	PC(38:4)	NaN	NaN	PC(38:4)	PC 38:4	N	ESI(+/–)	-0.12	-1.1	-0.24	-0.47	N	N	1	1	2	3
endogenous	Glycerophospholipids [GP]	Diacylglycerophosphocholines [PC]	sum composition	PC(38:5)	NaN	NaN	PC(38:5)	PC 38:5	Y	ESI(+/–)	0.99	3.11	0.20	0.20	Y	Y	1	1	2	3
endogenous	Glycerophospholipids [GP]	Diacylglycerophosphocholines [PC]	sum composition	PC(38:6)	NaN	NaN	PC(38:6)	PC 38:6	N	ESI(+/–)	0.87	0.63	0.15	-0.19	N	N	1	1	3	3
endogenous	Glycerophospholipids [GP]	Diacylglycerophosphocholines [PC]	sum composition	PC(38:6)	NaN	NaN	PC(38:6)	PC 38:6	N	ESI(+/–)	0	-2.15	-0.19	-0.63	N	N	1	1	3	2
endogenous	Glycerophospholipids [GP]	Diacylglycerophosphocholines [PC]	sum composition	PC(38:7)	NaN	NaN	PC(38:7)	PC 38:7	N	ESI(+/–)	1.37	5.9	0.35	0.65	Y	N	1	1	2	2
endogenous	Glycerophospholipids [GP]	Diacylglycerophosphocholines [PC]	sum composition	PC(39:4)	NaN	NaN	PC(39:4)	PC 39:4	N	ESI(+/–)	-5.34	-2.05	-2.32	-0.62	Y	N	1	1	1	1
endogenous	Glycerophospholipids [GP]	Diacylglycerophosphocholines [PC]	sum composition	PC(39:4)	NaN	NaN	PC(39:4)	PC 39:4	N	ESI(+/–)	-1.33	-5.45	-0.72	-1.16	N	N	1	1	1	1
endogenous	Glycerophospholipids [GP]	Diacylglycerophosphocholines [PC]	sum composition	PC(39:4)	NaN	NaN	PC(39:4)	PC 39:4	Y	ESI(+/–)	8.25	-0.24	3.09	-0.33	Y	N	1	1	2	1
endogenous	Glycerophospholipids [GP]	Diacylglycerophosphocholines [PC]	sum composition	PC(39:5)	NaN	NaN	PC(39:5)	PC 39:5	N	ESI(+/–)	-4.08	-11.02	-1.82	-2.04	N	N	1	1	2	2
endogenous	Glycerophospholipids [GP]	Diacylglycerophosphocholines [PC]	sum composition	PC(39:5)	NaN	NaN	PC(39:5)	PC 39:5	Y	ESI(+/–)	0	-2.22	-0.19	-0.64	Y	N	1	1	1	1
endogenous	Glycerophospholipids [GP]	Diacylglycerophosphocholines [PC]	sum composition	PC(39:6)	NaN	NaN	PC(39:6)	PC 39:6	N	ESI(+/–)	6.22	2.15	2.28	0.05	N	N	1	1	2	1
endogenous	Glycerophospholipids [GP]	Diacylglycerophosphocholines [PC]	sum composition	PC(39:6)	NaN	NaN	PC(39:6)	PC 39:6	Y	ESI(+/–)	6.21	-7.86	2.28	-1.54	Y	N	1	1	2	1
endogenous	Glycerophospholipids [GP]	Diacylglycerophosphocholines [PC]	sum composition	PC(40:3)	NaN	NaN	PC(40:3)	PC 40:3	N	ESI(+/–)	-0.6	2.1	-0.43	0.04	N	N	1	1	2	2
endogenous	Glycerophospholipids [GP]	Diacylglycerophosphocholines [PC]	sum composition	PC(40:3)	NaN	NaN	PC(40:3)	PC 40:3	Y	ESI(+/–)	-0.59	1.99	-0.43	0.03	Y	N	1	1	2	2
endogenous	Glycerophospholipids [GP]	Diacylglycerophosphocholines [PC]	sum composition	PC(40:4)	NaN	NaN	PC(40:4)	PC 40:4	N	ESI(+/–)	-0.95	0.94	-0.57	-0.14	Y	N	1	1	2	3
endogenous	Glycerophospholipids [GP]	Diacylglycerophosphocholines [PC]	sum composition	PC(40:5)	NaN	NaN	PC(40:5)	PC 40:5	N	ESI(+/–)	-1.08	1.22	-0.62	-0.10	Y	N	1	1	2	3
endogenous	Glycerophospholipids [GP]	Diacylglycerophosphocholines [PC]	sum composition	PC(40:5)	NaN	NaN	PC(40:5)	PC 40:5	N	ESI(+/–)	-1.91	-16.66	-0.95	-2.94	N	N	1	1	2	3
endogenous	Glycerophospholipids [GP]	Diacylglycerophosphocholines [PC]	sum composition	PC(40:6)	NaN	NaN	PC(40:6)	PC 40:6	N	ESI(+/–)	3.35	7.44	1.14	0.89	N	N	1	1	2	2
endogenous	Glycerophospholipids [GP]	Diacylglycerophosphocholines [PC]	sum composition	PC(40:6)	NaN	NaN	PC(40:6)	PC 40:6	N	ESI(+/–)	2.28	0.16	0.72	-0.27	N	N	1	1	2	2
endogenous	Glycerophospholipids [GP]	Diacylglycerophosphocholines [PC]	sum composition	PC(40:6)	NaN	NaN	PC(40:6)	PC 40:6	N	ESI(+/–)	3	3.41	1.00	0.25	Y	N	1	1	2	2
endogenous	Glycerophospholipids [GP]	Diacylglycerophosphocholines [PC]	sum composition	PC(40:7)	NaN	NaN	PC(40:7)	PC 40:7	N	ESI(+/–)	-0.12	-0.01	-0.24	-0.29	N	N	1	1	2	3
endogenous	Glycerophospholipids [GP]	Diacylglycerophosphocholines [PC]	sum composition	PC(40:7)	NaN	NaN	PC(40:7)	PC 40:7	Y	ESI(+/–)	-1.08	4.82	-0.62	0.48	Y	N	1	1	2	1
endogenous	Glycerophospholipids [GP]	Diacylglycerophosphocholines [PC]	sum composition	PC(42:10)	NaN	NaN	PC(42:10)	PC 42:10	N	ESI(+)	1.99	1.8	0.60	0.00	N	N	1	1	1	0
endogenous	Glycerophospholipids [GP]	Diacylglycerophosphocholines [PC]	sum composition	PC(42:10)	NaN	NaN	PC(42:10)	PC 42:10	Y	ESI(+/–)	1.99	2.96	0.60	0.18	Y	N	1	1	1	1
endogenous	Glycerophospholipids [GP]	Diacylglycerophosphocholines [PC]	sum composition	PC(42:4)	NaN	NaN	PC(42:4)	PC 42:4	N	ESI(+/–)	0.46	6.64	-0.01	0.77	Y	N	1	1	1	2
endogenous	Glycerophospholipids [GP]	Diacylglycerophosphocholines [PC]	sum composition	PC(42:5)	NaN	NaN	PC(42:5)	PC 42:5	N	ESI(+/–)	-3.24	2.38	-1.48	0.09	N	N	1	1	2	2
endogenous	Glycerophospholipids [GP]	Diacylglycerophosphocholines [PC]	sum composition	PC(42:8)	NaN	NaN	PC(42:8)	PC 42:8	N	ESI(+)	-0.23	NaN	-0.28	NaN	N	N	1	1	2	0
endogenous	Glycerophospholipids [GP]	Diacylglycerophosphocholines [PC]	sum composition	PC(42:8)	NaN	NaN	PC(42:8)	PC 42:8	N	ESI(+)	-0.47	NaN	-0.38	NaN	N	N	1	1	2	0
endogenous	Glycerophospholipids [GP]	Diacylglycerophosphocholines [PC]	sum composition	PC(42:8)	NaN	NaN	PC(42:8)	PC 42:8	N	ESI(+)	1.28	-6.83	0.32	-1.38	N	N	1	1	2	0
endogenous	Glycerophospholipids [GP]	Diacylglycerophosphocholines [PC]	sum composition	PC(42:8)	NaN	NaN	PC(42:8)	PC 42:8	Y	ESI(+/–)	-0.12	-14.62	-0.24	-2.62	Y	N	1	1	2	1
endogenous	Glycerophospholipids [GP]	1-Alkyl-2-acyl-glycerophosphocholines // 1-Acyl-2-alkylglycerophosphocholines [PC O-]	FA chain position-resolved	PC(O-32:0)	PC(O-16:0_16:0)	PC(O-16:0/16:0)	PC(O-16:0/16:0)	PC O-16:0/16:0	Y	ESI(+/–)	-0.14	0.27	0.12	-0.04	Y	Y	1	1	2	3
endogenous	Glycerophospholipids [GP]	1-Alkyl-2-acyl-glycerophosphocholines // 1-Acyl-2-alkylglycerophosphocholines [PC O-]	FA chain position-unresolved	PC(O-36:4)	PC(O-16:0_20:4)	NaN	PC(O-16:0_20:4)	PC O-16:0_20:4	Y	ESI(+/–)	0.65	2.06	0.47	0.39	Y	Y	1	1	2	0
endogenous	Glycerophospholipids [GP]	1-Alkyl-2-acyl-glycerophosphocholines // 1-Acyl-2-alkylglycerophosphocholines // 1-(1Z-alkenyl)-2-acylglycerophosphocholines [PC O/P-]	FA chain position-resolved	PC(O-34:2) // PC(P-34:1)	PC(O-16:1_18:1) // PC(P-16:0_18:1)	PC(O-16:1/18:1) // PC(P-16:0/18:1)	PC(O-16:1/18:1) // PC(P-16:0/18:1)	PC O-16:1/18:1 // PC P-16:0/18:1	Y	ESI(+/–)	-7.12	1.75	-2.94	0.31	Y	Y	1	1	2	3
endogenous	Glycerophospholipids [GP]	1-Alkyl-2-acyl-glycerophosphocholines // 1-Acyl-2-alkylglycerophosphocholines // 1-(1Z-alkenyl)-2-acylglycerophosphocholines [PC O/P-]	FA chain position-resolved	PC(O-34:3) // PC(P-34:2)	PC(O-16:1_18:2) // PC(P-16:0_18:2)	PC(O-16:1/18:2) // PC(P-16:0/18:2)	PC(O-16:1/18:2) // PC(P-16:0/18:2)	PC O-16:1/18:2 // PC P-16:0/18:2	Y	ESI(+/–)	0.54	2.32	0.42	0.45	Y	Y	1	1	2	3
endogenous	Glycerophospholipids [GP]	1-Alkyl-2-acyl-glycerophosphocholines // 1-Acyl-2-alkylglycerophosphocholines // 1-(1Z-alkenyl)-2-acylglycerophosphocholines [PC O/P-]	FA chain position-resolved	PC(O-36:5) // PC(P-36:4)	PC(O-16:1_20:4)_PC(P-16:0_20:4)	PC(O-16:1/20:4) // PC(P-16:0/20:4)	PC(O-16:1/20:4) // PC(P-16:0/20:4)	PC O-16:1/20:4 // PC P-16:0/20:4	Y	ESI(+/–)	0.78	1.77	0.53	0.32	Y	Y	1	1	2	3
endogenous	Glycerophospholipids [GP]	1-Alkyl-2-acyl-glycerophosphocholines // 1-Acyl-2-alkylglycerophosphocholines // 1-(1Z-alkenyl)-2-acylglycerophosphocholines [PC O/P-]	FA chain position-unresolved	PC(O-38:6) // PC(P-38:5)	PC(O-16:1_22:5) // PC(P-16:0_22:5)	NaN	PC(O-16:1_22:5) // PC(P-16:0_22:5)	PC O-16:1_22:5 // PC P-16:0_22:5	N	ESI(+/–)	0.5	4.01	0.40	0.86	Y	Y	1	1	2	2
endogenous	Glycerophospholipids [GP]	1-Alkyl-2-acyl-glycerophosphocholines // 1-Acyl-2-alkylglycerophosphocholines [PC O-]	FA chain position-resolved	PC(O-38:4)	PC(O-18:0_20:4)	PC(O-18:0/20:4)	PC(O-18:0/20:4)	PC O-18:0/20:4	Y	ESI(+/–)	0.5	1.41	0.40	0.23	Y	Y	1	1	2	3
endogenous	Glycerophospholipids [GP]	1-Alkyl-2-acyl-glycerophosphocholines // 1-Acyl-2-alkylglycerophosphocholines // 1-(1Z-alkenyl)-2-acylglycerophosphocholines [PC O/P-]	FA chain position-unresolved	PC(O-36:2) // PC(P-36:1)	PC(O-18:0_18:2)	NaN	PC(O-18:0_18:2)	PC O-18:0_18:2	Y	ESI(+/–)	-0.52	3.5	-0.04	0.74	Y	Y	1	1	2	3
endogenous	Glycerophospholipids [GP]	1-Alkyl-2-acyl-glycerophosphocholines // 1-Acyl-2-alkylglycerophosphocholines [PC O-]	FA chain position-unresolved	PC(O-38:3)	PC(O-18:0_20:3)	NaN	PC(O-18:0_20:3)	PC O-18:0_20:3	N	ESI(+/–)	-1.25	1.12	-0.36	0.16	Y	Y	1	1	2	3
endogenous	Glycerophospholipids [GP]	1-Alkyl-2-acyl-glycerophosphocholines // 1-Acyl-2-alkylglycerophosphocholines // 1-(1Z-alkenyl)-2-acylglycerophosphocholines [PC O/P-]	FA chain position-resolved	PC(O-36:2) // PC(P-36:1)	PC(O-18:1_18:1) // PC(P-18:0_18:1)	PC(O-18:1/18:1) // PC(P-18:0/18:1)	PC(O-18:1/18:1) // PC(P-18:0/18:1)	PC O-18:1/18:1 // PC P-18:0/18:1	Y	ESI(+/–)	-2.46	-3.84	-0.90	-1.04	Y	Y	1	1	2	2
endogenous	Glycerophospholipids [GP]	1-Alkyl-2-acyl-glycerophosphocholines // 1-Acyl-2-alkylglycerophosphocholines // 1-(1Z-alkenyl)-2-acylglycerophosphocholines [PC O/P-]	FA chain position-resolved	PC(O-36:3) // PC(P-36:2)	PC(O-18:1_18:2) // PC(P-18:0_18:2)	PC(O-18:1/18:2) // PC(P-18:0/18:2)	PC(O-18:1/18:2) // PC(P-18:0/18:2)	PC O-18:1/18:2 // PC P-18:0/18:2	Y	ESI(+/–)	-0.65	-0.78	-0.10	-0.30	Y	Y	1	1	2	2
endogenous	Glycerophospholipids [GP]	1-Alkyl-2-acyl-glycerophosphocholines // 1-Acyl-2-alkylglycerophosphocholines // 1-(1Z-alkenyl)-2-acylglycerophosphocholines [PC O/P-]	FA chain position-resolved	PC(O-38:5) // PC(P-38:4)	PC(O-18:1_20:4)_PC(P-18:0_20:4)	PC(O-18:1/20:4) // PC(P-18:0/20:4)	PC(O-18:1/20:4) // PC(P-18:0/20:4)	PC O-18:1/20:4 // PC P-18:0/20:4	Y	ESI(+/–)	0.88	1.83	0.57	0.33	Y	Y	1	1	2	3
endogenous	Glycerophospholipids [GP]	1-Alkyl-2-acyl-glycerophosphocholines // 1-Acyl-2-alkylglycerophosphocholines // 1-(1Z-alkenyl)-2-acylglycerophosphocholines [PC O/P-]	FA chain position-unresolved	PC(O-40:4) // PC(P-40:3)	PC(O-20:0_20:4)	NaN	PC(O-20:0_20:4)	PC O-20:0_20:4	Y	ESI(+/–)	0.24	-1.24	0.29	-0.41	Y	Y	1	1	2	3
endogenous	Glycerophospholipids [GP]	1-Alkyl-2-acyl-glycerophosphocholines // 1-Acyl-2-alkylglycerophosphocholines // 1-(1Z-alkenyl)-2-acylglycerophosphocholines [PC O/P-]	FA chain position-unresolved	PC(O-40:5) // PC(P-40:4)	PC(O-20:1_20:4) // PC(P-20:0_20:4)	NaN	PC(O-20:1_20:4) // PC(P-20:0_20:4)	PC O-20:1_20:4 // PC P-20:0_20:4	N	ESI(+/–)	-0.61	1.31	-0.08	0.21	Y	Y	1	1	2	2
endogenous	Glycerophospholipids [GP]	1-Alkyl-2-acyl-glycerophosphocholines // 1-Acyl-2-alkylglycerophosphocholines // 1-(1Z-alkenyl)-2-acylglycerophosphocholines [PC O/P-]	FA chain position-unresolved	PC(O-42:4) // PC(P-42:3)	PC(O-22:0_20:4)	NaN	PC(O-22:0_20:4)	PC O-22:0_20:4	N	ESI(+/–)	0	-1.09	0.18	-0.37	Y	Y	1	1	2	2
endogenous	Glycerophospholipids [GP]	1-Alkyl-2-acyl-glycerophosphocholines // 1-Acyl-2-alkylglycerophosphocholines // 1-(1Z-alkenyl)-2-acylglycerophosphocholines [PC O/P-]	FA chain position-unresolved	PC(O-42:5) // PC(P-42:4)	PC(O-22:1_20:4) // PC(O-22:0_20:4)	NaN	PC(O-22:1_20:4) // PC(P-22:0_20:4)	PC O-22:1_20:4 // PC P-22:0_20:4	Y	ESI(+/–)	0.35	-3.46	0.34	-0.95	Y	Y	1	1	3	3
endogenous	Glycerophospholipids [GP]	1-Alkyl-2-acyl-glycerophosphocholines // 1-Acyl-2-alkylglycerophosphocholines // 1-(1Z-alkenyl)-2-acylglycerophosphocholines [PC O/P-]	FA chain position-unresolved	PC(O-42:6) // PC(P-42:5)	PC(O-22:2_20:4) // PC(O-22:1_20:4)	NaN	PC(O-22:2_20:4) // PC(P-22:1_20:4)	PC O-22:2_20:4 // PC P-22:1_20:4	N	ESI(+/–)	0.94	1.44	0.60	0.24	N	Y	1	1	2	2
endogenous	Glycerophospholipids [GP]	1-Alkyl-2-acyl-glycerophosphocholines // 1-Acyl-2-alkylglycerophosphocholines // 1-(1Z-alkenyl)-2-acylglycerophosphocholines [PC O/P-]	FA chain position-unresolved	PC(O-44:5) // PC(P-44:4)	PC(O-24:1_20:4) // PC(P-24:0_20:4)	NaN	PC(O-24:1_20:4) // PC(P-24:0_20:4)	PC O-24:1_20:4 // PC P-24:0_20:4	Y	ESI(+/–)	-0.34	1.02	0.04	0.14	Y	Y	1	1	3	1
endogenous	Glycerophospholipids [GP]	1-Alkyl-2-acyl-glycerophosphocholines // 1-Acyl-2-alkylglycerophosphocholines // 1-(1Z-alkenyl)-2-acylglycerophosphocholines [PC O/P-]	FA chain position-unresolved	PC(O-44:6) // PC(P-44:5)	PC(O-24:2_20:4) // PC(P-24:1_20:4)	NaN	PC(O-24:2_20:4) // PC(P-24:1_20:4)	PC O-24:2_20:4 // PC P-24:1_20:4	Y	ESI(+/–)	0.11	-2.13	0.23	-0.62	Y	Y	1	1	3	1
endogenous	Glycerophospholipids [GP]	1-Alkyl-2-acyl-glycerophosphocholines // 1-Acyl-2-alkylglycerophosphocholines [PC O-]	sum composition	PC(O-30:0)	NaN	NaN	PC(O-30:0)	PC O-30:0	N	ESI(+/–)	1.01	4.27	0.63	0.92	N	N	1	1	1	1
endogenous	Glycerophospholipids [GP]	1-Alkyl-2-acyl-glycerophosphocholines // 1-Acyl-2-alkylglycerophosphocholines // 1-(1Z-alkenyl)-2-acylglycerophosphocholines [PC O/P-]	sum composition	PC(O-30:1) // PC(P-30:0)	NaN	NaN	PC(O-30:1) // PC(P-30:0)	PC O-30:1 // PC P-30:0	N	ESI(+)	-5.36	NaN	-2.17	NaN	N	N	1	1	2	0
endogenous	Glycerophospholipids [GP]	1-Alkyl-2-acyl-glycerophosphocholines // 1-Acyl-2-alkylglycerophosphocholines // 1-(1Z-alkenyl)-2-acylglycerophosphocholines [PC O/P-]	sum composition	PC(O-32:1) // PC(P-32:0)	NaN	NaN	PC(O-32:1) // PC(P-32:0)	PC O-32:1 // PC P-32:0	N	ESI(+/–)	-0.97	-0.06	-0.24	-0.12	Y	N	1	1	2	1
endogenous	Glycerophospholipids [GP]	1-Alkyl-2-acyl-glycerophosphocholines // 1-Acyl-2-alkylglycerophosphocholines // 1-(1Z-alkenyl)-2-acylglycerophosphocholines [PC O/P-]	sum composition	PC(O-32:1) // PC(P-32:0)	NaN	NaN	PC(O-32:1) // PC(P-32:0)	PC O-32:1 // PC P-32:0	N	ESI(+/–)	-0.97	6.25	-0.24	1.40	Y	N	1	1	2	3
endogenous	Glycerophospholipids [GP]	1-Alkyl-2-acyl-glycerophosphocholines // 1-Acyl-2-alkylglycerophosphocholines [PC O-]	sum composition	PC(O-34:0)	NaN	NaN	PC(O-34:0)	PC O-34:0	N	ESI(+/–)	-0.4	9.43	0.01	2.17	Y	N	1	1	2	1
endogenous	Glycerophospholipids [GP]	1-Alkyl-2-acyl-glycerophosphocholines // 1-Acyl-2-alkylglycerophosphocholines // 1-(1Z-alkenyl)-2-acylglycerophosphocholines [PC O/P-]	sum composition	PC(O-34:1) // PC(P-34:0)	NaN	NaN	PC(O-34:1) // PC(P-34:0)	PC O-34:1 // PC P-34:0	N	ESI(+/–)	-1.21	2.68	-0.35	0.54	Y	N	1	1	2	2
endogenous	Glycerophospholipids [GP]	1-Alkyl-2-acyl-glycerophosphocholines // 1-Acyl-2-alkylglycerophosphocholines // 1-(1Z-alkenyl)-2-acylglycerophosphocholines [PC O/P-]	sum composition	PC(O-34:2) // PC(P-34:1)	NaN	NaN	PC(O-34:2) // PC(P-34:1)	PC O-34:2 // PC P-34:1	Y	ESI(+/–)	0	2.5	0.18	0.49	Y	N	1	1	2	3
endogenous	Glycerophospholipids [GP]	1-Alkyl-2-acyl-glycerophosphocholines // 1-Acyl-2-alkylglycerophosphocholines // 1-(1Z-alkenyl)-2-acylglycerophosphocholines [PC O/P-]	sum composition	PC(O-35:3) // PC(P-35:2)	NaN	NaN	PC(O-35:3) // PC(P-35:2)	PC O-35:3 // PC P-35:2	N	ESI(+)	4.36	NaN	2.10	NaN	Y	N	1	1	1	0
endogenous	Glycerophospholipids [GP]	1-Alkyl-2-acyl-glycerophosphocholines // 1-Acyl-2-alkylglycerophosphocholines // 1-(1Z-alkenyl)-2-acylglycerophosphocholines [PC O/P-]	sum composition	PC(O-35:5) // PC(P-35:4)	NaN	NaN	PC(O-35:5) // PC(P-35:4)	PC O-35:5 // PC P-35:4	N	ESI(+)	2.52	NaN	1.29	NaN	Y	N	1	1	1	0
endogenous	Glycerophospholipids [GP]	1-Alkyl-2-acyl-glycerophosphocholines // 1-Acyl-2-alkylglycerophosphocholines // 1-(1Z-alkenyl)-2-acylglycerophosphocholines [PC O/P-]	sum composition	PC(O-36:1) // PC(P-36:0)	NaN	NaN	PC(O-36:1) // PC(P-36:0)	PC O-36:1 // PC P-36:0	N	ESI(+/–)	3.36	-0.17	1.66	-0.15	Y	N	1	1	1	2
endogenous	Glycerophospholipids [GP]	1-Alkyl-2-acyl-glycerophosphocholines // 1-Acyl-2-alkylglycerophosphocholines // 1-(1Z-alkenyl)-2-acylglycerophosphocholines [PC O/P-]	sum composition	PC(O-36:2) // PC(P-36:1)	NaN	NaN	PC(O-36:2) // PC(P-36:1)	PC O-36:2 // PC P-36:1	N	ESI(+/–)	-0.13	1.21	0.13	0.18	Y	N	1	1	2	2
endogenous	Glycerophospholipids [GP]	1-Alkyl-2-acyl-glycerophosphocholines // 1-Acyl-2-alkylglycerophosphocholines // 1-(1Z-alkenyl)-2-acylglycerophosphocholines [PC O/P-]	sum composition	PC(O-36:3) // PC(P-36:2)	NaN	NaN	PC(O-36:3) // PC(P-36:2)	PC O-36:3 // PC P-36:2	N	ESI(+/–)	-0.91	1.03	-0.22	0.14	Y	N	1	1	2	3
endogenous	Glycerophospholipids [GP]	1-Alkyl-2-acyl-glycerophosphocholines // 1-Acyl-2-alkylglycerophosphocholines // 1-(1Z-alkenyl)-2-acylglycerophosphocholines [PC O/P-]	sum composition	PC(O-36:3) // PC(P-36:2)	NaN	NaN	PC(O-36:3) // PC(P-36:2)	PC O-36:3 // PC P-36:2	N	ESI(+/–)	-0.91	1.03	-0.22	0.14	Y	N	1	1	2	0
endogenous	Glycerophospholipids [GP]	1-Alkyl-2-acyl-glycerophosphocholines // 1-Acyl-2-alkylglycerophosphocholines // 1-(1Z-alkenyl)-2-acylglycerophosphocholines [PC O/P-]	sum composition	PC(O-36:4) // PC(P-36:3)	NaN	NaN	PC(O-36:4) // PC(P-36:3)	PC O-36:4 // PC P-36:3	N	ESI(+/–)	-0.91	2.91	-0.22	0.59	Y	N	1	1	2	2
endogenous	Glycerophospholipids [GP]	1-Alkyl-2-acyl-glycerophosphocholines // 1-Acyl-2-alkylglycerophosphocholines // 1-(1Z-alkenyl)-2-acylglycerophosphocholines [PC O/P-]	sum composition	PC(O-36:5) // PC(P-36:4)	NaN	NaN	PC(O-36:5) // PC(P-36:4)	PC O-36:5 // PC P-36:4	N	ESI(+/–)	-1.57	3.1	-0.51	0.64	Y	N	1	1	2	2
endogenous	Glycerophospholipids [GP]	1-Alkyl-2-acyl-glycerophosphocholines // 1-Acyl-2-alkylglycerophosphocholines // 1-(1Z-alkenyl)-2-acylglycerophosphocholines [PC O/P-]	sum composition	PC(O-36:6) // PC(P-36:5)	NaN	NaN	PC(O-36:6) // PC(P-36:5)	PC O-36:6 // PC P-36:5	N	ESI(+)	3.27	NaN	1.62	NaN	Y	N	1	1	2	0
endogenous	Glycerophospholipids [GP]	1-Alkyl-2-acyl-glycerophosphocholines // 1-Acyl-2-alkylglycerophosphocholines // 1-(1Z-alkenyl)-2-acylglycerophosphocholines [PC O/P-]	sum composition	PC(O-37:4) // PC(P-37:3)	NaN	NaN	PC(O-37:4) // PC(P-37:3)	PC O-37:4 // PC P-37:3	N	ESI(+/–)	-1.41	2.92	-0.44	0.60	Y	N	1	1	2	2
endogenous	Glycerophospholipids [GP]	1-Alkyl-2-acyl-glycerophosphocholines // 1-Acyl-2-alkylglycerophosphocholines // 1-(1Z-alkenyl)-2-acylglycerophosphocholines [PC O/P-]	sum composition	PC(O-37:5) // PC(P-37:4)	NaN	NaN	PC(O-37:5) // PC(P-37:4)	PC O-37:5 // PC P-37:4	N	ESI(+/–)	3.33	4.18	1.65	0.90	Y	N	1	1	2	1
endogenous	Glycerophospholipids [GP]	1-Alkyl-2-acyl-glycerophosphocholines // 1-Acyl-2-alkylglycerophosphocholines // 1-(1Z-alkenyl)-2-acylglycerophosphocholines [PC O/P-]	sum composition	PC(O-37:5) // PC(P-37:4)	NaN	NaN	PC(O-37:5) // PC(P-37:4)	PC O-37:5 // PC P-37:4	N	ESI(+/–)	3.33	4.18	1.65	0.90	Y	N	1	1	2	1
endogenous	Glycerophospholipids [GP]	1-Alkyl-2-acyl-glycerophosphocholines // 1-Acyl-2-alkylglycerophosphocholines // 1-(1Z-alkenyl)-2-acylglycerophosphocholines [PC O/P-]	sum composition	PC(O-38:4) // PC(P-38:3)	NaN	NaN	PC(O-38:4) // PC(P-38:3)	PC O-38:4 // PC P-38:3	N	ESI(+/–)	-1	-2.22	-0.25	-0.65	Y	N	1	1	2	3
endogenous	Glycerophospholipids [GP]	1-Alkyl-2-acyl-glycerophosphocholines // 1-Acyl-2-alkylglycerophosphocholines // 1-(1Z-alkenyl)-2-acylglycerophosphocholines [PC O/P-]	sum composition	PC(O-38:4) // PC(P-38:3)	NaN	NaN	PC(O-38:4) // PC(P-38:3)	PC O-38:4 // PC P-38:3	N	ESI(+/–)	-1	-2.22	-0.25	-0.65	Y	N	1	1	2	1
endogenous	Glycerophospholipids [GP]	1-Alkyl-2-acyl-glycerophosphocholines // 1-Acyl-2-alkylglycerophosphocholines // 1-(1Z-alkenyl)-2-acylglycerophosphocholines [PC O/P-]	sum composition	PC(O-38:5) // PC(P-38:4)	NaN	NaN	PC(O-38:5) // PC(P-38:4)	PC O-38:5 // PC P-38:4	N	ESI(+/–)	0	3.23	0.18	0.67	Y	N	1	1	2	2
endogenous	Glycerophospholipids [GP]	1-Alkyl-2-acyl-glycerophosphocholines // 1-Acyl-2-alkylglycerophosphocholines // 1-(1Z-alkenyl)-2-acylglycerophosphocholines [PC O/P-]	sum composition	PC(O-38:5) // PC(P-38:4)	NaN	NaN	PC(O-38:5) // PC(P-38:4)	PC O-38:5 // PC P-38:4	N	ESI(+/–)	-0.25	0.3	0.07	-0.04	Y	N	1	1	2	2
endogenous	Glycerophospholipids [GP]	1-Alkyl-2-acyl-glycerophosphocholines // 1-Acyl-2-alkylglycerophosphocholines // 1-(1Z-alkenyl)-2-acylglycerophosphocholines [PC O/P-]	sum composition	PC(O-38:5) // PC(P-38:4)	NaN	NaN	PC(O-38:5) // PC(P-38:4)	PC O-38:5 // PC P-38:4	N	ESI(+/–)	-0.25	0.3	0.07	-0.04	Y	N	1	1	2	2
endogenous	Glycerophospholipids [GP]	1-Alkyl-2-acyl-glycerophosphocholines // 1-Acyl-2-alkylglycerophosphocholines // 1-(1Z-alkenyl)-2-acylglycerophosphocholines [PC O/P-]	sum composition	PC(O-38:5) // PC(P-38:4)	NaN	NaN	PC(O-38:5) // PC(P-38:4)	PC O-38:5 // PC P-38:4	N	ESI(+/–)	-0.25	0.3	0.07	-0.04	Y	N	1	1	2	2
endogenous	Glycerophospholipids [GP]	1-Alkyl-2-acyl-glycerophosphocholines // 1-Acyl-2-alkylglycerophosphocholines // 1-(1Z-alkenyl)-2-acylglycerophosphocholines [PC O/P-]	sum composition	PC(O-38:6) // PC(P-38:5)	NaN	NaN	PC(O-38:6) // PC(P-38:5)	PC O-38:6 // PC P-38:5	N	ESI(+/–)	-1.77	0.6	-0.59	0.04	Y	N	1	1	2	2
endogenous	Glycerophospholipids [GP]	1-Alkyl-2-acyl-glycerophosphocholines // 1-Acyl-2-alkylglycerophosphocholines // 1-(1Z-alkenyl)-2-acylglycerophosphocholines [PC O/P-]	sum composition	PC(O-38:6) // PC(P-38:5)	NaN	NaN	PC(O-38:6) // PC(P-38:5)	PC O-38:6 // PC P-38:5	N	ESI(+/–)	-1.77	0.6	-0.59	0.04	Y	N	1	1	1	1
endogenous	Glycerophospholipids [GP]	1-Alkyl-2-acyl-glycerophosphocholines // 1-Acyl-2-alkylglycerophosphocholines // 1-(1Z-alkenyl)-2-acylglycerophosphocholines [PC O/P-]	sum composition	PC(O-38:8) // PC(P-38:7)	NaN	NaN	PC(O-38:8) // PC(P-38:7)	PC O-38:8 // PC P-38:7	N	ESI(+/–)	1.14	14.77	0.69	3.46	Y	N	1	1	2	2
endogenous	Glycerophospholipids [GP]	1-Alkyl-2-acyl-glycerophosphocholines // 1-Acyl-2-alkylglycerophosphocholines // 1-(1Z-alkenyl)-2-acylglycerophosphocholines [PC O/P-]	sum composition	PC(O-39:8) // PC(P-39:7)	NaN	NaN	PC(O-39:8) // PC(P-39:7)	PC O-39:8 // PC P-39:7	N	ESI(+/–)	1	-4	0.62	-1.08	Y	N	1	1	2	2
endogenous	Glycerophospholipids [GP]	1-Alkyl-2-acyl-glycerophosphocholines // 1-Acyl-2-alkylglycerophosphocholines // 1-(1Z-alkenyl)-2-acylglycerophosphocholines [PC O/P-]	sum composition	PC(O-40:5) // PC(P-40:4)	NaN	NaN	PC(O-40:5) // PC(P-40:4)	PC O-40:5 // PC P-40:4	N	ESI(+/–)	0.12	-3	0.24	-0.84	Y	N	1	1	2	2
endogenous	Glycerophospholipids [GP]	1-Alkyl-2-acyl-glycerophosphocholines // 1-Acyl-2-alkylglycerophosphocholines // 1-(1Z-alkenyl)-2-acylglycerophosphocholines [PC O/P-]	sum composition	PC(O-40:6) // PC(P-40:5)	NaN	NaN	PC(O-40:6) // PC(P-40:5)	PC O-40:6 // PC P-40:5	N	ESI(+/–)	-1.71	-0.45	-0.57	-0.22	Y	N	1	1	1	1
endogenous	Glycerophospholipids [GP]	1-Alkyl-2-acyl-glycerophosphocholines // 1-Acyl-2-alkylglycerophosphocholines // 1-(1Z-alkenyl)-2-acylglycerophosphocholines [PC O/P-]	sum composition	PC(O-40:6) // PC(P-40:5)	NaN	NaN	PC(O-40:6) // PC(P-40:5)	PC O-40:6 // PC P-40:5	N	ESI(+/–)	-0.49	-0.45	-0.03	-0.22	Y	N	1	1	1	1
endogenous	Glycerophospholipids [GP]	1-Alkyl-2-acyl-glycerophosphocholines // 1-Acyl-2-alkylglycerophosphocholines // 1-(1Z-alkenyl)-2-acylglycerophosphocholines [PC O/P-]	sum composition	PC(O-40:6) // PC(P-40:5)	NaN	NaN	PC(O-40:6) // PC(P-40:5)	PC O-40:6 // PC P-40:5	N	ESI(+/–)	-3.53	-0.45	-1.37	-0.22	Y	N	1	1	1	1
endogenous	Glycerophospholipids [GP]	1-Alkyl-2-acyl-glycerophosphocholines // 1-Acyl-2-alkylglycerophosphocholines // 1-(1Z-alkenyl)-2-acylglycerophosphocholines [PC O/P-]	sum composition	PC(O-40:7) // PC(P-40:6)	NaN	NaN	PC(O-40:7) // PC(P-40:6)	PC O-40:7 // PC P-40:6	N	ESI(+/–)	-1.83	0.11	-0.62	-0.08	Y	N	1	1	2	1
endogenous	Glycerophospholipids [GP]	1-Alkyl-2-acyl-glycerophosphocholines // 1-Acyl-2-alkylglycerophosphocholines // 1-(1Z-alkenyl)-2-acylglycerophosphocholines [PC O/P-]	FA chain position-resolved	PC(O-40:7) // PC(P-40:6)	NaN	NaN	PC(O-40:7) // PC(P-40:6)	PC O-40:7 // PC P-40:6	N	ESI(+/–)	0.37	-0.85	0.35	-0.32	Y	N	1	1	2	1
endogenous	Glycerophospholipids [GP]	1-Alkyl-2-acyl-glycerophosphocholines // 1-Acyl-2-alkylglycerophosphocholines // 1-(1Z-alkenyl)-2-acylglycerophosphocholines [PC O/P-]	FA chain position-resolved	PC(O-40:8) // PC(P-40:7)	NaN	NaN	PC(O-40:8) // PC(P-40:7)	PC O-40:8 // PC P-40:7	N	ESI(+/–)	-2.69	-13.26	-1.00	-3.32	N	N	1	1	2	1
endogenous	Glycerophospholipids [GP]	1-Alkyl-2-acyl-glycerophosphocholines // 1-Acyl-2-alkylglycerophosphocholines // 1-(1Z-alkenyl)-2-acylglycerophosphocholines [PC O/P-]	sum composition	PC(O-42:7) // PC(P-42:6)	NaN	NaN	PC(O-42:7) // PC(P-42:6)	PC O-42:7 // PC P-42:6	N	ESI(+)	-4.13	NaN	-1.63	NaN	Y	N	1	1	1	0
endogenous	Glycerophospholipids [GP]	1-Alkyl-2-acyl-glycerophosphocholines // 1-Acyl-2-alkylglycerophosphocholines // 1-(1Z-alkenyl)-2-acylglycerophosphocholines [PC O/P-]	sum composition	PC(O-42:8) // PC(P-42:7)	NaN	NaN	PC(O-42:8) // PC(P-42:7)	PC O-42:8 // PC P-42:7	N	ESI(+/–)	6.04	-7.42	2.84	-1.90	Y	N	1	1	1	4
endogenous	Glycerophospholipids [GP]	1-Alkyl-2-acyl-glycerophosphocholines // 1-Acyl-2-alkylglycerophosphocholines // 1-(1Z-alkenyl)-2-acylglycerophosphocholines [PC O/P-]	sum composition	PC(O-43:2) // PC(P-43:1)	NaN	NaN	PC(O-43:2) // PC(P-43:1)	PC O-43:2 // PC P-43:1	N	ESI(+)	4.13	NaN	2.00	NaN	Y	N	1	1	1	0
endogenous	Glycerophospholipids [GP]	1-Alkyl-2-acyl-glycerophosphocholines // 1-Acyl-2-alkylglycerophosphocholines // 1-(1Z-alkenyl)-2-acylglycerophosphocholines [PC O/P-]	sum composition	PC(O-44:4) // PC(P-44:3)	NaN	NaN	PC(O-44:4) // PC(P-44:3)	PC O-44:4 // PC P-44:3	N	ESI(+/–)	0.91	-8.84	0.58	-2.25	Y	N	1	1	2	1
endogenous	Glycerophospholipids [GP]	1-Alkyl-2-acyl-glycerophosphocholines // 1-Acyl-2-alkylglycerophosphocholines // 1-(1Z-alkenyl)-2-acylglycerophosphocholines [PC O/P-]	sum composition	PC(O-44:6) // PC(P-44:5)	NaN	NaN	PC(O-44:6) // PC(P-44:5)	PC O-44:6 // PC P-44:5	N	ESI(+/–)	-1.37	-0.53	-0.42	-0.24	Y	N	1	1	2	1
endogenous	Glycerophospholipids [GP]	1-Alkyl-2-acyl-glycerophosphocholines // 1-Acyl-2-alkylglycerophosphocholines // 1-(1Z-alkenyl)-2-acylglycerophosphocholines [PC O/P-]	sum composition	PC(O-46:5) // PC(P-46:4)	NaN	NaN	PC(O-46:5) // PC(P-46:4)	PC O-46:5 // PC P-46:4	N	ESI(+/–)	-2.76	0.27	-1.03	-0.04	Y	N	1	1	1	1
endogenous	Glycerophospholipids [GP]	1-Alkyl-2-acyl-glycerophosphocholines // 1-Acyl-2-alkylglycerophosphocholines // 1-(1Z-alkenyl)-2-acylglycerophosphocholines [PC O/P-]	sum composition	PC(O-46:6) // PC(P-46:5)	NaN	NaN	PC(O-46:6) // PC(P-46:5)	PC O-46:6 // PC P-46:5	N	ESI(+)	-1.55	NaN	-0.50	NaN	Y	N	1	1	3	0
endogenous	Glycerophospholipids [GP]	1-Alkyl-2-acyl-glycerophosphocholines // 1-Acyl-2-alkylglycerophosphocholines // 1-(1Z-alkenyl)-2-acylglycerophosphocholines [PC O/P-]	sum composition	PC(O-46:7) // PC(P-46:6)	NaN	NaN	PC(O-46:7) // PC(P-46:6)	PC O-46:7 // PC P-46:6	N	ESI(+)	-0.89	5.41	-0.21	1.20	Y	N	1	1	2	0
endogenous	Glycerophospholipids [GP]	1-Alkyl-2-acyl-glycerophosphocholines // 1-Acyl-2-alkylglycerophosphocholines // 1-(1Z-alkenyl)-2-acylglycerophosphocholines [PC O/P-]	sum composition	PC(O-46:8) // PC(P-46:7)	NaN	NaN	PC(O-46:8) // PC(P-46:7)	PC O-46:8 // PC P-46:7	N	ESI(+/–)	1.67	-1.35	0.92	-0.44	Y	N	1	1	1	0
endogenous	Glycerophospholipids [GP]	Diacylglycerophosphoethanolamines [PE]	FA chain position-resolved	PE(34:1)	PE(16:0_18:1)	PE(16:0/18:1)	PE(16:0/18:1)	PE 16:0/18:1	Y	ESI(+/–)	-3.34	1.18	-1.38	-0.17	Y	Y	1	1	1	1
endogenous	Glycerophospholipids [GP]	Diacylglycerophosphoethanolamines [PE]	FA chain position-resolved	PE(34:2)	PE(16:0_18:2)	PE(16:0/18:2)	PE(16:0/18:2)	PE 16:0/18:2	Y	ESI(+/–)	5.02	1.11	1.27	-0.19	Y	Y	1	1	2	1
endogenous	Glycerophospholipids [GP]	Diacylglycerophosphoethanolamines [PE]	FA chain position-resolved	PE(36:4)	PE(16:0_20:4)	PE(16:0/20:4)	PE(16:0/20:4)	PE 16:0/20:4	Y	ESI(+/–)	0.41	1.88	-0.19	0.01	Y	Y	1	1	2	1
endogenous	Glycerophospholipids [GP]	Diacylglycerophosphoethanolamines [PE]	FA chain position-resolved	PE(38:6)	PE(16:0_22:6)	PE(16:0/22:6)	PE(16:0/22:6)	PE 16:0/22:6	Y	ESI(+/–)	0.39	-0.67	-0.20	-0.63	Y	Y	1	1	2	1
endogenous	Glycerophospholipids [GP]	Diacylglycerophosphoethanolamines [PE]	FA chain position-resolved	PE(36:1)	PE(18:0_18:1)	PE(18:0/18:1)	PE(18:0/18:1)	PE 18:0/18:1	N	ESI(+/–)	-4.82	1	-1.85	-0.21	N	Y	1	1	2	2
endogenous	Glycerophospholipids [GP]	Diacylglycerophosphoethanolamines [PE]	FA chain position-resolved	PE(36:2)	PE(18:0_18:2)	PE(18:0/18:2)	PE(18:0/18:2)	PE 18:0/18:2	Y	ESI(+/–)	0.13	1.74	-0.28	-0.03	N	Y	1	1	2	2
endogenous	Glycerophospholipids [GP]	Diacylglycerophosphoethanolamines [PE]	FA chain position-resolved	PE(38:4)	PE(18:0_20:4)	PE(18:0/20:4)	PE(18:0/20:4)	PE 18:0/20:4	Y	ESI(+/–)	0.13	1.16	-0.28	-0.17	Y	Y	1	1	2	2
endogenous	Glycerophospholipids [GP]	Diacylglycerophosphoethanolamines [PE]	FA chain position-resolved	PE(40:4)	PE(18:0_22:4)	PE(18:0/22:4)	PE(18:0/22:4)	PE 18:0/22:4	N	ESI(+/–)	#VALUE!	4.77	NaN	0.72	N	Y	1	1	2	2
endogenous	Glycerophospholipids [GP]	Diacylglycerophosphoethanolamines [PE]	FA chain position-resolved	PE(40:6)	PE(18:0_22:6)	PE(18:0/22:6)	PE(18:0/22:6)	PE 18:0/22:6	N	ESI(+/–)	5.05	1.25	1.28	-0.15	Y	Y	1	1	2	1
endogenous	Glycerophospholipids [GP]	Diacylglycerophosphoethanolamines [PE]	FA chain position-resolved	PE(36:3)	PE(18:1_18:2)	PE(18:1/18:2)	PE(18:1/18:2)	PE 18:1/18:2	Y	ESI(+/–)	6.46	-0.21	1.72	-0.51	Y	Y	1	1	2	1
endogenous	Glycerophospholipids [GP]	Diacylglycerophosphoethanolamines [PE]	FA chain position-resolved	PE(38:5)	PE(18:1_20:4)	PE(18:1/20:4)	PE(18:1/20:4)	PE 18:1/20:4	Y	ESI(+/–)	0.26	0.71	-0.24	-0.29	Y	Y	1	1	2	1
endogenous	Glycerophospholipids [GP]	Diacylglycerophosphoethanolamines [PE]	sum composition	PE(36:2)	NaN	NaN	PE(36:2)	PE 36:2	N	ESI(+/–)	3.49	4.7	0.78	0.71	N	N	1	1	2	2
endogenous	Glycerophospholipids [GP]	Diacylglycerophosphoethanolamines [PE]	sum composition	PE(36:5)	NaN	NaN	PE(36:5)	PE 36:5	N	ESI(+/–)	-2.3	-7.82	-1.05	-2.41	N	N	1	1	1	1
endogenous	Glycerophospholipids [GP]	Diacylglycerophosphoethanolamines [PE]	sum composition	PE(40:5)	NaN	NaN	PE(40:5)	PE 40:5	N	ESI(+/–)	3.02	0.68	0.63	-0.29	N	N	1	1	1	1
endogenous	Glycerophospholipids [GP]	Diacylglycerophosphoethanolamines [PE]	sum composition	PE(40:5)	NaN	NaN	PE(40:5)	PE 40:5	N	ESI(–)	1.22	6.87	0.06	1.25	N	N	1	1	2	2
endogenous	Glycerophospholipids [GP]	Diacylglycerophosphoethanolamines [PE]	sum composition	PE(40:9)	NaN	NaN	PE(40:9)	PE 40:9	N	ESI(+/–)	0.13	11.4	-0.28	2.37	N	N	1	1	2	1
endogenous	Glycerophospholipids [GP]	1-Alkyl-2-acyl-glycerophosphoethanolamines // 1-Acyl-2-alkylglycerophosphoethanolamines // 1-(1Z-alkenyl)-2-acylglycerophosphoethanolamines [PE O/P-]	FA chain position-resolved	PE(O-36:5) // PE(P-36:4)	PE(O-16:1_20:4) // PE(P-16:0_20:4)	PE(O-16:1/20:4) // PE(P-16:0/20:4)	PE(O-16:1/20:4) // PE(P-16:0/20:4)	PE O-16:1/20:4 // PE P-16:0/20:4	Y	ESI(+/–)	-0.14	0.13	-0.12	0.20	Y	Y	1	1	2	2
endogenous	Glycerophospholipids [GP]	1-Alkyl-2-acyl-glycerophosphoethanolamines // 1-Acyl-2-alkylglycerophosphoethanolamines // 1-(1Z-alkenyl)-2-acylglycerophosphoethanolamines [PE O/P-]	FA chain position-resolved	PE(O-36:6) // PE(P-36:5)	PE(O-16:1_20:5) // PE(P-16:0_20:5)	PE(O-16:1/20:5) // PE(P-16:0/20:5)	PE(O-16:1/20:5) // PE(P-16:0/20:5)	PE O-16:1/20:5 // PE P-16:0/20:5	N	ESI(+/–)	-3.04	3.1	-0.86	1.64	Y	N	1	1	2	1
endogenous	Glycerophospholipids [GP]	1-Alkyl-2-acyl-glycerophosphoethanolamines // 1-Acyl-2-alkylglycerophosphoethanolamines // 1-(1Z-alkenyl)-2-acylglycerophosphoethanolamines [PE O/P-]	FA chain position-resolved	PE(O-38:7) // PE(P-38:6)	PE(O-16:1_22:6) // PE(P-16:0_22:6)	PE(O-16:1/22:6) // PE(P-16:0/22:6)	PE(O-16:1/22:6) // PE(P-16:0/22:6)	PE O-16:1/22:6 // PE P-16:0/22:6	Y	ESI(+/–)	2.27	-2.28	0.49	-0.96	N	Y	1	1	2	2
endogenous	Glycerophospholipids [GP]	1-Alkyl-2-acyl-glycerophosphoethanolamines // 1-Acyl-2-alkylglycerophosphoethanolamines // 1-(1Z-alkenyl)-2-acylglycerophosphoethanolamines [PE O/P-]	FA chain position-unresolved	PE(O-34:3) // PE(P-34:2)	PE(O-16:1_18:2) // PE(P-16:0_18:2)	NaN	PE(O-16:1_18:2) // PE(P-16:0_18:2)	PE O-16:1_18:2 // PE P-16:0_18:2	N	ESI(+/–)	0.86	-0.87	0.13	-0.28	Y	Y	1	1	1	2
endogenous	Glycerophospholipids [GP]	1-Alkyl-2-acyl-glycerophosphoethanolamines // 1-Acyl-2-alkylglycerophosphoethanolamines [PC O-]	FA chain position-unresolved	PE(O-38:4)	PE(O-18:0_20:4)	NaN	PE(O-18:0_20:4)	PE O-18:0_20:4	N	ESI(+/–)	0	0.06	-0.09	0.17	N	Y	1	1	2	2
endogenous	Glycerophospholipids [GP]	1-Alkyl-2-acyl-glycerophosphoethanolamines // 1-Acyl-2-alkylglycerophosphoethanolamines // 1-(1Z-alkenyl)-2-acylglycerophosphoethanolamines [PE O/P-]	FA chain position-resolved	PE(O-36:2) // PE(P-36:1)	PE(O-18:1_18:1) // PE(P-18:0_18:1)	PE(O-18:1/18:1) // PE(P-18:0/18:1)	PE(O-18:1/18:1) // PE(P-18:0/18:1)	PE O-18:1/18:1 // PE P-18:0/18:1	Y	ESI(+/–)	1.37	-1.31	0.26	-0.49	Y	Y	1	1	2	2
endogenous	Glycerophospholipids [GP]	1-Alkyl-2-acyl-glycerophosphoethanolamines // 1-Acyl-2-alkylglycerophosphoethanolamines // 1-(1Z-alkenyl)-2-acylglycerophosphoethanolamines [PE O/P-]	FA chain position-resolved	PE(O-36:3) // PE(P-36:2)	PE(O-18:1_18:2) // PE(P-18:0_18:2)	PE(O-18:1/18:2) // PE(P-18:0/18:2)	PE(O-18:1/18:2) // PE(P-18:0/18:2)	PE O-18:1/18:2 // PE P-18:0/18:2	Y	ESI(+/–)	0.96	-0.97	0.15	-0.33	Y	Y	1	1	2	2
endogenous	Glycerophospholipids [GP]	1-Alkyl-2-acyl-glycerophosphoethanolamines // 1-Acyl-2-alkylglycerophosphoethanolamines // 1-(1Z-alkenyl)-2-acylglycerophosphoethanolamines [PE O/P-]	FA chain position-resolved	PE(O-38:5) // PE(P-38:4)	PE(O-18:1_20:4) // PE(P-18:0_20:4)	PE(O-18:1/20:4) // PE(P-18:0/20:4)	PE(O-18:1/20:4) // PE(P-18:0/20:4)	PE O-18:1/20:4 // PE P-18:0/20:4	Y	ESI(+/–)	0.4	-0.41	0.01	-0.06	Y	Y	1	1	0	2
endogenous	Glycerophospholipids [GP]	1-Alkyl-2-acyl-glycerophosphoethanolamines // 1-Acyl-2-alkylglycerophosphoethanolamines // 1-(1Z-alkenyl)-2-acylglycerophosphoethanolamines [PE O/P-]	FA chain position-resolved	PE(O-40:6) // PE(P-40:5)	PE(O-18:1_22:5) // PE(P-18:0_22:5)	PE(O-18:1/22:5) // PE(P-18:0/22:5)	PE(O-18:1/22:5) // PE(P-18:0/22:5)	PE O-18:1/22:5 // PE P-18:0/22:5	Y	ESI(+/–)	4.24	-4.18	0.99	-1.88	Y	Y	1	1	2	2
endogenous	Glycerophospholipids [GP]	1-Alkyl-2-acyl-glycerophosphoethanolamines // 1-Acyl-2-alkylglycerophosphoethanolamines // 1-(1Z-alkenyl)-2-acylglycerophosphoethanolamines [PE O/P-]	FA chain position-resolved	PE(O-40:7) // PE(P-40:6)	PE(O-18:1_22:6) // PE(P-18:0_22:6)	PE(O-18:1/22:6) // PE(P-18:0/22:6)	PE(O-18:1/22:6) // PE(P-18:0/22:6)	PE O-18:1/22:6 // PE P-18:0/22:6	Y	ESI(+/–)	5.28	-5.29	1.25	-2.42	Y	Y	1	1	2	2
endogenous	Glycerophospholipids [GP]	1-Alkyl-2-acyl-glycerophosphoethanolamines // 1-Acyl-2-alkylglycerophosphoethanolamines // 1-(1Z-alkenyl)-2-acylglycerophosphoethanolamines [PE O/P-]	FA chain position-unresolved	PE(O-38:4) // PE(P-38:3)	PE(O-18:1_20:3) // PE(P-18:0_20:3)	NaN	PE(O-18:1_20:3) // PE(P-18:0_20:3)	PE O-18:1_20:3 // PE P-18:0_20:3	N	ESI(+/–)	0.27	-0.21	-0.02	0.04	N	Y	1	1	1	2
endogenous	Glycerophospholipids [GP]	1-Alkyl-2-acyl-glycerophosphoethanolamines // 1-Acyl-2-alkylglycerophosphoethanolamines // 1-(1Z-alkenyl)-2-acylglycerophosphoethanolamines [PE O/P-]	FA chain position-resolved	PE(O-36:4) // PE(P-36:3)	PE(O-18:2_18:2) // PE(P-18:1_18:2)	PE(O-18:2/18:2) // PE(P-18:1/18:2)	PE(O-18:2/18:2) // PE(P-18:1/18:2)	PE O-18:2/18:2 // PE P-18:1/18:2	N	ESI(+/–)	0.28	-0.22	-0.02	0.03	Y	Y	1	1	1	1
endogenous	Glycerophospholipids [GP]	1-Alkyl-2-acyl-glycerophosphoethanolamines // 1-Acyl-2-alkylglycerophosphoethanolamines // 1-(1Z-alkenyl)-2-acylglycerophosphoethanolamines [PE O/P-]	FA chain position-resolved	PE(O-38:6) // PE(P-38:5)	PE(O-18:2_20:4) // PE(P-18:1_20:4)	PE(O-18:2/20:4) // PE(P-18:1/20:4)	PE(O-18:2/20:4) // PE(P-18:1/20:4)	PE O-18:2/20:4 // PE P-18:1/20:4	Y	ESI(+/–)	-0.4	0.46	-0.19	0.36	Y	Y	1	1	2	1
endogenous	Glycerophospholipids [GP]	1-Alkyl-2-acyl-glycerophosphoethanolamines // 1-Acyl-2-alkylglycerophosphoethanolamines // 1-(1Z-alkenyl)-2-acylglycerophosphoethanolamines [PE O/P-]	FA chain position-resolved	PE(O-40:8) // PE(P-40:7)	PE(O-18:2_22:6) // PE(P-18:1_22:6)	PE(O-18:2/22:6) // PE(P-18:1/22:6)	PE(O-18:2/22:6) // PE(P-18:1/22:6)	PE O-18:2/22:6 // PE P-18:1/22:6	N	ESI(+/–)	1.16	-1.11	0.21	-0.40	Y	Y	1	1	2	2
endogenous	Glycerophospholipids [GP]	1-Alkyl-2-acyl-glycerophosphoethanolamines // 1-Acyl-2-alkylglycerophosphoethanolamines // 1-(1Z-alkenyl)-2-acylglycerophosphoethanolamines [PE O/P-]	FA chain position-resolved	PE(O-40:5) // PE(P-40:4)	PE(O-20:1_20:4) // PE(P-20:0_20:4)	PE(O-20:1/20:4) // PE(P-20:0/20:4)	PE(O-20:1/20:4) // PE(P-20:0/20:4)	PE O-20:1/20:4 // PE P-20:0/20:4	Y	ESI(+/–)	-0.26	0.25	-0.15	0.26	Y	Y	1	1	2	2
endogenous	Glycerophospholipids [GP]	1-Alkyl-2-acyl-glycerophosphoethanolamines // 1-Acyl-2-alkylglycerophosphoethanolamines // 1-(1Z-alkenyl)-2-acylglycerophosphoethanolamines [PE O/P-]	FA chain position-unresolved	PE(O-38:3) // PE(P-38:2)	PE(O-20:1_18:2) // PE(P-20:0_18:2)	NaN	PE(O-20:1_18:2) // PE(P-20:0_18:2)	PE O-20:1_18:2 // PE P-20:0_18:2	N	ESI(+/–)	3.17	-3.18	0.71	-1.40	Y	Y	1	1	1	1
endogenous	Glycerophospholipids [GP]	1-Alkyl-2-acyl-glycerophosphoethanolamines // 1-Acyl-2-alkylglycerophosphoethanolamines // 1-(1Z-alkenyl)-2-acylglycerophosphoethanolamines [PE O/P-]	sum composition	PE(O-36:4) // PE(P-36:3)	NaN	NaN	PE(O-36:4) // PE(P-36:3)	PE O-36:4 // PE P-36:3	N	ESI(+/–)	0	2.29	-0.09	1.25	N	N	1	1	1	1
endogenous	Glycerophospholipids [GP]	1-Alkyl-2-acyl-glycerophosphoethanolamines // 1-Acyl-2-alkylglycerophosphoethanolamines // 1-(1Z-alkenyl)-2-acylglycerophosphoethanolamines [PE O/P-]	sum composition	PE(O-36:4) // PE(P-36:3)	NaN	NaN	PE(O-36:4) // PE(P-36:3)	PE O-36:4 // PE P-36:3	N	ESI(+/–)	0	-1.44	-0.09	-0.56	N	N	1	1	1	1
endogenous	Glycerophospholipids [GP]	1-Alkyl-2-acyl-glycerophosphoethanolamines // 1-Acyl-2-alkylglycerophosphoethanolamines // 1-(1Z-alkenyl)-2-acylglycerophosphoethanolamines [PE O/P-]	sum composition	PE(O-38:5) // PE(P-38:4)	NaN	NaN	PE(O-38:5) // PE(P-38:4)	PE O-38:5 // PE P-38:4	N	ESI(+/–)	-1.33	0.93	-0.43	0.59	N	N	1	1	1	1
endogenous	Glycerophospholipids [GP]	1-Alkyl-2-acyl-glycerophosphoethanolamines // 1-Acyl-2-alkylglycerophosphoethanolamines // 1-(1Z-alkenyl)-2-acylglycerophosphoethanolamines [PE O/P-]	sum composition	PE(O-38:6) // PE(P-38:5)	NaN	NaN	PE(O-38:6) // PE(P-38:5)	PE O-38:6 // PE P-38:5	N	ESI(+/–)	2.4	2.88	0.52	1.53	Y	N	1	1	1	1
endogenous	Glycerophospholipids [GP]	1-Alkyl-2-acyl-glycerophosphoethanolamines // 1-Acyl-2-alkylglycerophosphoethanolamines // 1-(1Z-alkenyl)-2-acylglycerophosphoethanolamines [PE O/P-]	sum composition	PE(O-38:6) // PE(P-38:5)	NaN	NaN	PE(O-38:6) // PE(P-38:5)	PE O-38:6 // PE P-38:5	N	ESI(+/–)	-0.13	1.01	-0.12	0.63	N	N	1	1	1	1
endogenous	Glycerophospholipids [GP]	1-Alkyl-2-acyl-glycerophosphoethanolamines // 1-Acyl-2-alkylglycerophosphoethanolamines // 1-(1Z-alkenyl)-2-acylglycerophosphoethanolamines [PE O/P-]	sum composition	PE(O-40:5) // PE(P-40:4)	NaN	NaN	PE(O-40:5) // PE(P-40:4)	PE O-40:5 // PE P-40:4	N	ESI(+/–)	-8.689	-0.13	-2.74	0.08	N	N	1	1	2	2
endogenous	Glycerophospholipids [GP]	1-Alkyl-2-acyl-glycerophosphoethanolamines // 1-Acyl-2-alkylglycerophosphoethanolamines // 1-(1Z-alkenyl)-2-acylglycerophosphoethanolamines [PE O/P-]	sum composition	PE(O-42:6) // PE(P-42:5)	NaN	NaN	PE(O-42:6) // PE(P-42:5)	PE O-42:6 // PE P-42:5	N	ESI(+/–)	-4.587	0.99	-2.63	0.62	N	N	1	1	2	1
endogenous	Glycerophospholipids [GP]	1-Alkyl-2-acyl-glycerophosphoethanolamines // 1-Acyl-2-alkylglycerophosphoethanolamines // 1-(1Z-alkenyl)-2-acylglycerophosphoethanolamines [PE O/P-]	sum composition	PE(O-42:7) // PE(P-42:6)	NaN	NaN	PE(O-42:7) // PE(P-42:6)	PE O-42:7 // PE P-42:6	N	ESI(+/–)	8.08	2.49	1.96	1.35	N	N	1	1	2	1
endogenous	Glycerophospholipids [GP]	Diacylglycerophosphoinsoitoles [PI]	FA chain position-resolved	PI(32:1)	PI(16:0_16:1)	PI(16:0/16:1)	PI(16:0/16:1)	PI 16:0/16:1	Y	ESI(+/–)	-0.12	0.52	0.61	-1.17	N	Y	1	1	1	2
endogenous	Glycerophospholipids [GP]	Diacylglycerophosphoinsoitoles [PI]	FA chain position-resolved	PI(34:1)	PI(16:0_18:1)	PI(16:0/18:1)	PI(16:0/18:1)	PI 16:0/18:1	N	ESI(+/–)	-2.13	1.22	-0.19	-0.37	N	Y	1	1	1	2
endogenous	Glycerophospholipids [GP]	Diacylglycerophosphoinsoitoles [PI]	FA chain position-resolved	PI(34:2)	PI(16:0_18:2)	PI(16:0/18:2)	PI(16:0/18:2)	PI 16:0/18:2	Y	ESI(+/–)	0.24	1.88	0.75	0.38	N	Y	1	1	2	2
endogenous	Glycerophospholipids [GP]	Diacylglycerophosphoinsoitoles [PI]	FA chain position-resolved	PI(36:3)	PI(16:0_20:3)	PI(16:0/20:3)	PI(16:0/20:3)	PI 16:0/20:3	Y	ESI(+/–)	-3.25	-0.21	-0.63	-2.00	N	Y	1	1	1	2
endogenous	Glycerophospholipids [GP]	Diacylglycerophosphoinsoitoles [PI]	FA chain position-resolved	PI(36:4)	PI(16:0_20:4)	PI(16:0/20:4)	PI(16:0/20:4)	PI 16:0/20:4	Y	ESI(+/–)	-1.75	2.06	-0.04	0.59	N	Y	1	1	2	2
endogenous	Glycerophospholipids [GP]	Diacylglycerophosphoinsoitoles [PI]	FA chain position-resolved	PI(36:1)	PI(18:0_18:1)	PI(18:0/18:1)	PI(18:0/18:1)	PI 18:0/18:1	Y	ESI(+/–)	1.5	2.33	1.25	0.90	N	Y	1	1	1	2
endogenous	Glycerophospholipids [GP]	Diacylglycerophosphoinsoitoles [PI]	FA chain position-resolved	PI(36:2)	PI(18:0_18:2)	PI(18:0/18:2)	PI(18:0/18:2)	PI 18:0/18:2	Y	ESI(+/–)	-2.93	2.51	-0.51	1.10	N	Y	1	1	2	2
endogenous	Glycerophospholipids [GP]	Diacylglycerophosphoinsoitoles [PI]	FA chain position-resolved	PI(38:3)	PI(18:0_20:3)	PI(18:0/20:3)	PI(18:0/20:3)	PI 18:0/20:3	Y	ESI(+/–)	-3.04	1.71	-0.55	0.19	N	Y	1	1	2	2
endogenous	Glycerophospholipids [GP]	Diacylglycerophosphoinsoitoles [PI]	FA chain position-resolved	PI(38:4)	PI(18:0_20:4)	PI(18:0/20:4)	PI(18:0/20:4)	PI 18:0/20:4	Y	ESI(+/–)	0	2.11	0.66	0.65	Y	Y	1	1	2	2
endogenous	Glycerophospholipids [GP]	Diacylglycerophosphoinsoitoles [PI]	FA chain position-resolved	PI(40:5)	PI(18:0_22:5)	PI(18:0/22:5)	PI(18:0/22:5)	PI 18:0/22:5	Y	ESI(+/–)	-3.17	1.33	-0.60	-0.24	N	Y	1	1	1	1
endogenous	Glycerophospholipids [GP]	Diacylglycerophosphoinsoitoles [PI]	FA chain position-resolved	PI(40:6)	PI(18:0_22:6)	PI(18:0/22:6)	PI(18:0/22:6)	PI 18:0/22:6	Y	ESI(+/–)	-3.62	0.07	-0.78	-1.68	N	Y	1	1	1	2
endogenous	Glycerophospholipids [GP]	Diacylglycerophosphoinsoitoles [PI]	FA chain position-resolved	PI(34:1)	PI(18:1_16:0)	PI(18:1/16:0)	PI(18:1/16:0)	PI 18:1/16:0	Y	ESI(+/–)	1.91	1.22	1.42	-0.37	N	Y	1	1	1	2
endogenous	Glycerophospholipids [GP]	Diacylglycerophosphoinsoitoles [PI]	FA chain position-resolved	PI(36:2)	PI(18:1_18:1)	PI(18:1/18:1)	PI(18:1/18:1)	PI 18:1/18:1	Y	ESI(+/–)	-0.97	1.59	0.27	0.05	N	Y	1	1	1	2
endogenous	Glycerophospholipids [GP]	Diacylglycerophosphoinsoitoles [PI]	FA chain position-resolved	PI(36:3)	PI(18:1_18:2)	PI(18:1/18:2)	PI(18:1/18:2)	PI 18:1/18:2	Y	ESI(+/–)	-2.09	0.95	-0.17	-0.68	N	Y	1	1	1	2
endogenous	Glycerophospholipids [GP]	Diacylglycerophosphoinsoitoles [PI]	FA chain position-resolved	PI(38:5)	PI(18:1_20:4)	PI(18:1/20:4)	PI(18:1/20:4)	PI 18:1/20:4	Y	ESI(+/–)	-0.68	0.81	0.39	-0.84	N	Y	1	1	1	2
endogenous	Glycerophospholipids [GP]	Diacylglycerophosphoinsoitoles [PI]	sum composition	PI(32:0)	NaN	NaN	PI(32:0)	PI 32:0	N	ESI(+/–)	-9.24	2.72	-3.01	1.34	N	N	1	1	1	2
endogenous	Glycerophospholipids [GP]	Diacylglycerophosphoinsoitoles [PI]	sum composition	PI(38:5)	NaN	NaN	PI(38:5)	PI 38:5	Y	ESI(+/–)	-0.79	2.17	0.34	0.71	N	Y	1	1	1	2
endogenous	Glycerophospholipids [GP]	Diacylglycerophosphoinsoitoles [PI]	sum composition	PI(38:6)	NaN	NaN	PI(38:6)	PI 38:6	N	ESI(+/–)	0.34	2.8	0.79	1.43	N	N	1	1	1	2
endogenous	Sphingolipids [SP]	Sphingomyelins [SM]	FA chain position-resolved	SM(d32:0)	SM(d18:0_14:0)	SM(d18:0/14:0)	SM(d18:0/14:0)	SM 18:0;O2/14:0	N	ESI(+/–)	-0.74	0.24	-0.52	-0.12	Y	N	1	1	1	3
endogenous	Sphingolipids [SP]	Sphingomyelins [SM]	FA chain position-resolved	SM(d34:0)	SM(d18:0_16:0)	SM(d18:0/16:0)	SM(d18:0/16:0)	SM 18:0;O2/16:0	Y	ESI(+/–)	0.43	2.71	0.38	0.76	Y	Y	1	1	2	2
endogenous	Sphingolipids [SP]	Sphingomyelins [SM]	FA chain position-resolved	SM(d36:0)	SM(d18:0_18:0)	SM(d18:0/18:0)	SM(d18:0/18:0)	SM 18:0;O2/18:0	Y	ESI(+/–)	-0.55	1.99	-0.37	0.50	Y	N	1	1	2	1
endogenous	Sphingolipids [SP]	Sphingomyelins [SM]	FA chain position-resolved	SM(d38:0)	SM(d18:0_20:0)	SM(d18:0/20:0)	SM(d18:0/20:0)	SM 18:0;O2/20:0	Y	ESI(+/–)	-0.13	-1.86	-0.05	-0.87	Y	Y	1	1	2	3
endogenous	Sphingolipids [SP]	Sphingomyelins [SM]	FA chain position-resolved	SM(d40:0)	SM(d18:0_22:0)	SM(d18:0/22:0)	SM(d18:0/22:0)	SM 18:0;O2/22:0	Y	ESI(+/–)	-0.71	-10.06	-0.50	-3.79	Y	Y	1	1	3	1
endogenous	Sphingolipids [SP]	Sphingomyelins [SM]	FA chain position-resolved	SM(d42:1)	SM(18:0_24:1)	SM(18:0/24:1)	SM(d18:0/24:1)	SM 18:0;O2/24:1	Y	ESI(+/–)	-1.1	-1.46	-0.80	-0.73	Y	N	1	1	3	3
endogenous	Sphingolipids [SP]	Sphingomyelins [SM]	FA chain position-resolved	SM(d30:1)	SM(d18:1_12:0)	SM(d18:1/12:0)	SM(d18:1/12:0)	SM 18:1;O2/12:0	Y	ESI(+/–)	-1.54	1.45	-1.14	0.31	Y	N	1	1	3	2
endogenous	Sphingolipids [SP]	Sphingomyelins [SM]	FA chain position-resolved	SM(d32:1)	SM(d18:1_14:0)	SM(d18:1/14:0)	SM(d18:1/14:0)	SM 18:1;O2/14:0	Y	ESI(+/–)	0.74	1.53	0.62	0.34	Y	Y	1	1	3	3
endogenous	Sphingolipids [SP]	Sphingomyelins [SM]	FA chain position-resolved	SM(d33:1)	SM(d18:1_15:0)	SM(d18:1/15:0)	SM(d18:1/15:0)	SM 18:1;O2/15:0	Y	ESI(+/–)	0	1.44	0.05	0.30	Y	Y	1	1	2	3
endogenous	Sphingolipids [SP]	Sphingomyelins [SM]	FA chain position-resolved	SM(d34:1)	SM(d18:1_16:0)	SM(d18:1/16:0)	SM(d18:1/16:0)	SM 18:1;O2/16:0	Y	ESI(+/–)	0.99	3.58	0.82	1.07	Y	Y	1	1	3	3
endogenous	Sphingolipids [SP]	Sphingomyelins [SM]	FA chain position-resolved	SM(d35:1)	SM(d18:1_17:0)	SM(d18:1/17:0)	SM(d18:1/17:0)	SM 18:1;O2/17:0	Y	ESI(+/–)	-0.14	2.93	-0.06	0.83	Y	Y	1	1	2	2
endogenous	Sphingolipids [SP]	Sphingomyelins [SM]	FA chain position-resolved	SM(d36:1)	SM(d18:1_18:0)	SM(d18:1/18:0)	SM(d18:1/18:0)	SM 18:1;O2/18:0	Y	ESI(+/–)	0.96	2.18	0.79	0.57	Y	Y	1	1	3	3
endogenous	Sphingolipids [SP]	Sphingomyelins [SM]	FA chain position-resolved	SM(d36:2)	SM(d18:1_18:1)	SM(d18:1/18:1)	SM(d18:1/18:1)	SM 18:1;O2/18:1	N	ESI(+/–)	0.27	1.74	0.26	0.41	Y	Y	1	1	3	3
endogenous	Sphingolipids [SP]	Sphingomyelins [SM]	FA chain position-resolved	SM(d37:1)	SM(d18:1_19:0)	SM(d18:1/19:0)	SM(d18:1/19:0)	SM 18:1;O2/19:0	Y	ESI(+/–)	-1.61	-3.64	-1.20	-1.51	Y	N	1	1	2	1
endogenous	Sphingolipids [SP]	Sphingomyelins [SM]	FA chain position-resolved	SM(d38:1)	SM(d18:1_20:0)	SM(d18:1/20:0)	SM(d18:1/20:0)	SM 18:1;O2/20:0	Y	ESI(+/–)	0.92	1.83	0.76	0.44	N	Y	1	1	3	3
endogenous	Sphingolipids [SP]	Sphingomyelins [SM]	FA chain position-resolved	SM(d40:2)	SM(d18:1_22:1)	SM(d18:1/22:1)	SM(d18:1/22:1)	SM 18:1;O2/22:1	Y	ESI(+/–)	0.51	2.22	0.45	0.58	Y	N	1	1	2	3
endogenous	Sphingolipids [SP]	Sphingomyelins [SM]	FA chain position-resolved	SM(d41:1)	SM(d18:1_23:0)	SM(d18:1/23:0)	SM(d18:1/23:0)	SM 18:1;O2/23:0	Y	ESI(+/–)	1	2.29	0.83	0.61	Y	Y	1	1	3	3
endogenous	Sphingolipids [SP]	Sphingomyelins [SM]	FA chain position-resolved	SM(d42:1)	SM(d18:1_24:0)	SM(d18:1/24:0)	SM(d18:1/24:0)	SM 18:1;O2/24:0	Y	ESI(+/–)	0.86	0.03	0.72	-0.20	Y	Y	1	1	3	3
endogenous	Sphingolipids [SP]	Sphingomyelins [SM]	FA chain position-resolved	SM(d42:2)	SM(d18:1_24:1)	SM(d18:1/24:1)	SM(d18:1/24:1)	SM 18:1;O2/24:1	Y	ESI(+/–)	1.23	2.84	1.00	0.80	Y	Y	1	1	3	3
endogenous	Sphingolipids [SP]	Sphingomyelins [SM]	FA chain position-resolved	SM(d43:1)	SM(d18:1_25:0)	SM(d18:1/25:0)	SM(d18:1/25:0)	SM 18:1;O2/25:0	N	ESI(+/–)	-0.64	-0.03	-0.44	-0.22	Y	N	1	1	2	3
endogenous	Sphingolipids [SP]	Sphingomyelins [SM]	FA chain position-resolved	SM(d44:1)	SM(d18:1_26:0)	SM(d18:1/26:0)	SM(d18:1/26:0)	SM 18:1;O2/26:0	N	ESI(+/–)	0.24	-0.2	0.24	-0.28	Y	N	1	1	1	1
endogenous	Sphingolipids [SP]	Sphingomyelins [SM]	FA chain position-resolved	SM(d44:2)	SM(d18:1_26:1)	SM(d18:1/26:1)	SM(d18:1/26:1)	SM 18:1;O2/26:1	N	ESI(+/–)	-0.12	-0.81	-0.04	-0.50	Y	N	1	1	2	2
endogenous	Sphingolipids [SP]	Sphingomyelins [SM]	FA chain position-resolved	SM(d32:2)	SM(d18:2_14:0)	SM(d18:2/14:0)	SM(d18:2/14:0)	SM 18:2;O2/14:0	N	ESI(+/–)	0	1.19	0.05	0.21	Y	Y	1	1	2	2
endogenous	Sphingolipids [SP]	Sphingomyelins [SM]	FA chain position-resolved	SM(d34:2)	SM(d18:2_16:0)	SM(d18:2/16:0)	SM(d18:2/16:0)	SM 18:2;O2/16:0	Y	ESI(+/–)	1	2.47	0.83	0.67	Y	Y	1	1	3	3
endogenous	Sphingolipids [SP]	Sphingomyelins [SM]	FA chain position-resolved	SM(d36:2)	SM(d18:2_18:0)	SM(d18:2/18:0)	SM(d18:2/18:0)	SM 18:2;O2/18:0	Y	ESI(+/–)	0.55	2	0.48	0.50	Y	N	1	1	3	3
endogenous	Sphingolipids [SP]	Sphingomyelins [SM]	FA chain position-resolved	SM(d36:3)	SM(d18:2_18:1)	SM(d18:2/18:1)	SM(d18:2/18:1)	SM 18:2;O2/18:1	Y	ESI(+/–)	0.27	-0.1	0.26	-0.24	Y	N	1	1	2	2
endogenous	Sphingolipids [SP]	Sphingomyelins [SM]	FA chain position-resolved	SM(d38:2)	SM(d18:2_20:0)	SM(d18:2/20:0)	SM(d18:2/20:0)	SM 18:2;O2/20:0	Y	ESI(+/–)	-0.13	1.93	-0.05	0.48	Y	Y	1	1	3	3
endogenous	Sphingolipids [SP]	Sphingomyelins [SM]	FA chain position-resolved	SM(d40:2)	SM(d18:2_22:0)	SM(d18:2/22:0)	SM(d18:2/22:0)	SM 18:2;O2/22:0	Y	ESI(+/–)	0.89	1.86	0.74	0.45	Y	Y	1	1	2	3
endogenous	Sphingolipids [SP]	Sphingomyelins [SM]	FA chain position-resolved	SM(d40:3)	SM(d18:2_22:1)	SM(d18:2/22:1)	SM(d18:2/22:1)	SM 18:2;O2/22:1	N	ESI(+/–)	-1.4	1.45	-1.03	0.31	Y	N	1	1	2	2
endogenous	Sphingolipids [SP]	Sphingomyelins [SM]	FA chain position-resolved	SM(d41:2)	SM(d18:2_23:0)	SM(d18:2/23:0)	SM(d18:2/23:0)	SM 18:2;O2/23:0	Y	ESI(+/–)	0.63	-0.21	0.54	-0.28	Y	Y	1	1	3	3
endogenous	Sphingolipids [SP]	Sphingomyelins [SM]	FA chain position-resolved	SM(d42:4)	SM(d18:2_24:2)	SM(d18:2/24:2)	SM(d18:2/24:2)	SM 18:2;O2/24:2	Y	ESI(+/–)	-0.37	1.47	-0.24	0.31	Y	N	1	1	2	3
endogenous	Sphingolipids [SP]	Sphingomyelins [SM]	FA chain position-resolved	SM(d43:2)	SM(d18:2_25:0)	SM(d18:2/25:0)	SM(d18:2/25:0)	SM 18:2;O2/25:0	Y	ESI(+/–)	-0.97	0.25	-0.70	-0.12	Y	Y	1	1	1	1
endogenous	Sphingolipids [SP]	Sphingomyelins [SM]	FA chain position-resolved	SM(d35:1)	SM(d19:1_16:0)	SM(d19:1/16:0)	SM(d19:1/16:0)	SM 19:1;O2/16:0	Y	ESI(+/–)	-1.25	5.51	-0.92	1.75	Y	N	1	1	2	1
endogenous	Sphingolipids [SP]	Sphingomyelins [SM]	FA chain position-resolved	SM(d41:2)	SM(d19:1_22:1)	SM(d19:1/22:1)	SM(d19:1/22:1)	SM 19:1;O2/22:1	Y	ESI(+/–)	0.63	0.73	0.54	0.05	Y	N	1	1	3	3
endogenous	Sphingolipids [SP]	Sphingomyelins [SM]	sum composition	SM(d34:1)	NaN	NaN	SM(d34:1)	SM 34:1;O2	Y	ESI(+)	0.99	-0.76	0.82	-0.48	N	N	1	1	3	3
endogenous	Sphingolipids [SP]	Sphingomyelins [SM]	sum composition	SM(d36:3)	NaN	NaN	SM(d36:3)	SM 36:3,O2	N	ESI(+/–)	0.27	2.07	0.26	0.53	N	N	1	1	2	2
endogenous	Sphingolipids [SP]	Sphingomyelins [SM]	sum composition	SM(d36:3)	NaN	NaN	SM(d36:3)	SM 36:3,O2	N	ESI(+/–)	0.41	-2.77	0.37	-1.20	N	N	1	1	2	2
endogenous	Sphingolipids [SP]	Sphingomyelins [SM]	sum composition	SM(d37:1)	NaN	NaN	SM(d37:1)	SM 37:1;O2	N	ESI(+/–)	-0.54	-7.47	-0.37	-2.87	N	N	1	1	2	1
endogenous	Sphingolipids [SP]	Sphingomyelins [SM]	sum composition	SM(d38:1)	NaN	NaN	SM(d38:1)	SM 38:1;O2	N	ESI(+/–)	-2.34	5.9	-1.76	1.89	N	N	1	1	3	3
endogenous	Sphingolipids [SP]	Sphingomyelins [SM]	sum composition	SM(d39:1)	NaN	NaN	SM(d39:1)	SM 39:1;O2	N	ESI(+/–)	-1.97	2.49	-1.47	0.68	N	N	1	1	3	3
endogenous	Sphingolipids [SP]	Sphingomyelins [SM]	sum composition	SM(d39:1)	NaN	NaN	SM(d39:1)	SM 39:1;O2	Y	ESI(+/–)	0.26	0.21	0.25	-0.13	N	Y	1	1	3	3
endogenous	Sphingolipids [SP]	Sphingomyelins [SM]	sum composition	SM(d40:1)	NaN	NaN	SM(d40:1)	SM 40:1;O2	N	ESI(+/–)	-2.03	-4.11	-1.52	-1.67	N	N	1	1	3	3
endogenous	Sphingolipids [SP]	Sphingomyelins [SM]	sum composition	SM(d40:1)	NaN	NaN	SM(d40:1)	SM 40:1;O2	N	ESI(+/–)	1.4	-1.75	1.14	-0.83	N	N	1	1	3	3
endogenous	Sphingolipids [SP]	Sphingomyelins [SM]	sum composition	SM(d40:1)	NaN	NaN	SM(d40:1)	SM 40:1;O2	Y	ESI(+/–)	3.17	3.78	2.51	1.14	Y	Y	1	1	3	3
endogenous	Sphingolipids [SP]	Sphingomyelins [SM]	sum composition	SM(d40:3)	NaN	NaN	SM(d40:3)	SM 40:3;O2	Y	ESI(+/–)	-4.34	-0.57	-3.31	-0.41	N	N	1	1	2	2
endogenous	Sphingolipids [SP]	Sphingomyelins [SM]	sum composition	SM(d41:1)	NaN	NaN	SM(d41:1)	SM 41:1;O2	N	ESI(+/–)	1	-0.15	0.83	-0.26	N	N	1	1	3	3
endogenous	Sphingolipids [SP]	Sphingomyelins [SM]	sum composition	SM(d42:1)	NaN	NaN	SM(d42:1)	SM 42:1;O2	Y	ESI(+/–)	0.89	0.48	0.74	-0.04	N	N	1	1	3	3
endogenous	Sphingolipids [SP]	Sphingomyelins [SM]	sum composition	SM(d42:2)	NaN	NaN	SM(d42:2)	SM 42:2;O2	Y	ESI(+/–)	1.2	3.3	0.98	0.97	N	N	1	1	3	3
endogenous	Sphingolipids [SP]	Sphingomyelins [SM]	sum composition	SM(d42:3)	NaN	NaN	SM(d42:3)	SM 42:3;O2	Y	ESI(+/–)	0.86	2.1	0.72	0.54	N	Y	1	1	3	3
endogenous	Sphingolipids [SP]	Sphingomyelins [SM]	sum composition	SM(d42:4)	NaN	NaN	SM(d42:4)	SM 42:4;O2	N	ESI(+/–)	-3.33	0.69	-2.53	0.04	Y	N	1	1	2	3
endogenous	Sphingolipids [SP]	Sphingomyelins [SM]	sum composition	SM(d43:1)	NaN	NaN	SM(d43:1)	SM 43:1;O2	Y	ESI(+/–)	0	-2.96	0.05	-1.26	N	Y	1	1	2	3
endogenous	Glycerolipids [GL]	Triacylglycerols [TG]	FA chain position-unresolved	TG(26:0)	TG(10:0_8:0_8:0)	NaN	TG(10:0_8:0_8:0)	TG 10:0_8:0_8:0	Y	ESI(+)	1.74	NaN	1.11	NaN	Y	N	1	1	1	NaN
endogenous	Glycerolipids [GL]	Triacylglycerols [TG]	FA chain position-unresolved	TG(48:0)	TG(14:0_16:0_18:0)	NaN	TG(14:0_16:0_18:0)	TG 14:0_16:0_18:0	Y	ESI(+)	0.85	NaN	0.48	NaN	Y	N	1	1	3	NaN
endogenous	Glycerolipids [GL]	Triacylglycerols [TG]	FA chain position-unresolved	TG(50:1)	TG(16:0_18:0_18:1)	NaN	TG(16:0_18:0_18:1)	TG 16:0_18:0_18:1	Y	ESI(+)	2.94	NaN	1.95	NaN	Y	N	1	1	3	NaN
endogenous	Glycerolipids [GL]	Triacylglycerols [TG]	FA chain position-unresolved	TG(52:2)	TG(16:0_18:1_18:1)	NaN	TG(16:0_18:1_18:1)	TG 16:0_18:1_18:1	Y	ESI(+)	6.68	NaN	4.59	NaN	Y	N	1	1	3	NaN
endogenous	Glycerolipids [GL]	Triacylglycerols [TG]	FA chain position-unresolved	TG(52:3)	TG(16:0_18:1_18:2)	NaN	TG(16:0_18:1_18:2)	TG 16:0_18:1_18:2	Y	ESI(+)	7.54	NaN	5.19	NaN	Y	N	1	1	3	NaN
endogenous	Glycerolipids [GL]	Triacylglycerols [TG]	FA chain position-unresolved	TG(52:4)	TG(16:0_18:2_18:2)	NaN	TG(16:0_18:2_18:2)	TG 16:0_18:2_18:2	Y	ESI(+)	3.9	NaN	2.63	NaN	Y	N	1	1	3	NaN
endogenous	Glycerolipids [GL]	Triacylglycerols [TG]	FA chain position-unresolved	TG(54:3)	TG(18:0_18:1_18:2)	NaN	TG(18:0_18:1_18:2)	TG 18:0_18:1_18:2	Y	ESI(+)	1.44	NaN	0.90	NaN	Y	N	1	1	3	NaN
endogenous	Glycerolipids [GL]	Triacylglycerols [TG]	FA chain position-resolved	TG(54:3)	TG(18:1_18:1_18:1)	TG(18:1/18:1/18:1)	TG(18:1/18:1/18:1)	TG 18:1/18:1/18:1	Y	ESI(+)	0.66	NaN	0.35	NaN	Y	N	1	1	3	NaN
endogenous	Glycerolipids [GL]	Triacylglycerols [TG]	sum composition	TG(36:0)	NaN	NaN	TG(36:0)	TG 36:0	N	ESI(+)	-1.52	NaN	-1.19	NaN	Y	N	1	1	1	NaN
endogenous	Glycerolipids [GL]	Triacylglycerols [TG]	sum composition	TG(36:0)	NaN	NaN	TG(36:0)	TG 36:0	N	ESI(+)	-4.18	NaN	-3.06	NaN	N	N	1	1	1	NaN
endogenous	Glycerolipids [GL]	Triacylglycerols [TG]	sum composition	TG(38:0)	NaN	NaN	TG(38:0)	TG 38:0	N	ESI(+)	-0.88	NaN	-0.74	NaN	Y	N	1	1	1	NaN
endogenous	Glycerolipids [GL]	Triacylglycerols [TG]	sum composition	TG(38:1)	NaN	NaN	TG(38:1)	TG 38:1	N	ESI(+)	0.59	NaN	0.30	NaN	Y	N	1	1	2	NaN
endogenous	Glycerolipids [GL]	Triacylglycerols [TG]	sum composition	TG(40:0)	NaN	NaN	TG(40:0)	TG 40:0	N	ESI(+)	-0.14	NaN	-0.22	NaN	Y	N	1	1	2	NaN
endogenous	Glycerolipids [GL]	Triacylglycerols [TG]	sum composition	TG(40:1)	NaN	NaN	TG(40:1)	TG 40:1	N	ESI(+)	0	NaN	-0.12	NaN	Y	N	1	1	2	NaN
endogenous	Glycerolipids [GL]	Triacylglycerols [TG]	sum composition	TG(40:2)	NaN	NaN	TG(40:2)	TG 40:2	N	ESI(+)	0.85	NaN	0.48	NaN	N	N	1	1	2	NaN
endogenous	Glycerolipids [GL]	Triacylglycerols [TG]	sum composition	TG(42:0)	NaN	NaN	TG(42:0)	TG 42:0	Y	ESI(+)	-0.81	NaN	-0.69	NaN	Y	N	1	1	3	NaN
endogenous	Glycerolipids [GL]	Triacylglycerols [TG]	sum composition	TG(42:1)	NaN	NaN	TG(42:1)	TG 42:1	N	ESI(+)	2.3	NaN	1.50	NaN	Y	N	1	1	3	NaN
endogenous	Glycerolipids [GL]	Triacylglycerols [TG]	sum composition	TG(42:2)	NaN	NaN	TG(42:2)	TG 42:2	N	ESI(+)	0	NaN	-0.12	NaN	Y	N	1	1	2	NaN
endogenous	Glycerolipids [GL]	Triacylglycerols [TG]	sum composition	TG(44:0)	NaN	NaN	TG(44:0)	TG 44:0	Y	ESI(+)	0.13	NaN	-0.03	NaN	Y	N	1	1	3	NaN
endogenous	Glycerolipids [GL]	Triacylglycerols [TG]	sum composition	TG(44:1)	NaN	NaN	TG(44:1)	TG 44:1	Y	ESI(+)	0.13	NaN	-0.03	NaN	Y	N	1	1	3	NaN
endogenous	Glycerolipids [GL]	Triacylglycerols [TG]	sum composition	TG(44:2)	NaN	NaN	TG(44:2)	TG 44:2	N	ESI(+)	1.38	NaN	0.86	NaN	Y	N	1	1	3	NaN
endogenous	Glycerolipids [GL]	Triacylglycerols [TG]	sum composition	TG(44:3)	NaN	NaN	TG(44:3)	TG 44:3	N	ESI(+)	3.8	NaN	2.56	NaN	Y	N	1	1	3	NaN
endogenous	Glycerolipids [GL]	Triacylglycerols [TG]	sum composition	TG(45:1)	NaN	NaN	TG(45:1)	TG 45:1	N	ESI(+)	-1.54	NaN	-1.20	NaN	Y	N	1	1	2	NaN
endogenous	Glycerolipids [GL]	Triacylglycerols [TG]	sum composition	TG(46:0)	NaN	NaN	TG(46:0)	TG 46:0	N	ESI(+)	0.25	NaN	0.06	NaN	N	N	1	1	3	NaN
endogenous	Glycerolipids [GL]	Triacylglycerols [TG]	sum composition	TG(46:1)	NaN	NaN	TG(46:1)	TG 46:1	Y	ESI(+)	0.63	NaN	0.33	NaN	Y	N	1	1	3	NaN
endogenous	Glycerolipids [GL]	Triacylglycerols [TG]	sum composition	TG(46:2)	NaN	NaN	TG(46:2)	TG 46:2	Y	ESI(+)	0.13	NaN	-0.03	NaN	Y	N	1	1	3	NaN
endogenous	Glycerolipids [GL]	Triacylglycerols [TG]	sum composition	TG(46:3)	NaN	NaN	TG(46:3)	TG 46:3	N	ESI(+)	-0.38	NaN	-0.38	NaN	Y	N	1	1	3	NaN
endogenous	Glycerolipids [GL]	Triacylglycerols [TG]	sum composition	TG(46:4)	NaN	NaN	TG(46:4)	TG 46:4	N	ESI(+)	4.44	NaN	3.01	NaN	Y	N	1	1	2	NaN
endogenous	Glycerolipids [GL]	Triacylglycerols [TG]	sum composition	TG(46:4)	NaN	NaN	TG(46:4)	TG 46:4	N	ESI(+)	0.13	NaN	-0.03	NaN	N	N	1	1	2	NaN
endogenous	Glycerolipids [GL]	Triacylglycerols [TG]	sum composition	TG(47:0)	NaN	NaN	TG(47:0)	TG 47:0	N	ESI(+)	-0.73	NaN	-0.63	NaN	N	N	1	1	3	NaN
endogenous	Glycerolipids [GL]	Triacylglycerols [TG]	sum composition	TG(47:0)	NaN	NaN	TG(47:0)	TG 47:0	Y	ESI(+)	0	NaN	-0.12	NaN	Y	N	1	1	3	NaN
endogenous	Glycerolipids [GL]	Triacylglycerols [TG]	sum composition	TG(47:1)	NaN	NaN	TG(47:1)	TG 47:1	N	ESI(+)	0.81	NaN	0.45	NaN	N	N	1	1	3	NaN
endogenous	Glycerolipids [GL]	Triacylglycerols [TG]	sum composition	TG(47:1)	NaN	NaN	TG(47:1)	TG 47:1	Y	ESI(+)	-0.25	NaN	-0.29	NaN	Y	N	1	1	3	NaN
endogenous	Glycerolipids [GL]	Triacylglycerols [TG]	sum composition	TG(47:2)	NaN	NaN	TG(47:2)	TG 47:2	N	ESI(+)	-0.5	NaN	-0.47	NaN	Y	N	1	1	3	NaN
endogenous	Glycerolipids [GL]	Triacylglycerols [TG]	sum composition	TG(48:0)	NaN	NaN	TG(48:0)	TG 48:0	N	ESI(+)	-1.87	NaN	-1.43	NaN	N	N	1	1	3	NaN
endogenous	Glycerolipids [GL]	Triacylglycerols [TG]	sum composition	TG(48:1)	NaN	NaN	TG(48:1)	TG 48:1	Y	ESI(+)	0.85	NaN	0.48	NaN	Y	N	1	1	3	NaN
endogenous	Glycerolipids [GL]	Triacylglycerols [TG]	sum composition	TG(48:2)	NaN	NaN	TG(48:2)	TG 48:2	Y	ESI(+)	0.97	NaN	0.57	NaN	Y	N	1	1	3	NaN
endogenous	Glycerolipids [GL]	Triacylglycerols [TG]	sum composition	TG(48:3)	NaN	NaN	TG(48:3)	TG 48:3	Y	ESI(+)	0.12	NaN	-0.03	NaN	Y	N	1	1	3	NaN
endogenous	Glycerolipids [GL]	Triacylglycerols [TG]	sum composition	TG(48:4)	NaN	NaN	TG(48:4)	TG 48:4	N	ESI(+)	-0.05	NaN	-0.15	NaN	N	N	1	1	3	NaN
endogenous	Glycerolipids [GL]	Triacylglycerols [TG]	sum composition	TG(48:4)	NaN	NaN	TG(48:4)	TG 48:4	Y	ESI(+)	-0.37	NaN	-0.38	NaN	Y	N	1	1	3	NaN
endogenous	Glycerolipids [GL]	Triacylglycerols [TG]	sum composition	TG(48:5)	NaN	NaN	TG(48:5)	TG 48:5	N	ESI(+)	-0.37	NaN	-0.38	NaN	N	N	1	1	2	NaN
endogenous	Glycerolipids [GL]	Triacylglycerols [TG]	sum composition	TG(48:5)	NaN	NaN	TG(48:5)	TG 48:5	N	ESI(+)	1.11	NaN	0.66	NaN	Y	N	1	1	2	NaN
endogenous	Glycerolipids [GL]	Triacylglycerols [TG]	sum composition	TG(49:0)	NaN	NaN	TG(49:0)	TG 49:0	Y	ESI(+)	-0.95	NaN	-0.79	NaN	Y	N	1	1	3	NaN
endogenous	Glycerolipids [GL]	Triacylglycerols [TG]	sum composition	TG(49:0)	NaN	NaN	TG(49:0)	TG 49:0	Y	ESI(+)	-0.95	NaN	-0.79	NaN	Y	N	1	1	3	NaN
endogenous	Glycerolipids [GL]	Triacylglycerols [TG]	sum composition	TG(49:1)	NaN	NaN	TG(49:1)	TG 49:1	N	ESI(+)	0.12	NaN	-0.03	NaN	N	N	1	1	3	NaN
endogenous	Glycerolipids [GL]	Triacylglycerols [TG]	sum composition	TG(49:1)	NaN	NaN	TG(49:1)	TG 49:1	Y	ESI(+)	-0.12	NaN	-0.20	NaN	Y	N	1	1	3	NaN
endogenous	Glycerolipids [GL]	Triacylglycerols [TG]	sum composition	TG(49:2)	NaN	NaN	TG(49:2)	TG 49:2	Y	ESI(+)	-0.36	NaN	-0.37	NaN	Y	N	1	1	3	NaN
endogenous	Glycerolipids [GL]	Triacylglycerols [TG]	sum composition	TG(49:3)	NaN	NaN	TG(49:3)	TG 49:3	Y	ESI(+)	-0.6	NaN	-0.54	NaN	Y	N	1	1	2	NaN
endogenous	Glycerolipids [GL]	Triacylglycerols [TG]	sum composition	TG(50:0)	NaN	NaN	TG(50:0)	TG 50:0	Y	ESI(+)	0.47	NaN	0.21	NaN	Y	N	1	1	2	NaN
endogenous	Glycerolipids [GL]	Triacylglycerols [TG]	sum composition	TG(50:2)	NaN	NaN	TG(50:2)	TG 50:2	Y	ESI(+)	0.94	NaN	0.55	NaN	Y	N	1	1	3	NaN
endogenous	Glycerolipids [GL]	Triacylglycerols [TG]	sum composition	TG(50:2)	NaN	NaN	TG(50:2)	TG 50:2	Y	ESI(+)	0.94	NaN	0.55	NaN	Y	N	1	1	3	NaN
endogenous	Glycerolipids [GL]	Triacylglycerols [TG]	sum composition	TG(50:3)	NaN	NaN	TG(50:3)	TG 50:3	Y	ESI(+)	0.94	NaN	0.55	NaN	Y	N	1	1	3	NaN
endogenous	Glycerolipids [GL]	Triacylglycerols [TG]	sum composition	TG(50:4)	NaN	NaN	TG(50:4)	TG 50:4	N	ESI(+)	-0.17	NaN	-0.24	NaN	Y	N	1	1	3	NaN
endogenous	Glycerolipids [GL]	Triacylglycerols [TG]	sum composition	TG(50:4)	NaN	NaN	TG(50:4)	TG 50:4	Y	ESI(+)	0.47	NaN	0.21	NaN	Y	N	1	1	3	NaN
endogenous	Glycerolipids [GL]	Triacylglycerols [TG]	sum composition	TG(50:6)	NaN	NaN	TG(50:6)	TG 50:6	N	ESI(+)	1.67	NaN	1.06	NaN	Y	N	1	1	2	NaN
endogenous	Glycerolipids [GL]	Triacylglycerols [TG]	sum composition	TG(51:0)	NaN	NaN	TG(51:0)	TG 51:0	N	ESI(+)	-0.92	NaN	-0.77	NaN	N	N	1	1	3	NaN
endogenous	Glycerolipids [GL]	Triacylglycerols [TG]	sum composition	TG(51:0)	NaN	NaN	TG(51:0)	TG 51:0	Y	ESI(+)	-0.92	NaN	-0.77	NaN	Y	N	1	1	3	NaN
endogenous	Glycerolipids [GL]	Triacylglycerols [TG]	sum composition	TG(51:1)	NaN	NaN	TG(51:1)	TG 51:1	Y	ESI(+)	-0.23	NaN	-0.28	NaN	Y	N	1	1	3	NaN
endogenous	Glycerolipids [GL]	Triacylglycerols [TG]	sum composition	TG(51:1)	NaN	NaN	TG(51:1)	TG 51:1	Y	ESI(+)	-0.23	NaN	-0.28	NaN	Y	N	1	1	3	NaN
endogenous	Glycerolipids [GL]	Triacylglycerols [TG]	sum composition	TG(51:2)	NaN	NaN	TG(51:2)	TG 51:2	Y	ESI(+)	0.23	NaN	0.05	NaN	Y	N	1	1	3	NaN
endogenous	Glycerolipids [GL]	Triacylglycerols [TG]	sum composition	TG(51:3)	NaN	NaN	TG(51:3)	TG 51:3	Y	ESI(+)	0	NaN	-0.12	NaN	Y	N	1	1	3	NaN
endogenous	Glycerolipids [GL]	Triacylglycerols [TG]	sum composition	TG(51:4)	NaN	NaN	TG(51:4)	TG 51:4	Y	ESI(+)	-0.47	NaN	-0.45	NaN	Y	N	1	1	3	NaN
endogenous	Glycerolipids [GL]	Triacylglycerols [TG]	sum composition	TG(51:5)	NaN	NaN	TG(51:5)	TG 51:5	N	ESI(+)	-2.1	NaN	-1.60	NaN	Y	N	1	1	3	NaN
endogenous	Glycerolipids [GL]	Triacylglycerols [TG]	sum composition	TG(52:0)	NaN	NaN	TG(52:0)	TG 52:0	Y	ESI(+)	-0.34	NaN	-0.36	NaN	Y	N	1	1	3	NaN
endogenous	Glycerolipids [GL]	Triacylglycerols [TG]	sum composition	TG(52:1)	NaN	NaN	TG(52:1)	TG 52:1	Y	ESI(+)	0.91	NaN	0.52	NaN	Y	N	1	1	3	NaN
endogenous	Glycerolipids [GL]	Triacylglycerols [TG]	sum composition	TG(52:4)	NaN	NaN	TG(52:4)	TG 52:4	Y	ESI(+)	0.07	NaN	-0.07	NaN	Y	N	1	1	3	NaN
endogenous	Glycerolipids [GL]	Triacylglycerols [TG]	sum composition	TG(52:5)	NaN	NaN	TG(52:5)	TG 52:5	N	ESI(+)	0.81	NaN	0.45	NaN	Y	N	1	1	3	NaN
endogenous	Glycerolipids [GL]	Triacylglycerols [TG]	sum composition	TG(52:5)	NaN	NaN	TG(52:5)	TG 52:5	Y	ESI(+)	0.57	NaN	0.28	NaN	Y	N	1	1	3	NaN
endogenous	Glycerolipids [GL]	Triacylglycerols [TG]	sum composition	TG(52:5)	NaN	NaN	TG(52:5)	TG 52:5	Y	ESI(+)	0.01	NaN	-0.11	NaN	Y	N	1	1	3	NaN
endogenous	Glycerolipids [GL]	Triacylglycerols [TG]	sum composition	TG(52:6)	NaN	NaN	TG(52:6)	TG 52:6	N	ESI(+)	-0.23	NaN	-0.28	NaN	Y	N	1	1	3	NaN
endogenous	Glycerolipids [GL]	Triacylglycerols [TG]	sum composition	TG(52:6)	NaN	NaN	TG(52:6)	TG 52:6	Y	ESI(+)	-0.23	NaN	-0.28	NaN	Y	N	1	1	3	NaN
endogenous	Glycerolipids [GL]	Triacylglycerols [TG]	sum composition	TG(53:1)	NaN	NaN	TG(53:1)	TG 53:1	N	ESI(+)	-1.84	NaN	-1.41	NaN	N	N	1	1	3	NaN
endogenous	Glycerolipids [GL]	Triacylglycerols [TG]	sum composition	TG(53:1)	NaN	NaN	TG(53:1)	TG 53:1	Y	ESI(+)	-0.67	NaN	-0.59	NaN	Y	N	1	1	3	NaN
endogenous	Glycerolipids [GL]	Triacylglycerols [TG]	sum composition	TG(53:2)	NaN	NaN	TG(53:2)	TG 53:2	N	ESI(+)	-0.34	NaN	-0.36	NaN	Y	N	1	1	3	NaN
endogenous	Glycerolipids [GL]	Triacylglycerols [TG]	sum composition	TG(53:2)	NaN	NaN	TG(53:2)	TG 53:2	Y	ESI(+)	-0.34	NaN	-0.36	NaN	Y	N	1	1	3	NaN
endogenous	Glycerolipids [GL]	Triacylglycerols [TG]	sum composition	TG(53:3)	NaN	NaN	TG(53:3)	TG 53:3	Y	ESI(+)	-0.11	NaN	-0.19	NaN	Y	N	1	1	3	NaN
endogenous	Glycerolipids [GL]	Triacylglycerols [TG]	sum composition	TG(53:3)	NaN	NaN	TG(53:3)	TG 53:3	Y	ESI(+)	-0.05	NaN	-0.15	NaN	Y	N	1	1	3	NaN
endogenous	Glycerolipids [GL]	Triacylglycerols [TG]	sum composition	TG(53:4)	NaN	NaN	TG(53:4)	TG 53:4	N	ESI(+)	-0.79	NaN	-0.67	NaN	N	N	1	1	3	NaN
endogenous	Glycerolipids [GL]	Triacylglycerols [TG]	sum composition	TG(53:4)	NaN	NaN	TG(53:4)	TG 53:4	Y	ESI(+)	-0.11	NaN	-0.19	NaN	Y	N	1	1	3	NaN
endogenous	Glycerolipids [GL]	Triacylglycerols [TG]	sum composition	TG(54:0)	NaN	NaN	TG(54:0)	TG 54:0	Y	ESI(+)	-0.66	NaN	-0.58	NaN	Y	N	1	1	3	NaN
endogenous	Glycerolipids [GL]	Triacylglycerols [TG]	sum composition	TG(54:1)	NaN	NaN	TG(54:1)	TG 54:1	Y	ESI(+)	-0.33	NaN	-0.35	NaN	Y	N	1	1	3	NaN
endogenous	Glycerolipids [GL]	Triacylglycerols [TG]	sum composition	TG(54:2)	NaN	NaN	TG(54:2)	TG 54:2	Y	ESI(+)	0.77	NaN	0.43	NaN	Y	N	1	1	3	NaN
endogenous	Glycerolipids [GL]	Triacylglycerols [TG]	sum composition	TG(54:4)	NaN	NaN	TG(54:4)	TG 54:4	Y	ESI(+)	0.78	NaN	0.43	NaN	Y	N	1	1	3	NaN
endogenous	Glycerolipids [GL]	Triacylglycerols [TG]	sum composition	TG(54:4)	NaN	NaN	TG(54:4)	TG 54:4	Y	ESI(+)	2.17	NaN	1.41	NaN	Y	N	1	1	3	NaN
endogenous	Glycerolipids [GL]	Triacylglycerols [TG]	sum composition	TG(54:5)	NaN	NaN	TG(54:5)	TG 54:5	Y	ESI(+)	0.56	NaN	0.28	NaN	Y	N	1	1	3	NaN
endogenous	Glycerolipids [GL]	Triacylglycerols [TG]	sum composition	TG(54:5)	NaN	NaN	TG(54:5)	TG 54:5	Y	ESI(+)	0.56	NaN	0.28	NaN	Y	N	1	1	3	NaN
endogenous	Glycerolipids [GL]	Triacylglycerols [TG]	sum composition	TG(54:6)	NaN	NaN	TG(54:6)	TG 54:6	Y	ESI(+)	0.56	NaN	0.28	NaN	Y	N	1	1	3	NaN
endogenous	Glycerolipids [GL]	Triacylglycerols [TG]	sum composition	TG(54:6)	NaN	NaN	TG(54:6)	TG 54:6	Y	ESI(+)	0.56	NaN	0.28	NaN	Y	N	1	1	3	NaN
endogenous	Glycerolipids [GL]	Triacylglycerols [TG]	sum composition	TG(54:7)	NaN	NaN	TG(54:7)	TG 54:7	N	ESI(+)	-0.34	NaN	-0.36	NaN	N	N	1	1	3	NaN
endogenous	Glycerolipids [GL]	Triacylglycerols [TG]	sum composition	TG(54:7)	NaN	NaN	TG(54:7)	TG 54:7	Y	ESI(+)	-0.34	NaN	-0.36	NaN	Y	N	1	1	3	NaN
endogenous	Glycerolipids [GL]	Triacylglycerols [TG]	sum composition	TG(54:7)	NaN	NaN	TG(54:7)	TG 54:7	Y	ESI(+)	-0.34	NaN	-0.36	NaN	Y	N	1	1	3	NaN
endogenous	Glycerolipids [GL]	Triacylglycerols [TG]	sum composition	TG(54:7)	NaN	NaN	TG(54:7)	TG 54:7	Y	ESI(+)	-0.34	NaN	-0.36	NaN	Y	N	1	1	3	NaN
endogenous	Glycerolipids [GL]	Triacylglycerols [TG]	sum composition	TG(55:3)	NaN	NaN	TG(55:3)	TG 55:3	N	ESI(+)	0.22	NaN	0.04	NaN	Y	N	1	1	3	NaN
endogenous	Glycerolipids [GL]	Triacylglycerols [TG]	sum composition	TG(55:6)	NaN	NaN	TG(55:6)	TG 55:6	N	ESI(+)	-1.21	NaN	-0.97	NaN	N	N	1	1	2	NaN
endogenous	Glycerolipids [GL]	Triacylglycerols [TG]	sum composition	TG(56:2)	NaN	NaN	TG(56:2)	TG 56:2	N	ESI(+)	0.21	NaN	0.03	NaN	N	N	1	1	3	NaN
endogenous	Glycerolipids [GL]	Triacylglycerols [TG]	sum composition	TG(56:2)	NaN	NaN	TG(56:2)	TG 56:2	Y	ESI(+)	-0.32	NaN	-0.34	NaN	Y	N	1	1	3	NaN
endogenous	Glycerolipids [GL]	Triacylglycerols [TG]	sum composition	TG(56:3)	NaN	NaN	TG(56:3)	TG 56:3	Y	ESI(+)	0	NaN	-0.12	NaN	Y	N	1	1	3	NaN
endogenous	Glycerolipids [GL]	Triacylglycerols [TG]	sum composition	TG(56:4)	NaN	NaN	TG(56:4)	TG 56:4	N	ESI(+)	-1.08	NaN	-0.88	NaN	N	N	1	1	3	NaN
endogenous	Glycerolipids [GL]	Triacylglycerols [TG]	sum composition	TG(56:4)	NaN	NaN	TG(56:4)	TG 56:4	N	ESI(+)	-1.29	NaN	-1.03	NaN	N	N	1	1	3	NaN
endogenous	Glycerolipids [GL]	Triacylglycerols [TG]	sum composition	TG(56:4)	NaN	NaN	TG(56:4)	TG 56:4	N	ESI(+)	1.08	NaN	0.64	NaN	N	N	1	1	3	NaN
endogenous	Glycerolipids [GL]	Triacylglycerols [TG]	sum composition	TG(56:5)	NaN	NaN	TG(56:5)	TG 56:5	Y	ESI(+)	0.65	NaN	0.34	NaN	Y	N	1	1	3	NaN
endogenous	Glycerolipids [GL]	Triacylglycerols [TG]	sum composition	TG(56:5)	NaN	NaN	TG(56:5)	TG 56:5	Y	ESI(+)	0.11	NaN	-0.04	NaN	Y	N	1	1	3	NaN
endogenous	Glycerolipids [GL]	Triacylglycerols [TG]	sum composition	TG(56:6)	NaN	NaN	TG(56:6)	TG 56:6	N	ESI(+)	-0.32	NaN	-0.34	NaN	N	N	1	1	4	NaN
endogenous	Glycerolipids [GL]	Triacylglycerols [TG]	sum composition	TG(56:6)	NaN	NaN	TG(56:6)	TG 56:6	Y	ESI(+)	0.65	NaN	0.34	NaN	Y	N	1	1	4	NaN
endogenous	Glycerolipids [GL]	Triacylglycerols [TG]	sum composition	TG(56:6)	NaN	NaN	TG(56:6)	TG 56:6	Y	ESI(+)	0.43	NaN	0.19	NaN	Y	N	1	1	4	NaN
endogenous	Glycerolipids [GL]	Triacylglycerols [TG]	sum composition	TG(56:7)	NaN	NaN	TG(56:7)	TG 56:7	Y	ESI(+)	0.11	NaN	-0.04	NaN	Y	N	1	1	3	NaN
endogenous	Glycerolipids [GL]	Triacylglycerols [TG]	sum composition	TG(56:7)	NaN	NaN	TG(56:7)	TG 56:7	Y	ESI(+)	-0.43	NaN	-0.42	NaN	Y	N	1	1	3	NaN
endogenous	Glycerolipids [GL]	Triacylglycerols [TG]	sum composition	TG(56:8)	NaN	NaN	TG(56:8)	TG 56:8	Y	ESI(+)	0.43	NaN	0.19	NaN	Y	N	1	1	3	NaN
endogenous	Glycerolipids [GL]	Triacylglycerols [TG]	sum composition	TG(56:8)	NaN	NaN	TG(56:8)	TG 56:8	Y	ESI(+)	0	NaN	-0.12	NaN	Y	N	1	1	3	NaN
endogenous	Glycerolipids [GL]	Triacylglycerols [TG]	sum composition	TG(58:2)	NaN	NaN	TG(58:2)	TG 58:2	N	ESI(+)	-1.46	NaN	-1.15	NaN	N	N	1	1	3	NaN
endogenous	Glycerolipids [GL]	Triacylglycerols [TG]	sum composition	TG(58:4)	NaN	NaN	TG(58:4)	TG 58:4	N	ESI(+)	0.42	NaN	0.18	NaN	N	N	1	1	3	NaN
endogenous	Glycerolipids [GL]	Triacylglycerols [TG]	sum composition	TG(58:4)	NaN	NaN	TG(58:4)	TG 58:4	N	ESI(+)	-0.05	NaN	-0.15	NaN	N	N	1	1	3	NaN
endogenous	Glycerolipids [GL]	Triacylglycerols [TG]	sum composition	TG(58:5)	NaN	NaN	TG(58:5)	TG 58:5	N	ESI(+)	-1.05	NaN	-0.86	NaN	N	N	1	1	3	NaN
endogenous	Glycerolipids [GL]	Triacylglycerols [TG]	sum composition	TG(58:6)	NaN	NaN	TG(58:6)	TG 58:6	N	ESI(+)	-0.31	NaN	-0.34	NaN	N	N	1	1	3	NaN
endogenous	Glycerolipids [GL]	Triacylglycerols [TG]	sum composition	TG(58:6)	NaN	NaN	TG(58:6)	TG 58:6	N	ESI(+)	0.1	NaN	-0.05	NaN	N	N	1	1	3	NaN
endogenous	Glycerolipids [GL]	Triacylglycerols [TG]	sum composition	TG(58:7)	NaN	NaN	TG(58:7)	TG 58:7	N	ESI(+)	-0.11	NaN	-0.19	NaN	N	N	1	1	3	NaN
endogenous	Glycerolipids [GL]	Triacylglycerols [TG]	sum composition	TG(58:7)	NaN	NaN	TG(58:7)	TG 58:7	N	ESI(+)	-0.41	NaN	-0.41	NaN	N	N	1	1	3	NaN
endogenous	Glycerolipids [GL]	Triacylglycerols [TG]	sum composition	TG(58:7)	NaN	NaN	TG(58:7)	TG 58:7	N	ESI(+)	0.11	NaN	-0.04	NaN	N	N	1	1	3	NaN
endogenous	Glycerolipids [GL]	Triacylglycerols [TG]	sum composition	TG(58:8)	NaN	NaN	TG(58:8)	TG 58:8	N	ESI(+)	-0.32	NaN	-0.34	NaN	N	N	1	1	3	NaN
endogenous	Glycerolipids [GL]	Triacylglycerols [TG]	sum composition	TG(58:8)	NaN	NaN	TG(58:8)	TG 58:8	N	ESI(+)	-0.11	NaN	-0.19	NaN	N	N	1	1	3	NaN
endogenous	Glycerolipids [GL]	Triacylglycerols [TG]	sum composition	TG(58:8)	NaN	NaN	TG(58:8)	TG 58:8	N	ESI(+)	0	NaN	-0.12	NaN	N	N	1	1	3	NaN
endogenous	Glycerolipids [GL]	Triacylglycerols [TG]	sum composition	TG(58:9)	NaN	NaN	TG(58:9)	TG 58:9	N	ESI(+)	0.11	NaN	-0.04	NaN	N	N	1	1	3	NaN
endogenous	Glycerolipids [GL]	Triacylglycerols [TG]	sum composition	TG(58:9)	NaN	NaN	TG(58:9)	TG 58:9	N	ESI(+)	0.74	NaN	0.40	NaN	N	N	1	1	3	NaN
endogenous	Glycerolipids [GL]	Triacylglycerols [TG]	sum composition	TG(58:9)	NaN	NaN	TG(58:9)	TG 58:9	N	ESI(+)	-2.32	NaN	-1.75	NaN	N	N	1	1	3	NaN
endogenous	Glycerolipids [GL]	Triacylglycerols [TG]	FA chain position-unresolved	TG(24:0)	TG(8:0_8:0_8:0)	NaN	TG(8:0_8:0_8:0)	TG 8:0_8:0_8:0	Y	ESI(+)	0.41	NaN	0.17	NaN	Y	N	1	1	1	NaN
ISTD	Sphingolipids [SP]	Sphingoid bases [SPB]	standard confirmed	C17 Sphinganine	C17 Sphinganine	C17 Sphinganine	C17 Sphinganine	[D7]C17 Sphinganine	Y	ESI(+)	NaN	NaN	NaN	NaN	N	N	NaN	NaN	NaN	NaN
ISTD	Glycerolipids [GL]	Monoacylglycerols [MG]	standard-confirmed	MG(18:1(d7))	MG(18:1_0:0(d7))	MG(18:1/0:0(d7))	MG(18:1/0:0(d7))	[D7]MG 18:1/0:0	Y	ESI(+/–)	NaN	NaN	NaN	NaN	N	N	NaN	NaN	NaN	NaN
