# Supplementary material for: Highly reliable LC-MS lipidomics database for efficient human plasma profiling based on NIST SRM 1950
Source: J Lipid Res. 2024 Oct 10;65(11):100671. doi: 10.1016/j.jlr.2024.100671 (PMC11607663; doi:10.1016/j.jlr.2024.100671)
Supplement: Supplemental Table S8 [file mmc8.xlsx]

## Sheet: Index
TABLE OF CONTENTS
Table S8. Qualitative and semiquantitative consensus adduct profile of the RefLAS.

## Sheet: Table S8
Table S8. Qualitative and semiquantitative consensus adduct profile of the RefLAS.
QUALITATIVE CONSENSUS ADDUCT PROFILE	ESI(+)		ESI(-)		ESI(+) and ESI(-)
lipid subclass	present	absent	present	absent	CQlAF
CAR	[M+H]+	[M+Na]+, [M+K]+, [M+C2H7N2]+, [M+NH4]+	NA	[M-H]-,[M+CH3COO]-, [M-H+(CH3COONa)]-,[M+CH3COO+(CH3COONa)2]-,[M+CH3COO+(CH3COONa)3]-,[M+HCOO]-,[M+HCOO+(CH3COONa)]-,[M+Cl]-	ESI(+)PRESENT=[M+H]+;ESI(+)ABSENT=[M+Na]+, [M+K]+, [M+C2H7N2]+, [M+NH4]+;ESI(-)PRESENT=NA;ESI(-)ABSENT=[M-H]-,[M+CH3COO]-, [M-H+(CH3COONa)]-,[M+CH3COO+(CH3COONa)2]-,[M+CH3COO+(CH3COONa)3]-,[M+HCOO]-,[M+HCOO+(CH3COONa)]-,[M+Cl]-
LPC	[M+H]+,[M+Na]+, [M+K]+, [M+C2H7N2]+	[M+NH4]+	[M+CH3COO]-,[M+CH3COO+(CH3COONa)]-,[M+CH3COO+(CH3COONa)2]-,[M+CH3COO+(CH3COONa)3]-,[M+HCOO]-,[M+HCOO+(CH3COONa)]-,[M+Cl]-	[M-H]-,[M-H+(CH3COONa)]-	ESI(+)PRESENT=[M+H]+,[M+Na]+, [M+K]+, [M+C2H7N2]+;ESI(+)ABSENT=[M+NH4]+;ESI(-)PRESENT=[M+CH3COO]-,[M+CH3COO+(CH3COONa)]-,[M+CH3COO+(CH3COONa)2]-,[M+CH3COO+(CH3COONa)3]-,[M+HCOO]-,[M+HCOO+(CH3COONa)]-,[M+Cl]-;ESI(-)ABSENT=[M-H]-,[M-H+(CH3COONa)]-
LPC O/P	[M+H]+,[M+Na]+	[M+K]+, [M+C2H7N2]+, [M+NH4]+	[M+CH3COO]-,[M+CH3COO+(CH3COONa)]-	[M-H]-,[M-H+(CH3COONa)]-,[M+CH3COO+(CH3COONa)2]-,[M+CH3COO+(CH3COONa)3]-,[M+HCOO]-,[M+HCOO+(CH3COONa)]-,[M+Cl]-	ESI(+)PRESENT=[M+H]+,[M+Na]+;ESI(+)ABSENT=[M+K]+, [M+C2H7N2]+, [M+NH4]+;ESI(-)PRESENT=[M+CH3COO]-,[M+CH3COO+(CH3COONa)]-;ESI(-)ABSENT=[M-H]-,[M-H+(CH3COONa)]-,[M+CH3COO+(CH3COONa)2]-,[M+CH3COO+(CH3COONa)3]-,[M+HCOO]-,[M+HCOO+(CH3COONa)]-,[M+Cl]-
PC	[M+H]+,[M+Na]+, [M+K]+, [M+C2H7N2]+	[M+NH4]+	[M+CH3COO]-,[M+CH3COO+(CH3COONa)]-,[M+CH3COO+(CH3COONa)2]-,[M+CH3COO+(CH3COONa)3]-,[M+HCOO]-,[M+HCOO+(CH3COONa)]-,[M+Cl]-	[M-H]-,[M-H+(CH3COONa)]-	ESI(+)PRESENT=[M+H]+,[M+Na]+, [M+K]+, [M+C2H7N2]+;ESI(+)ABSENT=[M+NH4]+;ESI(-)PRESENT=[M+CH3COO]-,[M+CH3COO+(CH3COONa)]-,[M+CH3COO+(CH3COONa)2]-,[M+CH3COO+(CH3COONa)3]-,[M+HCOO]-,[M+HCOO+(CH3COONa)]-,[M+Cl]-;ESI(-)ABSENT=[M-H]-,[M-H+(CH3COONa)]-
PC O/P	[M+H]+,[M+Na]+, [M+K]+, [M+C2H7N2]+	[M+K]+,[M+NH4]+	[M+CH3COO]-,[M+CH3COO+(CH3COONa)]-,[M+CH3COO+(CH3COONa)2]-,[M+CH3COO+(CH3COONa)3]-	[M-H]-,[M-H+(CH3COONa)]-,[M+HCOO]-,[M+HCOO+(CH3COONa)]-,[M+Cl]-	ESI(+)PRESENT=[M+H]+,[M+Na]+, [M+K]+, [M+C2H7N2]+;ESI(+)ABSENT=[M+K]+,[M+NH4]+;ESI(-)PRESENT=[M+CH3COO]-,[M+CH3COO+(CH3COONa)]-,[M+CH3COO+(CH3COONa)2]-,[M+CH3COO+(CH3COONa)3]-;ESI(-)ABSENT=[M-H]-,[M-H+(CH3COONa)]-,[M+HCOO]-,[M+HCOO+(CH3COONa)]-,[M+Cl]-
LPE	[M+H]+,[M+Na]+	[M+K]+, [M+C2H7N2]+, [M+NH4]+	[M-H]-,[M-H+(CH3COONa)]-	[M+CH3COO]-, [M-H+(CH3COONa)]-,[M+CH3COO+(CH3COONa)2]-,[M+CH3COO+(CH3COONa)3]-,[M+HCOO]-,[M+HCOO+(CH3COONa)]-,[M+Cl]-	ESI(+)PRESENT=[M+H]+,[M+Na]+;ESI(+)ABSENT=[M+K]+, [M+C2H7N2]+, [M+NH4]+;ESI(-)PRESENT=[M-H]-,[M-H+(CH3COONa)]-;ESI(-)ABSENT=[M+CH3COO]-, [M-H+(CH3COONa)]-,[M+CH3COO+(CH3COONa)2]-,[M+CH3COO+(CH3COONa)3]-,[M+HCOO]-,[M+HCOO+(CH3COONa)]-,[M+Cl]-
LPE O/P	[M+H]+	[M+Na]+, [M+K]+, [M+C2H7N2]+, [M+NH4]+	[M-H]-	[M-H+(CH3COONa)]-,[M+CH3COO]-, [M-H+(CH3COONa)]-,[M+CH3COO+(CH3COONa)2]-,[M+CH3COO+(CH3COONa)3]-,[M+HCOO]-,[M+HCOO+(CH3COONa)]-,[M+Cl]-	ESI(+)PRESENT=[M+H]+;ESI(+)ABSENT=[M+Na]+, [M+K]+, [M+C2H7N2]+, [M+NH4]+;ESI(-)PRESENT=[M-H]-;ESI(-)ABSENT=[M-H+(CH3COONa)]-,[M+CH3COO]-, [M-H+(CH3COONa)]-,[M+CH3COO+(CH3COONa)2]-,[M+CH3COO+(CH3COONa)3]-,[M+HCOO]-,[M+HCOO+(CH3COONa)]-,[M+Cl]-
PE	[M+H]+,[M+Na]+	[M+K]+, [M+C2H7N2]+, [M+NH4]+	[M-H]-,[M-H+(CH3COONa)]-	[M+CH3COO]-, [M-H+(CH3COONa)]-,[M+CH3COO+(CH3COONa)2]-,[M+CH3COO+(CH3COONa)3]-,[M+HCOO]-,[M+HCOO+(CH3COONa)]-,[M+Cl]-	ESI(+)PRESENT=[M+H]+,[M+Na]+;ESI(+)ABSENT=[M+K]+, [M+C2H7N2]+, [M+NH4]+;ESI(-)PRESENT=[M-H]-,[M-H+(CH3COONa)]-;ESI(-)ABSENT=[M+CH3COO]-, [M-H+(CH3COONa)]-,[M+CH3COO+(CH3COONa)2]-,[M+CH3COO+(CH3COONa)3]-,[M+HCOO]-,[M+HCOO+(CH3COONa)]-,[M+Cl]-
PE O/P	[M+H]+,[M+Na]+, [M+K]+, [M+C2H7N2]+	[M+NH4]+	[M-H]-,[M-H+(CH3COONa)]-	[M+CH3COO]-, [M-H+(CH3COONa)]-,[M+CH3COO+(CH3COONa)2]-,[M+CH3COO+(CH3COONa)3]-,[M+HCOO]-,[M+HCOO+(CH3COONa)]-,[M+Cl]-	ESI(+)PRESENT=[M+H]+,[M+Na]+, [M+K]+, [M+C2H7N2]+;ESI(+)ABSENT=[M+NH4]+;ESI(-)PRESENT=[M-H]-,[M-H+(CH3COONa)]-;ESI(-)ABSENT=[M+CH3COO]-, [M-H+(CH3COONa)]-,[M+CH3COO+(CH3COONa)2]-,[M+CH3COO+(CH3COONa)3]-,[M+HCOO]-,[M+HCOO+(CH3COONa)]-,[M+Cl]-
SM	[M+H]+,[M+Na]+, [M+K]+, [M+C2H7N2]+	[M+NH4]+	[M+CH3COO]-,[M+CH3COO+(CH3COONa)]-,[M+CH3COO+(CH3COONa)2]-,[M+CH3COO+(CH3COONa)3]-,[M+HCOO]-,[M+HCOO+(CH3COONa)]-,[M+Cl]-	[M-H]-,[M-H+(CH3COONa)]-	ESI(+)PRESENT=[M+H]+,[M+Na]+, [M+K]+, [M+C2H7N2]+;ESI(+)ABSENT=[M+NH4]+;ESI(-)PRESENT=[M+CH3COO]-,[M+CH3COO+(CH3COONa)]-,[M+CH3COO+(CH3COONa)2]-,[M+CH3COO+(CH3COONa)3]-,[M+HCOO]-,[M+HCOO+(CH3COONa)]-,[M+Cl]-;ESI(-)ABSENT=[M-H]-,[M-H+(CH3COONa)]-
Cer	[M+H]+,[M+Na]+, [M+K]+, [M+C2H7N2]+	[M+NH4]+	[M-H]-,[M+CH3COO]-,[M+HCOO]-,[M+Cl]-	[M-H+(CH3COONa)]-,[M+CH3COO+(CH3COONa)]-, [M+CH3COO+(CH3COONa)2]-,[M+CH3COO+(CH3COONa)3]-,[M+HCOO+(CH3COONa)]-	ESI(+)PRESENT=[M+H]+,[M+Na]+, [M+K]+, [M+C2H7N2]+;ESI(+)ABSENT=[M+NH4]+;ESI(-)PRESENT=[M-H]-,[M+CH3COO]-,[M+HCOO]-,[M+Cl]-;ESI(-)ABSENT=[M-H+(CH3COONa)]-,[M+CH3COO+(CH3COONa)]-, [M+CH3COO+(CH3COONa)2]-,[M+CH3COO+(CH3COONa)3]-,[M+HCOO+(CH3COONa)]-
HexCer	[M+H]+,[M+Na]+, [M+K]+	[M+C2H7N2]+, [M+NH4]+	[M-H]-,[M-H+(CH3COONa)]-,[M+CH3COO]-,[M+CH3COO+(CH3COONa)]-,[M+CH3COO+(CH3COONa)2]-,[M+Cl]-	[M+CH3COO+(CH3COONa)3]-,[M+HCOO]-,[M+HCOO+(CH3COONa)]-	ESI(+)PRESENT=[M+H]+,[M+Na]+, [M+K]+;ESI(+)ABSENT=[M+C2H7N2]+, [M+NH4]+;ESI(-)PRESENT=[M-H]-,[M-H+(CH3COONa)]-,[M+CH3COO]-,[M+CH3COO+(CH3COONa)]-,[M+CH3COO+(CH3COONa)2]-,[M+Cl]-;ESI(-)ABSENT=[M+CH3COO+(CH3COONa)3]-,[M+HCOO]-,[M+HCOO+(CH3COONa)]-
FA	NA	[M+H]+,[M+Na]+, [M+K]+, [M+C2H7N2]+, [M+NH4]+	[M-H]-,[M-H+(CH3COONa)]-	[M+CH3COO]-, [M+CH3COO+(CH3COONa)]-,[M+CH3COO+(CH3COONa)2]-,[M+CH3COO+(CH3COONa)3]-,[M+HCOO]-,[M+HCOO+(CH3COONa)]-,[M+Cl]-	ESI(+)PRESENT=NA;ESI(+)ABSENT=[M+H]+,[M+Na]+, [M+K]+, [M+C2H7N2]+, [M+NH4]+;ESI(-)PRESENT=[M-H]-,[M-H+(CH3COONa)]-;ESI(-)ABSENT=[M+CH3COO]-, [M+CH3COO+(CH3COONa)]-,[M+CH3COO+(CH3COONa)2]-,[M+CH3COO+(CH3COONa)3]-,[M+HCOO]-,[M+HCOO+(CH3COONa)]-,[M+Cl]-
FAHFA	NA	[M+H]+,[M+Na]+, [M+K]+, [M+C2H7N2]+, [M+NH4]+	[M-H]-,[M-H+(CH3COONa)]-	[M+CH3COO]-, [M+CH3COO+(CH3COONa)]-,[M+CH3COO+(CH3COONa)2]-,[M+CH3COO+(CH3COONa)3]-,[M+HCOO]-,[M+HCOO+(CH3COONa)]-,[M+Cl]-	ESI(+)PRESENT=NA;ESI(+)ABSENT=[M+H]+,[M+Na]+, [M+K]+, [M+C2H7N2]+, [M+NH4]+;ESI(-)PRESENT=[M-H]-,[M-H+(CH3COONa)]-;ESI(-)ABSENT=[M+CH3COO]-, [M+CH3COO+(CH3COONa)]-,[M+CH3COO+(CH3COONa)2]-,[M+CH3COO+(CH3COONa)3]-,[M+HCOO]-,[M+HCOO+(CH3COONa)]-,[M+Cl]-
LPI	NA	[M+H]+,[M+Na]+, [M+K]+, [M+C2H7N2]+, [M+NH4]+	[M-H]-,[M-H+(CH3COONa)]-	[M+CH3COO]-, [M+CH3COO+(CH3COONa)]-,[M+CH3COO+(CH3COONa)2]-,[M+CH3COO+(CH3COONa)3]-,[M+HCOO]-,[M+HCOO+(CH3COONa)]-,[M+Cl]-	ESI(+)PRESENT=NA;ESI(+)ABSENT=[M+H]+,[M+Na]+, [M+K]+, [M+C2H7N2]+, [M+NH4]+;ESI(-)PRESENT=[M-H]-,[M-H+(CH3COONa)]-;ESI(-)ABSENT=[M+CH3COO]-, [M+CH3COO+(CH3COONa)]-,[M+CH3COO+(CH3COONa)2]-,[M+CH3COO+(CH3COONa)3]-,[M+HCOO]-,[M+HCOO+(CH3COONa)]-,[M+Cl]-
PI	[M+H]+,[M+Na]+, [M+K]+, [M+C2H7N2]+, [M+NH4]+	NA	[M-H]-,[M-H+(CH3COONa)]-	[M+CH3COO]-, [M+CH3COO+(CH3COONa)]-,[M+CH3COO+(CH3COONa)2]-,[M+CH3COO+(CH3COONa)3]-,[M+HCOO]-,[M+HCOO+(CH3COONa)]-,[M+Cl]-	ESI(+)PRESENT=[M+H]+,[M+Na]+, [M+K]+, [M+C2H7N2]+, [M+NH4]+;ESI(+)ABSENT=NA;ESI(-)PRESENT=[M-H]-,[M-H+(CH3COONa)]-;ESI(-)ABSENT=[M+CH3COO]-, [M+CH3COO+(CH3COONa)]-,[M+CH3COO+(CH3COONa)2]-,[M+CH3COO+(CH3COONa)3]-,[M+HCOO]-,[M+HCOO+(CH3COONa)]-,[M+Cl]-
DG	[M+H]+,[M+Na]+, [M+K]+, [M+C2H7N2]+, [M+NH4]+	NA	[M+CH3COO]-,[M+HCOO]-,[M+Cl]-	[M-H]-,[M-H+(CH3COONa)]-,[M+CH3COO+(CH3COONa)]-, [M+CH3COO+(CH3COONa)2]-,[M+CH3COO+(CH3COONa)3]-,[M+HCOO+(CH3COONa)]-	ESI(+)PRESENT=[M+H]+,[M+Na]+, [M+K]+, [M+C2H7N2]+, [M+NH4]+;ESI(+)ABSENT=NA;ESI(-)PRESENT=[M+CH3COO]-,[M+HCOO]-,[M+Cl]-;ESI(-)ABSENT=[M-H]-,[M-H+(CH3COONa)]-,[M+CH3COO+(CH3COONa)]-, [M+CH3COO+(CH3COONa)2]-,[M+CH3COO+(CH3COONa)3]-,[M+HCOO+(CH3COONa)]-
TG	[M+H]+,[M+Na]+, [M+K]+, [M+C2H7N2]+, [M+NH4]+	NA	NA	[M-H]-, [M-H+(CH3COONa)]-,[M+CH3COO]-, [M+CH3COO+(CH3COONa)]-,[M+CH3COO+(CH3COONa)2]-,[M+CH3COO+(CH3COONa)3]-,[M+HCOO]-,[M+HCOO+(CH3COONa)]-,[M+Cl]-	ESI(+)PRESENT=[M+H]+,[M+Na]+, [M+K]+, [M+C2H7N2]+, [M+NH4]+;ESI(+)ABSENT=NA;ESI(-)PRESENT=NA;ESI(-)ABSENT=[M-H]-, [M-H+(CH3COONa)]-,[M+CH3COO]-, [M+CH3COO+(CH3COONa)]-,[M+CH3COO+(CH3COONa)2]-,[M+CH3COO+(CH3COONa)3]-,[M+HCOO]-,[M+HCOO+(CH3COONa)]-,[M+Cl]-
CE	[M+H]+,[M+Na]+, [M+K]+, [M+C2H7N2]+, [M+NH4]+	NA	NA	[M-H]-, [M-H+(CH3COONa)]-,[M+CH3COO]-, [M+CH3COO+(CH3COONa)]-,[M+CH3COO+(CH3COONa)2]-,[M+CH3COO+(CH3COONa)3]-,[M+HCOO]-,[M+HCOO+(CH3COONa)]-,[M+Cl]-	ESI(+)PRESENT=[M+H]+,[M+Na]+, [M+K]+, [M+C2H7N2]+, [M+NH4]+;ESI(+)ABSENT=NA;ESI(-)PRESENT=NA;ESI(-)ABSENT=[M-H]-, [M-H+(CH3COONa)]-,[M+CH3COO]-, [M+CH3COO+(CH3COONa)]-,[M+CH3COO+(CH3COONa)2]-,[M+CH3COO+(CH3COONa)3]-,[M+HCOO]-,[M+HCOO+(CH3COONa)]-,[M+Cl]-
Chol	[M+H]+, [M+NH4]+	[M+Na]+, [M+K]+, [M+C2H7N2]+	NA	[M-H]-, [M-H+(CH3COONa)]-,[M+CH3COO]-, [M+CH3COO+(CH3COONa)]-,[M+CH3COO+(CH3COONa)2]-,[M+CH3COO+(CH3COONa)3]-,[M+HCOO]-,[M+HCOO+(CH3COONa)]-,[M+Cl]-	ESI(+)PRESENT=[M+H]+, [M+NH4]+;ESI(+)ABSENT=[M+Na]+, [M+K]+, [M+C2H7N2]+;ESI(-)PRESENT=NA;ESI(-)ABSENT=[M-H]-, [M-H+(CH3COONa)]-,[M+CH3COO]-, [M+CH3COO+(CH3COONa)]-,[M+CH3COO+(CH3COONa)2]-,[M+CH3COO+(CH3COONa)3]-,[M+HCOO]-,[M+HCOO+(CH3COONa)]-,[M+Cl]-
SEMIQUANTITATIVE CONSENSUS ADDUCT PROFILE	ESI(+)				ESI(-)					ESI(+) and ESI(-)
lipid subclass	AHRL = 1	AHRL = 2	AHRL = 3	AHRL = 4	AHRL = 1	AHRL = 2	AHRL = 3	AHRL = 4	AHRL = 5	CQtAF
CAR	[M+H]+	NA	NA	NA	NA	NA	NA	NA	NA	ESI(+):(1=[M+H]+;2=NA;3=NA;4=NA);ESI(-):(1=NA;2=NA;3=NA;4=NA5=NA
LPC	[M+H]+,[M+Na]+, [M+C2H7N2]+	[M+K]+	NA	NA	[M+CH3COO]-	[M+CH3COO+(CH3COONa)]-	[M+CH3COO+(CH3COONa)2]-,[M+CH3COO+(CH3COONa)3]-,[M+HCOO]-,[M+HCOO+(CH3COONa)]-,[M+Cl]-	NA	NA	ESI(+):(1=[M+H]+,[M+Na]+, [M+C2H7N2]+;2=[M+K]+;3=NA;4=NA);ESI(-):(1=[M+CH3COO]-;2=[M+CH3COO+(CH3COONa)]-;3=[M+CH3COO+(CH3COONa)2]-,[M+CH3COO+(CH3COONa)3]-,[M+HCOO]-,[M+HCOO+(CH3COONa)]-,[M+Cl]-;4=NA5=NA
LPC O/P	[M+H]+	[M+Na]+	NA	NA	[M+CH3COO]-	[M+CH3COO+(CH3COONa)]-	NA	NA	NA	ESI(+):(1=[M+H]+;2=[M+Na]+;3=NA;4=NA);ESI(-):(1=[M+CH3COO]-;2=[M+CH3COO+(CH3COONa)]-;3=NA;4=NA5=NA
PC	[M+H]+	[M+Na]+, [M+C2H7N2]+	[M+K]+	NA	[M+CH3COO]-	[M+CH3COO+(CH3COONa)]-	[M+CH3COO+(CH3COONa)2]-	[M+CH3COO+(CH3COONa)3]-	[M+HCOO]-,[M+HCOO+(CH3COONa)]-,[M+Cl]-	ESI(+):(1=[M+H]+;2=[M+Na]+, [M+C2H7N2]+;3=[M+K]+;4=NA);ESI(-):(1=[M+CH3COO]-;2=[M+CH3COO+(CH3COONa)]-;3=[M+CH3COO+(CH3COONa)2]-;4=[M+CH3COO+(CH3COONa)3]-5=[M+HCOO]-,[M+HCOO+(CH3COONa)]-,[M+Cl]-
PC O/P	[M+H]+,[M+Na]+, [M+K]+, [M+C2H7N2]+	NA	NA	NA	[M+CH3COO]-	[M+CH3COO+(CH3COONa)]-	[M+CH3COO+(CH3COONa)2]-,[M+CH3COO+(CH3COONa)3]-	NA	NA	ESI(+):(1=[M+H]+,[M+Na]+, [M+K]+, [M+C2H7N2]+;2=NA;3=NA;4=NA);ESI(-):(1=[M+CH3COO]-;2=[M+CH3COO+(CH3COONa)]-;3=[M+CH3COO+(CH3COONa)2]-,[M+CH3COO+(CH3COONa)3]-;4=NA5=NA
LPE	[M+H]+	[M+Na]+	NA	NA	[M-H]-	[M-H+(CH3COONa)]-	NA	NA	NA	ESI(+):(1=[M+H]+;2=[M+Na]+;3=NA;4=NA);ESI(-):(1=[M-H]-;2=[M-H+(CH3COONa)]-;3=NA;4=NA5=NA
LPE O/P	[M+H]+	NA	NA	NA	[M-H]-	NA	NA	NA	NA	ESI(+):(1=[M+H]+;2=NA;3=NA;4=NA);ESI(-):(1=[M-H]-;2=NA;3=NA;4=NA5=NA
PE	[M+H]+	[M+Na]+	NA	NA	[M-H]-	[M-H+(CH3COONa)]-	NA	NA	NA	ESI(+):(1=[M+H]+;2=[M+Na]+;3=NA;4=NA);ESI(-):(1=[M-H]-;2=[M-H+(CH3COONa)]-;3=NA;4=NA5=NA
PE O/P	[M+H]+	[M+Na]+	[M+K]+, [M+C2H7N2]+	NA	[M-H]-	[M-H+(CH3COONa)]-	NA	NA	NA	ESI(+):(1=[M+H]+;2=[M+Na]+;3=[M+K]+, [M+C2H7N2]+;4=NA);ESI(-):(1=[M-H]-;2=[M-H+(CH3COONa)]-;3=NA;4=NA5=NA
SM	[M+H]+	[M+Na]+	[M+K]+, [M+C2H7N2]+	NA	[M+CH3COO]-	[M+CH3COO+(CH3COONa)]-	[M+CH3COO+(CH3COONa)2]-,[M+CH3COO+(CH3COONa)3]-,[M+HCOO]-,[M+HCOO+(CH3COONa)]-,[M+Cl]-	NA	NA	ESI(+):(1=[M+H]+;2=[M+Na]+;3=[M+K]+, [M+C2H7N2]+;4=NA);ESI(-):(1=[M+CH3COO]-;2=[M+CH3COO+(CH3COONa)]-;3=[M+CH3COO+(CH3COONa)2]-,[M+CH3COO+(CH3COONa)3]-,[M+HCOO]-,[M+HCOO+(CH3COONa)]-,[M+Cl]-;4=NA5=NA
Cer	[M+H]+,[M+C2H7N2]+	[M+Na]+	[M+K]+	NA	[M+CH3COO]-	[M-H]-, [M+Cl]-	[M+HCOO]-	NA	NA	ESI(+):(1=[M+H]+,[M+C2H7N2]+;2=[M+Na]+;3=[M+K]+;4=NA);ESI(-):(1=[M+CH3COO]-;2=[M-H]-, [M+Cl]-;3=[M+HCOO]-;4=NA5=NA
HexCer	[M+H]+,[M+Na]+	[M+K]+	NA	NA	[M+CH3COO]-	[M-H]-	[M+Cl]-	[M-H+(CH3COONa)]-,[M+CH3COO+(CH3COONa)]-	[M+CH3COO+(CH3COONa)2]-	ESI(+):(1=[M+H]+,[M+Na]+;2=[M+K]+;3=NA;4=NA);ESI(-):(1=[M+CH3COO]-;2=[M-H]-;3=[M+Cl]-;4=[M-H+(CH3COONa)]-,[M+CH3COO+(CH3COONa)]-5=[M+CH3COO+(CH3COONa)2]-
FA	NA	NA	NA	NA	[M-H]-	[M-H+(CH3COONa)]-	NA	NA	NA	ESI(+):(1=NA;2=NA;3=NA;4=NA);ESI(-):(1=[M-H]-;2=[M-H+(CH3COONa)]-;3=NA;4=NA5=NA
FAHFA	NA	NA	NA	NA	[M-H]-	[M-H+(CH3COONa)]-	NA	NA	NA	ESI(+):(1=NA;2=NA;3=NA;4=NA);ESI(-):(1=[M-H]-;2=[M-H+(CH3COONa)]-;3=NA;4=NA5=NA
LPI	NA	NA	NA	NA	[M-H]-	NA	NA	NA	NA	ESI(+):(1=NA;2=NA;3=NA;4=NA);ESI(-):(1=[M-H]-;2=NA;3=NA;4=NA5=NA
PI	[M+H]+,[M+Na]+, [M+NH4]+	[M+C2H7N2]+	[M+K]+	NA	[M-H]-	[M-H+(CH3COONa)]-	NA	NA	NA	ESI(+):(1=[M+H]+,[M+Na]+, [M+NH4]+;2=[M+C2H7N2]+;3=[M+K]+;4=NA);ESI(-):(1=[M-H]-;2=[M-H+(CH3COONa)]-;3=NA;4=NA5=NA
DG	[M+NH4]+	[M+Na]+	[M+H]+, [M+K]+, [M+C2H7N2]+	NA	[M+CH3COO]-	[M+Cl]-	[M+HCOO]-	NA	NA	ESI(+):(1=[M+NH4]+;2=[M+Na]+;3=[M+H]+, [M+K]+, [M+C2H7N2]+;4=NA);ESI(-):(1=[M+CH3COO]-;2=[M+Cl]-;3=[M+HCOO]-;4=NA5=NA
TG	[M+C2H7N2]+, [M+NH4]+	[M+Na]+	[M+K]+	[M+H]+	NA	NA	NA	NA	NA	ESI(+):(1=[M+C2H7N2]+, [M+NH4]+;2=[M+Na]+;3=[M+K]+;4=[M+H]+);ESI(-):(1=NA;2=NA;3=NA;4=NA5=NA
CE	[M+Na]+, [M+NH4]+	[M+K]+	[M+C2H7N2]+	[M+H]+	NA	NA	NA	NA	NA	ESI(+):(1=[M+Na]+, [M+NH4]+;2=[M+K]+;3=[M+C2H7N2]+;4=[M+H]+);ESI(-):(1=NA;2=NA;3=NA;4=NA5=NA
Chol	[M+H]+, [M+NH4]+	NA	NA	NA	NA	NA	NA	NA	NA	ESI(+):(1=[M+H]+, [M+NH4]+;2=NA;3=NA;4=NA);ESI(-):(1=NA;2=NA;3=NA;4=NA5=NA
