# Supplementary material for: Highly reliable LC-MS lipidomics database for efficient human plasma profiling based on NIST SRM 1950
Source: J Lipid Res. 2024 Oct 10;65(11):100671. doi: 10.1016/j.jlr.2024.100671 (PMC11607663; doi:10.1016/j.jlr.2024.100671)
Supplement: Supplemental Table S9 [file mmc9.xlsx]

## Sheet: Index
TABLE OF CONTENTS
Table S9. Oxylipin standard database used for TFE

## Sheet: Table S9
Table S9. Oxylipin standard database used for TFE
Formula	Retention Time (RT)	Monoisotopic Mass	Compound name
C20H32O3	0.755	320.235	5(6)-EpETrE
C20H32O5	0.762	352.225	20-OH-LTB4
C25H40N2O6S	0.77	496.261	LTD4
C23H37NO5S	0.771	439.239	LTE4
C30H47N3O9S	0.771	625.303	LTC4
C20H30O6	0.791	366.204	20-COOH-LTB4
C20H30O5	0.793	350.209	Resolvin E1
C20H30O5	0.823	350.209	PGE3
C20H34O6	0.845	370.236	TXB2
C20H32O5	0.856	352.225	PGE2
C20H32O5	0.856	352.225	PGD2
C18H34O5	0.859	330.241	9,12,13-TriHOME
C20H34O5	0.86	354.241	PGD1
C20H34O6	0.864	370.236	6-keto-PGF1a
C20H34O5	0.87	354.241	PGE1
C20H34O5	0.872	354.241	PGF2a
C18H34O5	0.877	330.241	9,10,13-TriHOME
C20H32O5	0.893	352.225	LXA4
C20H30O4	0.928	334.214	PGB2
C20H32O4	0.958	336.23	8,15-DiHETE
C20H32O4	0.993	336.23	5,15-DiHETE
C20H32O4	0.996	336.23	6-trans-LTB4
C20H34O4	1.001	338.246	14,15-DiHETrE
C20H32O4	1.005	336.23	17,18-DiHETE
C20H32O4	1.022	336.23	LTB4
C18H34O4	1.057	314.246	12,13-DiHOME
C20H30O3	1.062	318.219	12-oxo-ETE
C20H32O4	1.081	336.23	14,15-DiHETE
C18H34O4	1.107	314.246	9,10-DiHOME
C20H30O4	1.13	334.214	PGJ2
C20H34O4	1.143	338.246	LTB3
C20H28O3	1.144	316.204	15-deoxy-PGJ2
C18H30O3	1.155	294.219	13-HOTrE
C18H30O3	1.192	294.219	9-HoTrE
C20H30O3	1.194	318.219	15-HEPE
C20H32O3	1.211	320.235	20-HETE
C20H30O3	1.219	318.219	12-HEPE
C20H32O4	1.225	336.23	8,9-DiHETE
C18H30O3	1.275	294.219	13-oxo-ODE
C22H32O3	1.279	344.235	17-HDoHE
C20H30O3	1.289	318.219	17(18)-EpETE
C20H30O3	1.297	318.219	8-HEPE
C18H32O3	1.307	296.235	13-HODE
C20H30O3	1.308	318.219	15-oxo-ETE
C20H32O3	1.325	320.235	15-HETE
C18H32O3	1.344	296.235	9-HODE
C20H32O4	1.371	336.23	5,6-DiHETE
C18H30O3	1.373	294.219	9-oxo-ODE
C20H30O3	1.388	318.219	5-HEPE
C20H32O3	1.389	320.235	14(15)-EpETrE
C20H30O3	1.393	318.219	11(12)-EpETE
C20H32O3	1.404	320.235	11-HETE
C20H32O3	1.429	320.235	12-HETE
C20H30O3	1.441	318.219	8(9)-EpETE
C22H32O3	1.46	344.235	19(20)-EpDPA
C20H34O3	1.477	322.251	15(S)-HETrE
C20H32O3	1.497	320.235	8-HETE
C20H32O3	1.511	320.235	9-HETE
C22H32O3	1.539	344.235	16(17)-EpDPE
C20H30O3	1.552	318.219	14(15)-EpETE
C18H32O3	1.553	296.235	12(13)-EpOME
C22H32O3	1.56	344.235	13(14)-EpDPE
C22H32O3	1.604	344.235	10(11)-EpDPE
C20H30O3	1.612	318.219	5-oxo-ETE
C18H32O3	1.626	296.235	9(10)-EpOME
C20H32O3	1.648	320.235	5-HETE
C22H32O3	1.673	344.235	7(8)-EpDPE
C20H32O3	1.706	320.235	11(12)-EpETrE
C20H32O3	1.739	320.235	8(9)-EpETrE
