# Supplementary material for: Highly reliable LC-MS lipidomics database for efficient human plasma profiling based on NIST SRM 1950
Source: J Lipid Res. 2024 Oct 10;65(11):100671. doi: 10.1016/j.jlr.2024.100671 (PMC11607663; doi:10.1016/j.jlr.2024.100671)
Supplement: Supplemental Table S10 [file mmc10.xlsx]

## Sheet: Index
TABLE OF CONTENTS
Table S9A. TFE results in healthy volunteers
Table S9B. Correlation values between the relative abundances in each lipid specie in SRM 1950 and healthy volunteers
Table S9C. Correlation values between the relative abundances in each lipid subclass in SRM 1950 and healthy volunteers
Table S9D. Univariate statistical analysis (Kruskal-Wallis) result followed by Bonferroni post-hoc correction of the abundance corrected average number of carbons within lipid subclasses
Table S9E. Univariate statistical analysis (Kruskal-Wallis) result followed by Bonferroni post-hoc correction of the abundance corrected average number of unsaturations within lipid subclasses

## Sheet: Table S9A
Table S9A. TFE results in healthy volunteers
			Abundance
Name	Formula	RT	D01P	D02P	D03P	D04P	D05P	D06P	D07P	D08P	D09P	D10P
CAR(10:0)	C17 H33 N O4	0.96	123864	54768	164869	178004	330809	111260	230390	569813	101547	47190
CAR(10:1)	C17 H31 N O4	0.9	75206	34150	92088	81632	201452	108185	138058	223918	64569	48531
CAR(11:0)	C18 H35 N O4	0.98	5141	5520	11164	9427	6494	10788	8228	8755	4771	5347
CAR(11:1)	C18 H33 N O4	0.95	10447	9042	23204	21080	11643	30809	22276	26828	9848	14604
CAR(12:0)	C19 H37 N O4	1.18	34553	10283	28844	26348	34178	23246	37334	66816	14880	9086
CAR(12:1)	C19 H35 N O4	0.98	48471	16249	33593	40836	51292	41822	48287	108574	23448	19040
CAR(13:1)	C20 H37 N O4	0.98	6043	5302	7698	7746	7572	11333	7637	9514	4129	8209
CAR(14:1)	C21 H39 N O4	1.21	3324	362	1367	986	2675	2627	1262	4180	1711	1502
CAR(14:2)	C21 H37 N O4	0.98	15399	4554	11480	10744	25883	16921	14496	38112	7483	6240
CAR(16:0)	C23 H45 N O4	2.33	76850	40875	52131	52449	45563	92115	63776	60905	68675	34642
CAR(16:1)	C23 H43 N O4	1.77	18378	8345	9653	13354	13742	16323	13671	24521	11023	8221
CAR(18:1)	C25 H47 N O4	2.52	123490	84162	96064	121660	101769	145995	106607	134766	113913	64032
CAR(2:0)	C9 H17 N O4	0.75	350800	75801	178329	273626	236177	216593	235091	224734	245662	127920
CAR(4:0)	C11 H21 N O4	0.8	6787	7457	12905	8668	14599	11961	10739	4467	3827	6811
CAR(5:0)	C12 H23 N O4	0.81	7603	10431	9046	9388	6226	11571	7274	4736	4646	4841
CAR(6:0)	C13 H25 N O4	0.81	5509	3829	6092	8176	12255	6218	12486	13730	7207	3218
CAR(8:0)	C15 H29 N O4	0.86	56260	28442	72516	81814	160927	52003	117888	219435	53290	26265
CAR(8:1)	C15 H27 N O4	0.83	16792	15244	13893	15950	48370	27081	19685	34493	13600	5893
CAR(9:0)	C16 H31 N O4	0.88	6783	6734	24462	12082	8689	13122	8716	8918	5295	10116
CAR(9:1)	C16 H29 N O4	0.85	3167	2180	7100	5088	4501	5342	3438	4586	2249	3300
CE(16:0)	C43 H76 O2	15.31	158493	152538	175955	166011	177443	200129	176816	153368	188266	164550
CE(16:1)	C43 H74 O2	14.47	19512	36879	27662	26844	17132	33609	27064	25134	24202	26572
CE(18:1)	C45 H78 O2	15.2	1216149	1458031	1668787	1686069	1480527	1659102	1446800	1663595	1378226	1594545
CE(18:2)	C45 H76 O2	14.54	7422991	6662130	8101381	8693433	8521802	9550802	8162607	9026609	8251602	9004738
CE(18:3)	C45 H74 O2	14.05	404676	544393	550963	588135	451805	994323	599905	302539	461370	482899
CE(20:3)	C47 H78 O2	14.62	165299	277271	400856	254386	240795	505576	185001	151009	244582	241817
CE(20:4)	C47 H76 O2	14.18	1952806	2772687	3040010	2722982	3013742	3637797	2413721	2032987	2992827	2443952
CE(20:5)	C47 H74 O2	13.76	120823	368471	299727	220120	1095017	703940	208573	232580	208239	238208
CE(22:4)	C49 H80 O2	14.67	12715	20960	23739	24446	30610	35301	22564	16084	20726	19394
CE(22:5)	C49 H78 O2	14.16	22243	24312	33128	35041	42505	35983	27884	29661	31219	30581
CE(22:6)	C49 H76 O2	13.88	45495	79293	58027	85330	274882	291814	84720	69148	154034	83425
Cer(d18:0/18:0)	C36 H73 N O3	11.54	5962	6618	5319	4779	5690	11619	10684	10048	12480	3687
Cer(d18:0/22:0)	C40 H81 N O3	12.26	80978	80450	126824	82817	152648	204430	113192	117857	127085	89771
Cer(d18:0/23:0)	C41 H83 N O3	12.41	39159	39370	49725	52010	59606	82674	55530	42656	51114	46820
Cer(d18:0/24:0)	C42 H85 N O3	12.56	121358	110179	149240	114238	244151	301631	152706	186770	181968	132426
Cer(d18:0/24:1)	C42 H83 N O3	12.26	76497.5	116132	100542	86758.5	126844	160676	105658	110704	130376	133668
Cer(d18:0/25:0)	C43 H87 N O3	12.72	6420.5	7819.5	7253.5	9051.5	11503.5	14913.5	8302.5	8221.5	8746.5	8301.5
Cer(d18:0_16:0)	C34 H69 N O3	9.39	15234	14730	20708	15302	21523	23048	18618	16128	26600	15547
Cer(d18:1/16:0)	C34 H67 N O3	8.63	154972	134293	180940	189626	165303	209606	177808	174867	164296	146559
Cer(d18:1/16:1)	C34 H65 N O3	7.2	15757	13426	14986	18150	19874	19198	16584	17000	17201	14745
Cer(d18:1/18:0)	C36 H71 N O3	11.1	40334	49618	34035	43957	28144	45604	62944	52767	45468	48352
Cer(d18:1/20:0)	C38 H75 N O3	11.87	134652	130340	125589	116327	100291	139928	127388	197734	108594	209986
Cer(d18:1/20:1)	C38 H73 N O3	11.6	1540	1568	1219	766	1413	532	1442	1236	1679	870
Cer(d18:1/22:0)	C40 H79 N O3	12.16	1165617	19309	1323344	996126	894029	1206201	946881	1669578	920067	1641207
Cer(d18:1/22:1)	C40 H77 N O3	11.92	176382	111565	187014	138703	122707	118845	136308	256732	131339	268950
Cer(d18:1/23:0)	C41 H81 N O3	12.3	945990	629588	1.20833e+06	1.08367e+06	561208	886872	630854	1.17522e+06	748366	1.46537e+06
Cer(d18:1/23:1)	C41 H79 N O3	12.06	169619	94314	205040	194946	95379	102162	107134	209781	122810	277786
Cer(d18:1/24:0)	C42 H83 N O3	12.44	3434760	2208008	3480069	2747530	2337253	3273025	2214114	4110635	2694973	4212328
Cer(d18:1/24:1)	C42 H81 N O3	12.2	710426	404300	733956	575084	414345	400097	411159	789285	487930	1037323
Cer(d18:1/25:0)	C43 H85 N O3	12.57	121333	153072	175186	175998	151905	301235	117654	104901	184917	271649
Cer(d18:1/25:1)	C43 H83 N O3	12.23	34270	57894	58917	59665	37680	72873	38618	31948	58044	121002
Cer(d18:1/26:1)	C44 H85 N O3	12.44	420626	313853	412812	362267	314838	414242	294279	482762	342952	517707
Cer(d18:2/22:0)	C40 H77 N O3	11.92	175584	110775	192607	143536	126049	124549	140824	263018	135023	268950
Cer(d18:2/23:0)	C41 H79 N O3	12.07	203201	128854	250418	238544	117267	135797	133857	253468	153073	346292
Cer(d18:2/24:0)	C42 H81 N O3	12.15	1139847	1035533	1252528	1103370	682015	920831	713037	1239174	1009247	1891227
Cer(d19:1/24:0)	C43 H85 N O3	12.59	116615	108424	126138	147219	91395	141155	83673	125534	97570	194604
Cer(d20:0/24:0)	C44 H89 N O3	12.88	7504.5	5093.5	6139.5	5914.5	12093.5	12263.5	7507.5	9161.5	7373.5	4824.5
Cer(d20:1/24:0)	C44 H87 N O3	12.74	48573	47800	44700	48691	57549	69644	42170	48687	48442	58965
Cer(d22:0/24:0)	C46 H93 N O3	13.23	5332.5	3266.5	2503.5	2877.5	5416.5	4125.5	3105.5	2455.5	3696.5	3077.5
Cer(d44:1)	C44 H87 N O3	12.74	50023	50169	46517	51124	60299	73295	43995	49133	50596	63074
DG(18:1_18:1_0:0)	C39 H72 O5	11.9	309224	423148	602518	495270	170458	126756	420850	389538	354926	244616
DG(32:1)	C35 H66 O5	11.07	9826	33380	43301	16129	1005	6187	18930	14207	9215	13054
DG(34:1)	C37 H70 O5	11.84	161308	177294	185304	109923	56960	47164	141812	138436	120707	89329
DG(34:2)	C37 H68 O5	11.3	30443	41305	44152	30839	11800	18776	31492	51375	30554	32075
DG(34:2)	C37 H68 O5	11.42	263767	291207	352792	174188	276723	153105	255184	278846	243668	291859
DG(34:3)	C37 H66 O5	9.49	18554	25297	27771	13255	13333	9392	14875	28460	20992	30772
DG(36:3)	C39 H70 O5	11.65	453742	448194	948046	464066	611866	338612	7195.5	-13095.5	594420	-10826.5
DG(36:4)	C39 H68 O5	11.2	13593	41190	22273	8459	7314	13986	11772	5598	12834	9768
DG(36:4)	C39 H68 O5	10.11	86763	62431	145870	62537	258772	69902	94171	137140	108993	207056
DG(36:4)	C39 H68 O5	10.3	7256	18866	47159	13254	27051	5021	21004	20353	23260	23302
DG(36:4)	C39 H68 O5	10.59	11439	27374	14851	4290	6865	3283	9548	781	9741	5117
DG(36:5)	C39 H66 O5	8.79	12330	16526	10206	1675	16689	4894	8397	469	7591	7590
DG(36:5)	C39 H66 O5	8.6	4354.5	8072.5	18796.5	6977.5	34138.5	2408.5	9106.5	9002.5	9794.5	12581.5
DG(36:5)	C39 H66 O5	9.06	492	8511	1100	0	105	277	240	0	879	0
DG(38:4)	C41 H72 O5	11.85	21914	37045	32093	17705	8648	19003	13923	8439	13867	13066
DG(38:5)	C41 H70 O5	11.38	73929	183099	129227	68269	69443	87905	65173	46958	85136	65269
FA(14:0)	C14 H28 O2	2.77	451497	223033	299343	484411	361062	250040	395613	422933	260864	416432
FA(14:1)	C14 H26 O2	2.14	54790	25734	23040	49993	44044	23390	33985	68210	18644	34477
FA(15:0)	C15 H30 O2	3.21	63665.5	30265.5	42308.5	68030.5	52878.5	37496.5	45357.5	44386.5	38617.5	49536.5
FA(16:0)	C16 H32 O2	3.64	1.45996e+07	7.39551e+06	7.44132e+06	1.19978e+07	1.10725e+07	7.95289e+06	1.12908e+07	1.14425e+07	7.53591e+06	9.1747e+06
FA(16:1)	C16 H30 O2	2.97	1646724	710146	371164	1130203	816303	669393	1113643	1529184	615685	877787
FA(16:2)	C16 H28 O2	2.44	17898	9014	10428	15619	21800	9256	11392	19077	6184	13880
FA(16:3)	C16 H26 O2	2.07	3859	2135	2893	4562	2941	2411	2401	1076	2496	1790
FA(17:0)	C17 H34 O2	4.05	151381	76388	96960	151142	136612	92041	119614	92852	82429	106195
FA(17:0)	C17 H34 O2	3.93	67076	12896	54470	91612	56419	43694	49990	32668	40814	33737
FA(17:1)	C17 H32 O2	3.39	100798	56120.5	50893.5	100174	71219.5	60659.5	80228.5	72682.5	51646.5	62075.5
FA(18:0)	C18 H36 O2	4.42	8.78322e+06	2.85327e+06	5.21272e+06	7.82079e+06	8.09835e+06	4.78441e+06	5.71049e+06	6.24885e+06	4.1135e+06	5.32001e+06
FA(18:1)	C18 H34 O2	3.8	2.3445e+07	1.44052e+07	1.23375e+07	2.2471e+07	2.06831e+07	1.33703e+07	1.88688e+07	2.16481e+07	1.19485e+07	1.56771e+07
FA(18:2)	C18 H32 O2	3.24	12010482	5589886	6010123	9573112	14730378	7162808	10237260	11150229	5600037	8956671
FA(18:3)	C18 H30 O2	2.72	390348	285819	212535	556108	986902	213735	381888	384721	230316	263680
FA(19:0)	C19 H38 O2	4.8	15320	6476	10355	16339	13676	10120	9132	9545	7606	10894
FA(19:1)	C19 H36 O2	4.17	44279	21615	28177	49759	35500	24477	31324	27346	19921	24450
FA(20:0)	C20 H40 O2	5.23	76328.5	18474.5	41662.5	54789.5	71451.5	41458.5	40519.5	48137.5	37102.5	39223.5
FA(20:1)	C20 H38 O2	4.51	235202	105620	85754	207024	208631	111236	128988	155800	95906	132059
FA(20:2)	C20 H36 O2	4	147141	66278	73008	145338	124974	84312	90271	97208	54928	73883
FA(20:3)	C20 H34 O2	3.53	84866	72906	91224	122590	97245	84894	68928	57294	49561	57920
FA(20:3)	C20 H34 O2	3.67	16241	17511	19206	23316	12149	13190	12177	7577	6914	8331
FA(20:4)	C20 H32 O2	3.14	343134	387186	435827	481124	457307	318168	282250	208326	253967	219057
FA(20:5)	C20 H30 O2	2.64	17440	46087	38993	32695	91269	50390	21055	23668	16974	22118
FA(22:0)	C22 H44 O2	6.34	47281	21472	52063	36926	69648	38197	31333	34880	28006	33991
FA(22:1)	C22 H42 O2	5.31	22097.5	16703.5	12114.5	17831.5	39831.5	14249.5	17801.5	21965.5	13082.5	106596
FA(22:2)	C22 H40 O2	4.69	6168	2168	3294	4088	5068	3330	3694	3662	2576	3138
FA(22:3)	C22 H38 O2	4.21	3830	2636	3406	3542	2944	3123	2600	2691	1982	2137
FA(22:3)	C22 H38 O2	4.29	4616	3297	3539	3019	2497	3406	2467	1629	1931	2233
FA(22:4)	C22 H36 O2	3.8	64198	53483	51308	72384	60016	38253	51244	36026	31744	30454
FA(22:5)	C22 H34 O2	3.33	74453	52844	77877	112931	115328	57713	56116	57967	44173	49624
FA(22:5)	C22 H34 O2	3.44	29984	23074	34299	61255	55720	23833	29659	26144	24490	23853
FA(22:6)	C22 H32 O2	2.96	293860	216537	360718	442735	818862	386641	289248	310250	257095	232890
FA(23:0)	C23 H46 O2	7.06	14585	7816	12538	11520	12206	9226	8601	8743	6277	10324
FA(24:0)	C24 H48 O2	7.8	19074	12904	15823	13366	15189	17123	11297	11593	17514	10765
FA(24:1)	C24 H46 O2	6.39	55852	41251	56388	55055	64973	51936	49986	57227	44190	74119
FA(26:0)	C26 H52 O2	8.87	52498	49045	28374	49435	22962	47268	44948	60911	27288	46371
HexCer(d18:1/16:0)	C40 H77 N O8	7.22	30854	25227	24785	33867	46352	63512	44383	44775	44179	31688
HexCer(d18:1/22:0)	C46 H89 N O8	11.9	118583	93196	86955	124682	135569	244822	178051	186265	122297	117276
HexCer(d18:1/23:0)	C47 H91 N O8	12.03	52773	47061	55437	77613	69735	120016	78739	93916	59178	81591
HexCer(d18:1/24:0)	C48 H93 N O8	12.15	129188	106875	113855	146471	176950	260550	206659	208408	144408	137122
HexCer(d20:2/22:0)	C48 H91 N O8	11.87	481795	524632	545754	528098	569937	879287	601902	654306	587259	609119
LPC(0:0/14:0)	C22 H46 N O7 P	1.61	7065	20992	26936	14819	9135	20101	14118	10853	8032	15832
LPC(0:0/15:0)	C22 H46 N O7 P	1.61	7065	20992	28787	14819	9954	21226	14118	11375	8032	16914
LPC(0:0/16:0)	C24 H50 N O7 P	2.35	2083841	2617991	2270437	2260255	2222641	2381968	2056104	1941679	2511854	2112351
LPC(0:0/16:1)	C24 H48 N O7 P	1.76	16552	28506	27041	19380	15118	24932	12911	22836	14099	19298
LPC(0:0/17:0)	C25 H52 N O7 P	2.86	48251	82905	90737	94597	83731	102852	58906	48127	86377	113826
LPC(0:0/18:0)	C26 H54 N O7 P	3.2	771685	631736	809793	896025	921497	767897	705011	784144	629918	728420
LPC(0:0/18:1)	C26 H52 N O7 P	2.53	778232	868260	806952	1134855	867644	773936	714008	920836	565188	806197
LPC(0:0/18:2)	C26 H50 N O7 P	2	1438085	1019080	1304724	1526590	1339542	1387780	896740	1243455	743476	1267940
LPC(0:0/18:3)	C26 H48 N O7 P	1.7	12119	13599	11383	12354	17902	7870	5275	6328	4636	6612
LPC(0:0/20:0)	C28 H58 N O7 P	3.98	2480	1240	2002	2966	4547	3076	2205	3182	2148	2712
LPC(0:0/20:1)	C28 H56 N O7 P	3.32	5065	4737	4189	7304	7500	6034	3599	5889	3807	5565
LPC(0:0/20:2)	C28 H54 N O7 P	2.76	6754	5365	6390	10144	6783	8588	4338	7496	4194	7845
LPC(0:0/20:3)	C28 H52 N O7 P	2.28	40577	54562	59619	49344	32652	69745	30771	23613	31539	38661
LPC(0:0/20:4)	C28 H50 N O7 P	1.96	165231	275481	257682	175254	176535	240373	108670	95283	149160	125988
LPC(0:0/20:5)	C28 H48 N O7 P	1.58	1226	12530	7878	1372	17664	12218	1014	2180	370	1505
LPC(0:0/22:4)	C30 H54 N O7 P	2.6	2892	3649	4007	4229	3379	3258	3493	2623	2705	1975
LPC(0:0/22:5)	C30 H52 N O7 P	2.14	5419	9181	10008	9058	10441	9992	6421	6334	5997	7739
LPC(0:0/22:6)	C30 H50 N O7 P	1.9	35693	53856	49563	41464	94239	82911	34584	44838	59341	37654
LPC(14:0/0:0)	C22 H46 N O7 P	1.75	46474	141188	174948	95449	54937	134329	96331	64925	53605	100013
LPC(15:0/0:0)	C23 H48 N O7 P	2.13	72793.5	134188	115928	112458	102334	123274	99766.5	73269.5	77607.5	131908
LPC(16:0/0:0)	C24 H50 N O7 P	2.55	23690049	28379131	25125691	24833203	24909887	25524752	23578574	22455384	27029610	23850247
LPC(16:1/0:0)	C24 H48 N O7 P	1.9	161417	333549	319005	232354	163089	277165	178257	230147	157199	234476
LPC(17:0/0:0)	C25 H52 N O7 P	2.97	94207	120337	116211	139828	139753	134288	107531	86646	110980	154313
LPC(18:0/0:0)	C26 H54 N O7 P	3.39	8570078	6933633	8911267	9830370	10052517	8557831	7602799	8563386	6825433	7800192
LPC(18:1/0:0)	C26 H52 N O7 P	2.72	4647438	5310368	4910458	7393547	5280164	4630875	3979989	5569990	3142179	5003772
LPC(18:2/0:0)	C26 H50 N O7 P	2.17	13043213	9269648	11407876	13796667	11973618	12042066	7564117	10419915	5851385	11266370
LPC(18:3/0:0)	C26 H48 N O7 P	1.76	33753	57271	45226	47641	41895	40829	36450	20071	22512	28878
LPC(20:0/0:0)	C28 H58 N O7 P	4.15	25209	17650	24297	31144	45501	30374	23235	33883	20961	29581
LPC(20:1/0:0)	C28 H56 N O7 P	3.5	34100	33928	37874	49317	63019	41069	29692	45460	30040	45719
LPC(20:2/0:0)	C28 H54 N O7 P	2.95	35535	25389	33655	47355	35050	41818	22384	35147	22182	41014
LPC(20:3/0:0)	C28 H52 N O7 P	2.45	223511	308680	326274	279409	168631	379961	154970	121343	151727	205807
LPC(20:4/0:0)	C28 H50 N O7 P	2.11	1047822	1944123	1691273	1203034	1134341	1627358	714663	549100	873691	847590
LPC(20:5/0:0)	C28 H48 N O7 P	1.7	22131	110196	52357	26620	113194	92335	25526	20796	18895	24886
LPC(22:4/0:0)	C30 H54 N O7 P	2.75	14414	15324	17775	21056	12706	13062	12880	9776	11148	10216
LPC(22:5/0:0)	C30 H52 N O7 P	2.29	27630	37470	39900	41202	45336	32989	23838	24786	26748	28862
LPC(22:6/0:0)	C30 H50 N O7 P	2.03	141962	245765	207081	185323	415994	350276	151936	171961	239800	163073
LPC(24:0_0:0)	C32 H66 N O7 P	5.75	7234	5169	7834	7529	15582	15015	6602	9327	7009	9159
LPC(O-0:0/16:0)	C24 H52 N O6 P	2.9	0	0	0	0	0	0	0	0	0	0
LPC(O-0:0/16:1)//LPC(P-0:0/16:0)	C24 H50 N O6 P	2.82	0	0	0	0	0	0	0	0	0	0
LPC(O-0:0/18:0)	C26 H56 N O6 P	3.85	0	0	0	0	0	0	0	0	0	0
LPC(O-0:0/18:1)//LPC(P-18:0/0:0)	C26 H54 N O6 P	3.13	0	0	0	0	0	0	0	0	0	0
LPC(O-16:0/0:0)	C24 H52 N O6 P	2.97	113406	82754	99390	172426	66552	109405	79372	77114	89427	71368
LPC(O-16:1/0:0)//LPC(P-16:0/0:0)	C24 H50 N O6 P	2.9	75492	81027	72753	111981	86907	100330	81074	94658	89526	85458
LPC(O-18:0/0:0)	C26 H56 N O6 P	3.8	45710	32175	35676	60370	43495	39536	43157	43933	40982	33251
LPC(O-18:1/0:0)//LPC(P-18:0/0:0)	C26 H54 N O6 P	3.12	69198	62475	75470	106788	67206	84993	66051	71875	65671	63724
LPE(0:0/16:0)	C21 H44 N O7 P	2.53	2057	2687	1857	2703	3389	2311	2343	2914	2328	1781
LPE(0:0/18:0)	C23 H48 N O7 P	3.32	2935	2664	3013	2966	3424	3094	2886	3693	2834	3982
LPE(0:0/18:1)	C23 H46 N O7 P	2.65	2483	2255	3847	3149	2287	1682	1602	1691	1066	2208
LPE(0:0/18:2)	C23 H44 N O7 P	2.11	6694	2044	4314	5385	4688	3776	3292	6343	2288	5366
LPE(0:0/20:4)	C25 H44 N O7 P	2.07	3475	3713	3311	2390	2148	3432	1874	2157	2627	2721
LPE(0:0/22:6)	C27 H44 N O7 P	2	988	1555	989	883	1553	2136	993	1436	1947	892
LPE(16:0/0:0)	C21 H44 N O7 P	2.65	11339.5	12837.5	10937.5	16388.5	15232.5	14957.5	14858.5	16260.5	15256.5	14955.5
LPE(18:0/0:0)	C23 H48 N O7 P	3.5	21500	19942	19322	21902	23552	19346	21281	24646	21625	23943
LPE(18:1/0:0)	C23 H46 N O7 P	2.82	16713	13684	21815	23768	15752	11376	10367	15958	7469	13605
LPE(18:2/0:0)	C23 H44 N O7 P	2.27	38800	19404	29403	32935	28713	27968	25626	38796	16807	30025
LPE(20:4/0:0)	C25 H44 N O7 P	2.21	27545	24115	24198	24474	16354	25134	20236	19065	16730	17399
LPE(22:5/0:0)	C27 H46 N O7 P	2.42	592	0	246	236	0	0	207	226	0	210
LPE(22:6/0:0)	C27 H44 N O7 P	2.13	11951	14380	12600	11580	16284	19543	12434	14091	14891	11555
LPE(O-0:0/16:1)//LPE(P-0:0/16:0)	C21 H44 N O6 P	3.01	5690	5394	4098	5657	4085	4308	4473	5632	3510	5521
LPE(O-0:0/18:1)//LPE(P-0:0/18:0)	C23 H48 N O6 P	3.85	7133	7025	6525	10164	6400	7407	6062	7832	4576	6694
LPE(O-16:1/0:0)//LPE(P-16:0/0:0)	C21 H44 N O6 P	3.03	5690	5394	4098	5657	4085	4308	4473	5632	3510	5521
LPE(O-18:1/0:0)//LPE(P-18:0/0:0)	C23 H48 N O6 P	3.85	7133	7025	6525	10164	6400	7407	6062	7832	4576	6694
LPE(O-18:2/0:0)//LPE(P-18:1/0:0)	C23 H46 N O6 P	3.18	3289	2565	2276	4249	2220	2240	2588	2482	928	2550
LPI(0:0/16:0)	C25 H49 O12 P	1.95	320	273	344	0	0	0	202	178	115	312
LPI(0:0/18:0)	C27 H53 O12 P	2.72	3999	4285	4409	3786	4670	4546	3418	5333	3125	5259
LPI(0:0/18:1)	C27 H51 O12 P	2.08	723	825	960	471	317	344	306	993	0	991
LPI(0:0/18:2)	C27 H49 O12 P	1.59	383	0	736	0	264	1059	0	1511	0	949
LPI(0:0/20:4)	C29 H49 O12 P	1.57	1276	1648	2032	1093	1372	1402	1390	1913	1033	1611
LPI(16:0/0:0)	C25 H49 O12 P	1.99	270	122	332	107	130	0	166	133	0	272
LPI(18:0/0:0)	C27 H53 O12 P	2.78	6968	7390	9067	8363	7398	8491	6803	8141	7489	10464
LPI(18:1/0:0)	C27 H51 O12 P	2.14	1746	1518	1508	1536	1376	1259	1195	1970	242	1629
LPI(18:2/0:0)	C27 H49 O12 P	1.68	2897	1124	2100	600	1903	2528	1045	2118	509	2952
LPI(20:4/0:0)	C29 H49 O12 P	1.65	4748	4968	5929	3436	3695	4109	3183	2887	2755	4520
PC(14:0_18:2)	C40 H76 N O8 P	6.28	181479	349469	764049	399471	214469	836905	534914	421040	232644	616501
PC(14:0_20:4)	C42 H76 N O8 P	6.14	41480	179628	274154	88923	49798	225651	98188	45784	52194	96597
PC(14:0_22:6)	C44 H76 N O8 P	5.95	11086	50847	84623	32437	42613	86469	41666	29236	29979	41872
PC(16:0/16:0)	C40 H80 N O8 P	8.75	2431562	2651163	3256386	3580801	3117633	4556356	4015761	3331283	3237019	2646589
PC(16:0/18:1)	C42 H82 N O8 P	9.03	59210402	83768130	74452265	85322590	62995209	75566593	100351444	89754658	77417965	58842826
PC(16:0/18:2)	C42 H80 N O8 P	7.67	155313372	144308306	157114236	156667832	152386460	170247323	177040877	174836956	162387930	161970564
PC(16:0/18:3)	C42 H78 N O8 P	6.73	264769	471522	415085	650967	464152	414922	709255	378700	332330	371707
PC(16:0/20:2)	C44 H84 N O8 P	9.67	106955056	73421765	109805217	113591293	101320232	109353316	124620223	131939604	79833132	98903625
PC(16:0/20:3)	C44 H82 N O8 P	8.18	10165552	20509606	25770184	16302345	10986856	28369068	15646463	9572526	15640421	15232857
PC(16:0/20:4)	C44 H80 N O8 P	7.47	45211004	94332706	89269767	56280128	58117591	86880965	60303163	34339839	74359999	44631095
PC(16:0/20:5)	C44 H78 N O8 P	6.6	562310	4926110	2430895	922490	5346227	4839829	1308170	822167	984164	741928
PC(16:0/22:4)	C46 H84 N O8 P	8.8	537674	795222	1238588	1052812	555806	847837	856541	496229	821442	567530
PC(16:0/22:5)	C46 H82 N O8 P	8.17	808602	3310557	2651326	1782759	5033312	3288170	1776557	1252202	1779050	1276335
PC(16:0/22:6)	C46 H80 N O8 P	7.16	10777733	26378720	25692673	18664228	53195033	46619701	24424449	26145714	43948528	19360553
PC(16:0_14:0)	C38 H76 N O8 P	7.03	303759	916365	1000383	798535	413969	1182832	1119378	512856	424883	676968
PC(16:0_16:1)	C40 H78 N O8 P	7.25	767499	2104323	1991420	1405942	591453	2109215	2138798	1611861	1132613	987279
PC(16:1/20:4)	C44 H78 N O8 P	6.32	82230	228714	339007	146030	115592	289911	132132	104903	119752	141544
PC(16:1_14:0)	C38 H74 N O8 P	5.99	7530	30074	40648	21388	5976	30628	31100	20046	10918	18928
PC(16:1_18:2)	C42 H78 N O8 P	6.47	350306	440260	826280	540935	434728	974190	479321	933212	421142	822195
PC(16:1_22:6)	C46 H78 N O8 P	6.1	18172	44669	74006	45262	73160	93871	34978	57286	47451	54546
PC(18:0/16:0)	C42 H84 N O8 P	11.17	446851	437214	597421	716187	13280	773481	537378	611540	483136	15444
PC(18:0/16:3)	C42 H78 N O8 P	6.9	271795	508245	460607	209573	157543	522987	513305	149048	239216	216142
PC(18:0/18:0)	C44 H88 N O8 P	11.85	76917	71970	117226	116699	121933	112069	97271	113212	98923	101243
PC(18:0/18:2)	C44 H84 N O8 P	9.67	106955056	73421765	109284504	113059115	101016607	108641207	124256063	131542252	79785519	98617502
PC(18:0/20:1)	C46 H90 N O8 P	11.88	126911	145353	159151	218130	260782	176181	178217	220619	139552	175424
PC(18:0/20:4)	C46 H84 N O8 P	9.37	17975386	35492774	44445074	24931429	33248525	37499732	26435871	18831990	27735882	18443087
PC(18:0/22:4)	C48 H88 N O8 P	11.19	186794	288035	407550	337486	297672	326067	379301	236664	270272	230027
PC(18:0/22:5)	C48 H86 N O8 P	9.6	506308	839423	1271436	880856	1432387	890447	876666	774252	759360	654325
PC(18:0/22:6)	C48 H84 N O8 P	8.93	1980943	4998785	5267116	3396774	11178043	7291573	5990578	5200850	7577692	3029074
PC(18:0_18:1)	C44 H86 N O8 P	11.35	8261342	10026863	11422900	16062702	10907729	10887507	16498881	14733966	7151774	9521142
PC(18:0_18:3)	C44 H82 N O8 P	8.7	213970	543097	551607	351718	141292	409253	305908	131784	200904	237749
PC(18:0_20:3)	C46 H86 N O8 P	10.4	2619547	4559513	7546933	4086727	3548114	7307936	4467364	2470471	3420635	3072529
PC(18:1/18:1)	C44 H84 N O8 P	9.33	3998360	4765050	6580146	10295666	8523652	6215020	6704635	10381289	4114134	6176629
PC(18:1/18:2)	C44 H82 N O8 P	7.89	20865496	13991906	23161985	30454416	26508083	22329058	22934588	38607556	14351224	33357856
PC(18:1/20:1)	C46 H88 N O8 P	11.52	451764	384254	529620	715354	644990	652361	561437	696062	381106	542736
PC(18:1/20:3)	C46 H84 N O8 P	8.42	461464	543936	937212	788534	474683	920269	497834	551122	445928	734775
PC(18:1/22:6)	C48 H82 N O8 P	7.35	258275	327082	531886	517597	1115481	750215	357452	687664	630602	517627
PC(18:1_20:4)	C46 H82 N O8 P	7.85	315765	748114	1281562	803746	719135	798048	510976	497498	520512	844298
PC(18:1_22:5)	C48 H84 N O8 P	7.85	44437	50159	97685	100005	122050	77404	48098	87443	57478	86176
PC(18:2/18:2)	C44 H80 N O8 P	6.78	10784949	5521896	9056175	13213489	7543739	8153994	8211152	12353470	4574495	12037667
PC(18:2/18:3)	C44 H78 N O8 P	6.02	56236	74303	72683	123987	155224	59282	73292	58657	40066	83910
PC(18:2/20:4)	C46 H80 N O8 P	6.62	1309559	1467416	2242969	1783127	1215519	1794442	1128969	1047224	944119	1148685
PC(18:2_20:5)	C46 H78 N O8 P	5.92	31480	66829	65618	46840	84065	83747	35154	37058	24105	33393
PC(19:0_18:1)	C45 H88 N O8 P	11.7	20705.5	28942.5	33133.5	46367.5	31317.5	35832.5	35217.5	28926.5	20360.5	33690.5
PC(19:0_18:2)	C45 H86 N O8 P	10.98	104652	83763	124145	181812	113514	137382	124498	138601	77603	134499
PC(20:0_20:2)	C48 H92 N O8 P	11.96	37299	36341	47397	46610	77343	69883	47284	66114	43677	79438
PC(20:1_18:2)	C46 H86 N O8 P	9.83	408450	347333	442718	624268	615196	562528	405662	761513	347946	597692
PC(20:3/20:4)	C48 H82 N O8 P	7.42	0	0	0	0	0	0	0	0	0	0
PC(20:4/20:4)	C48 H80 N O8 P	6.38	112252	152743	216339	194006	228986	217793	132122	174432	147561	148962
PC(26:0)	C34 H68 N O8 P	4.98	0	799	4876	1456	0	3501	1971	1112	0	974
PC(28:0)	C36 H72 N O8 P	5.81	6139	16528	28324	16951	4330	29871	24928	13312	5957	14921
PC(29:0)	C37 H74 N O8 P	6.37	233	4604	5940	4081	1126	6752	4757	1002	1512	4788
PC(31:0)	C39 H78 N O8 P	7.81	47877	85088	97214	103269	85381	124611	108035	65647	68308	96534
PC(31:1)	C39 H76 N O8 P	6.58	6835	14003	14968	11896	8869	18152	14841	10021	11322	10825
PC(34:3)	C42 H78 N O8 P	7	41912	278706	101519	70158	46898	105303	189965	52852	51773	69634
PC(35:3)	C43 H80 N O8 P	7.1	79324	92534	187045	158556	162475	249999	129878	145940	90220	186356
PC(36:4)	C44 H80 N O8 P	6.9	368590	291762	520904	568920	384783	479740	439610	467464	267176	635035
PC(36:4)	C44 H80 N O8 P	7.08	235408	621353	613897	549313	364140	712026	544200	297290	269436	512151
PC(37:2)	C45 H86 N O8 P	10.48	15367	24265	29160	31090	21360	38609	26305	21422	17709	28344
PC(37:3)	C45 H84 N O8 P	9.19	59782	102455	127233	100549	88409	142480	86437	51559	78283	109594
PC(37:3)	C45 H84 N O8 P	8.85	67725	113250	158131	134675	91271	195456	93165	74225	95330	131454
PC(37:6)	C45 H78 N O8 P	6.5	16364	61226	63892	45368	107005	108683	49948	41275	62252	58944
PC(38:3)	C46 H86 N O8 P	11.36	32106	43929	43594	59691	40557	41602	62851	53067	24069	33588
PC(38:4)	C46 H84 N O8 P	8.63	111082	153530	255772	205657	100436	206074	127177	89949	140661	154929
PC(38:5)	C46 H82 N O8 P	7.63	4807549	7997639	9695931	7797572	8551850	7285222	5312938	5239334	6483187	5987870
PC(38:6)	C46 H80 N O8 P	6.76	118313	264006	239583	173607	389360	293638	140948	155314	88264	158536
PC(38:6)	C46 H80 N O8 P	7.01	72891	117163	182678	114128	203788	232293	103672	104289	125779	123613
PC(38:7)	C46 H78 N O8 P	6.43	12867	23038	27887	16830	34699	29038	18881	17452	31737	19526
PC(39:4)	C47 H86 N O8 P	10.62	22076	44208	42546	38749	45340	47941	29018	23299	27611	28698
PC(39:4)	C47 H86 N O8 P	9.93	2470	7944	10981	8727	6874	12015	7077	2633	6456	6134
PC(39:4)	C47 H86 N O8 P	10.17	930	11074	9545	6019	6405	12545	6464	1077	4859	6356
PC(39:5)	C47 H84 N O8 P	8.53	13543	28367	37031	29714	38742	35244	20733	17535	23179	26363
PC(39:5)	C47 H84 N O8 P	8.23	4088	17474	22813	18392	21967	20250	12033	8162	16059	18437
PC(39:6)	C47 H82 N O8 P	7.71	31912	104608	109902	80419	180418	166001	73338	53916	127440	108868
PC(39:6)	C47 H82 N O8 P	0	31911.6	104608	111449	80419.5	182484	167720	74366.3	54798.8	127679	110937
PC(40:3)	C48 H90 N O8 P	11.73	17643	21333	29515	25290	23526	33476	22888	24082	18822	23796
PC(40:3)	C48 H90 N O8 P	11.6	16462	18029	20650	21701	27427	26993	24854	30626	18928	35338
PC(40:4)	C48 H88 N O8 P	11.48	49410	67379	87418	77175	104418	91743	66291	76217	65683	62026
PC(40:5)	C48 H86 N O8 P	10.41	106190	185352	247135	232594	265291	193463	235299	180254	255843	165665
PC(40:5)	C48 H86 N O8 P	9.1	36443	47137	49503	59132	66192	44009	51998	57656	52641	46768
PC(40:6)	C48 H84 N O8 P	8.01	70370	80822	136391	119850	108607	131349	74346	90007	84486	109425
PC(40:6)	C48 H84 N O8 P	8.22	31333	58442	79365	45900	53679	79049	38381	24261	46678	38629
PC(40:6)	C48 H84 N O8 P	8.43	18458	23938	31914	39179	35441	28462	22148	28195	28600	33197
PC(40:7)	C48 H82 N O8 P	7	98525	131162	249845	174498	116447	206523	93521	96571	107665	112310
PC(40:7)	C48 H82 N O8 P	7.52	50656	124518	171915	120607	249101	176408	118266	115257	159674	155015
PC(42:10)	C50 H80 N O8 P	6.17	17327	31163	39726	29073	39250	47537	23104	26386	29775	19176
PC(42:10)	C50 H80 N O8 P	5.88	1154	1805	1359	1758	1040	1375	2422	769	930	1114
PC(42:4)	C50 H92 N O8 P	11.92	14574.5	18901.5	27432.5	19539.5	38273.5	31527.5	21822.5	26882.5	19687.5	24376.5
PC(42:5)	C50 H90 N O8 P	11.41	8188	8523	12643	16408	23475	14302	15454	17287	14915	9657
PC(42:8)	C50 H84 N O8 P	7.45	15534	20622	27990	25768	18729	18025	16893	18260	21950	13612
PC(42:8)	C50 H84 N O8 P	7.18	9589.5	8509.5	10374.5	9302.5	9340.5	10054.5	8243.5	10684.5	8251.5	9188.5
PC(42:8)	C50 H84 N O8 P	8	8715.5	7031.5	6025.5	8142.5	7545.5	7076.5	8038.5	8123.5	6828.5	8231.5
PC(42:8)	C50 H84 N O8 P	8	10222.5	6957.5	6675.5	8538.5	8421.5	7796.5	7964.5	8536.5	6897.5	9300.5
PC(O-16:0/16:0)	C40 H82 N O7 P	10.22	272054	194574	300137	358920	242506	405953	447311	335582	363651	247871
PC(O-16:0_20:4)	C44 H82 N O7 P	8.58	3769408	3574981	5470793	8534938	1990330	5494990	2913356	2190343	2625417	1580127
PC(O-16:1/18:1)//PC(P-16:0/18:1)	C42 H82 N O7 P	10.18	291912	335111	345238	509408	420322	597478	591169	580339	423294	504558
PC(O-16:1/18:2)//PC(P-16:0/18:2)	C42 H80 N O7 P	8.55	1794394	1339896	1459489	3454267	1779123	2917016	2876664	3491683	1884998	2328081
PC(O-16:1/20:4))//PC(P-16:0/20:4)	C44 H80 N O7 P	8.26	1623744	3093831	2775605	4089497	2272769	4394792	2684132	2063198	2397497	1613948
PC(O-16:1_22:5)//PC(P-16:0_22:5)	C46 H82 N O7 P	8.49	289639	509750	480907	690243	450888	748321	493957	477160	416488	332280
PC(O-18:0/20:4)	C46 H86 N O7 P	11	671679	801438	1050208	1336372	801756	1044864	1067221	842205	931373	531803
PC(O-18:0_18:2)	C44 H86 N O7 P	11.23	342772	174299	282879	547791	200533	379889	432695	406847	264600	276529
PC(O-18:0_20:3)	C46 H88 N O7 P	11.53	77929	72396	107225	143856	65506	133939	99042	89675	96688	68342
PC(O-18:1/18:1)//PC(P-18:0/18:1)	C44 H86 N O7 P	10.86	102336	111748	119455	195622	128548	161129	171433	177246	130798	125423
PC(O-18:1/18:2)//PC(P-18:0/18:2)	C44 H84 N O7 P	9.07	996013	438700	750950	1718884	522953	1145318	946377	1075866	632809	654995
PC(O-18:1/20:4))//PC(P-18:0/20:4)	C46 H84 N O7 P	8.78	2614569	3025179	4544616	6708712	2525044	4937915	3268319	2861700	2877699	1926380
PC(O-18:1/22:6)//PC(P-18:0/22:6)	C48 H84 N O7 P	8.37	174321	214214	329063	400130	325210	537560	271030	258826	276234	153563
PC(O-20:0_20:4)	C48 H90 N O7 P	11.82	192977	197966	225481	235558	235161	261234	243996	246769	257250	157311
PC(O-20:1_20:4))//PC(P-20:0_20:4)	C48 H88 N O7 P	11.13	131930	209210	251244	284683	220810	233356	224149	190114	256298	145149
PC(O-22:0_20:4)	C50 H94 N O7 P	12.1	80183	79950	117300	99537	195336	332191	127367	170855	130767	123013
PC(O-22:1_20:4))//PC(O-22:0_20:4)	C50 H92 N O7 P	11.83	316965	459832	546143	582604	494747	506874	480102	439706	593608	368796
PC(O-22:2_20:4))//PC(O-22:1_20:4)	C50 H90 N O7 P	11.75	43384	69454	77086	88913	107538	90222	82683	81841	92825	60633
PC(O-24:1_20:4))//PC(P-24:0_20:4)	C52 H96 N O7 P	12.09	308360	406601	569775	563800	400236	451995	483442	354867	597412	299448
PC(O-24:1_22:6)//PC(P-24:0_22:6)	C54 H96 N O7 P	12.02	50571	64564	107424	94648	122255	107688	94128	83393	127820	69708
PC(O-24:2_20:4))//PC(P-24:1_20:4)	C52 H94 N O7 P	11.88	239305	301947	328193	416154	410916	504256	539718	252849	436306	242880
PC(O-30:0)	C38 H78 N O7 P	8.03	27946.5	33365.5	35832.5	46949.5	30142.5	62630.5	57072.5	30938.5	35913.5	35217.5
PC(O-30:1)//PC(P-30:0)	C38 H76 N O7 P	7.79	10710	30278	21462	26745	20010	44264	33975	26434	17893	22366
PC(O-32:1)//PC(P-32:0)	C40 H80 N O7 P	8.34	52260	47178	47441	60589	31429	78626	68605	44462	54110	36541
PC(O-32:1)//PC(P-32:0)	C40 H80 N O7 P	9.86	209916	207955	234452	338781	307531	487374	398667	328030	302231	229842
PC(O-34:0)	C42 H86 N O7 P	11.72	53777	45926	71072	68510	59383	89402	96689	91423	67477	72575
PC(O-34:1)//PC(P-34:0)	C42 H84 N O7 P	10.5	605914	548778	752896	973940	658089	1077710	1081070	990308	758689	719010
PC(O-34:2)//PC(P-34:1)	C42 H82 N O7 P	8.85	2508541	762859	1711906	4654350	649640	2530315	1438654	1729222	1037816	1140642
PC(O-35:3)//PC(P-35:2)	C43 H82 N O7 P	9.85	42378	37905	42922	66623	63038	62216	44431	89928	37792	93912
PC(O-36:1)//PC(P-36:0)	C44 H88 N O7 P	11.65	171269	267972	291246	337681	283479	521781	233531	309234	262396	548869
PC(O-36:2)//PC(P-36:1)	C44 H86 N O7 P	11.71	66866	88563	79278	103038	103970	122414	110720	112296	87503	116331
PC(O-36:3)//PC(P-36:2)	C44 H84 N O7 P	9.48	327704	212538	383545	674431	122233	506532	225637	214981	211871	149902
PC(O-36:3)//PC(P-36:2)	C44 H84 N O7 P	10.92	190815	142395	139683	375169	234014	259619	287919	318497	196372	210920
PC(O-36:4))//PC(P-36:3)	C44 H82 N O7 P	9.1	181920	216878	264805	424091	182036	437552	250693	253184	218437	197712
PC(O-36:5)//PC(P-36:4)	C44 H80 N O7 P	7.47	104439	319858	169946	214177	236634	516451	104099	114474	73671	62273
PC(O-36:6)//PC(P-36:5)	C44 H78 N O7 P	7.2	27472	98113	66128	69747	163278	209868	47065	63443	40101	37556
PC(O-37:4))//PC(P-37:3)	C45 H84 N O7 P	9.66	87536	106452	137801	180989	68322	168418	88209	69590	83390	78887
PC(O-37:5)//PC(P-37:4)	C45 H82 N O7 P	8.94	58914	103743	128233	201721	97947	188810	101250	81677	110324	71216
PC(O-37:5)//PC(P-37:4)	C45 H82 N O7 P	9.28	46801	71876	64520	108673	58720	93589	57402	48778	50111	42378
PC(O-38:4))//PC(P-38:3)	C46 H86 N O7 P	10.25	113909	129048	153354	179919	122306	183287	163881	126494	132132	101987
PC(O-38:4))//PC(P-38:3)	C46 H86 N O7 P	9.72	179857	138815	238266	365811	115700	319962	192396	182634	181743	127396
PC(O-38:5)//PC(P-38:4)	C46 H84 N O7 P	10.52	221894	400633	339683	619282	375257	476919	358192	309785	307964	201469
PC(O-38:5)//PC(P-38:4)	C46 H84 N O7 P	9.42	81926	161198	154604	196986	193075	247001	116556	120276	100941	80843
PC(O-38:5)//PC(P-38:4)	C46 H84 N O7 P	9.85	84999	127325	103272	137251	120529	170954	158986	119627	98027	84083
PC(O-38:5)//PC(P-38:4)	C46 H84 N O7 P	9.01	103379	150611	200144	261623	123839	168095	134476	139645	119157	106040
PC(O-38:6)//PC(P-38:5)	C46 H82 N O7 P	7.62	54344	119575	97165	113518	174081	229547	56867	67975	41692	41467
PC(O-38:6)//PC(P-38:5)	C46 H82 N O7 P	8.17	372546	571559	640471	857659	486976	1128587	442479	363031	428620	231062
PC(O-38:8)//PC(P-38:7)	C46 H78 N O7 P	8.25	43877	91591	86730	108076	60729	134339	74123	51705	59547	47418
PC(O-39:8)//PC(P-39:7)	C47 H80 N O7 P	11.83	14275	15553	19067	21803	16569	19456	17015	23766	17415	14359
PC(O-40:5)//PC(P-40:4)	C48 H88 N O7 P	11.13	129532	207324	246594	280361	219885	231375	219211	189326	253808	144623
PC(O-40:6)//PC(P-40:5)	C48 H86 N O7 P	9.7	28849	36435	49612	77768	48554	54684	47334	50014	42527	34701
PC(O-40:6)//PC(P-40:5)	C48 H86 N O7 P	9.18	53510	71219	69528	107152	81226	113195	108332	57782	81888	53173
PC(O-40:6)//PC(P-40:5)	C48 H86 N O7 P	10.4	74544	98183	146233	147532	187604	192394	159883	135919	154104	81914
PC(O-40:7)//PC(P-40:6)	C48 H84 N O7 P	9.96	36477	58836	64434	96232	113455	101261	74583	90770	75960	50007
PC(O-40:8)//PC(P-40:7)	C48 H82 N O7 P	8.77	74545	86214	123708	199543	72301	151359	99715	85623	82005	58902
PC(O-42:7)//PC(P-42:6)	C50 H88 N O7 P	11.88	28654.5	30190.5	34040.5	31589.5	31709.5	37196.5	37150.5	36972.5	37521.5	28879.5
PC(O-42:8)//PC(P-42:7)	C50 H86 N O7 P	11.18	3984	9466	10856	13867	9902	12291	10119	10572	9593	10515
PC(O-43:2)//PC(P-43:1)	C51 H100 N O7 P	12.15	7133	8009	20917	6763	11344	14165	14786	16631	14186	7338
PC(O-44:4))//PC(P-44:3)	C52 H98 N O7 P	12.33	21379	20519	37500	24068	26680	30473	35450	23254	32871	18932
PC(O-44:6)//PC(P-44:5)	C52 H94 N O7 P	12.02	42002	63238	73480	73347	89212	95926	73108	71150	89373	51105
PC(O-46:5)//PC(P-46:4)	C54 H100 N O7 P	12.25	25001	25545	34163	30818	22359	28578	35031	24994	37064	18644
PC(O-46:6)//PC(P-46:5)	C54 H98 N O7 P	12.1	43855	49120	71654	66482	61714	75886	78099	54034	80586	45843
PC(O-46:8)//PC(P-46:7)	C54 H94 N O7 P	11.8	20268.5	22944.5	35695.5	29840.5	52999.5	50631.5	52048.5	30940.5	49277.5	27397.5
PE(16:0/18:1)	C39 H76 N O8 P	10	1470	102	621	1059	625	1983	1859	831	755	1759
PE(16:0/18:2)	C39 H74 N O8 P	8	47083	34188	38520	49429	27782	29658	48708	73637	40399	63945
PE(16:0/20:2)	C41 H78 N O8 P	9.77	15378	21809	39173	37813	20567	15548	21672	27664	11820	21490
PE(16:0/20:4)	C41 H74 N O8 P	7.78	59510	77939	65978	87489	49967	62424	68451	73416	83851	72582
PE(16:0/20:5)	C41 H72 N O8 P	6.43	12829.5	9676.5	11291.5	7548.5	13343.5	6579.5	16593.5	7575.5	6257.5	7734.5
PE(16:0/22:6)	C43 H74 N O8 P	7.45	51210	85688	58349	90696	86261	86068	81574	108579	112123	98482
PE(18:0/18:1)	C41 H80 N O8 P	11.53	30151	27249	48011	35692	26746	25975	26881	34469	16286	31152
PE(18:0/18:2)	C41 H78 N O8 P	10.15	85188	58989	110118	105029	42315	51806	80671	147783	54724	121762
PE(18:0/20:4)	C43 H78 N O8 P	9.83	177716	219945	272871	278066	185696	229067	219756	274892	258366	232765
PE(18:0/22:5)	C45 H80 N O8 P	10.07	2432	4316	6496	7116	4306	3793	3960	6555	5801	6143
PE(18:0/22:6)	C45 H78 N O8 P	9.35	46606	68302	53207	52253	66142	51111	61570	71087	62561	64214
PE(18:1/18:2)	C41 H76 N O8 P	8.23	31436	22056	48446	46323	28495	21808	25928	51959	15610	47715
PE(18:1/20:4)	C43 H76 N O8 P	8	37021	38193	49664	66172	37361	36511	36300	56291	39085	53409
PE(40:5)	C45 H80 N O8 P	10.99	706	581	691	1192	0	0	280	920	1071	1748
PE(40:9)	C45 H72 N O8 P	7.46	9345	15089	10796	18301	15856	16810	15608	19423	21272	19486
PE(O-16:1/20:4)//PE(P-16:0/20:4)	C41 H74 N O7 P	8.7	233101	296971	361644	403431	189745	343894	256821	273444	200093	234164
PE(O-16:1/20:5)//PE(P-16:0/20:5)	C41 H72 N O7 P	7.57	7195	28696	15006	13007	25019	32105	9577	17491	5554	10257
PE(O-16:1/22:6)//PE(P-16:0/22:6)	C43 H74 N O7 P	8.28	91142	131641	119589	124189	117987	212721	131477	134266	90717	124697
PE(O-16:1_18:2)//PE(P-16:0_18:2)	C39 H74 N O7 P	9	110908	64184	92020	137725	60458	100964	84111	161179	56096	126705
PE(O-18:0_20:4)	C43 H80 N O7 P	11.57	26485	24493	28832	50403	15617	38445	25441	28243	18968	30127
PE(O-18:1/18:1)//PE(P-18:0/18:1)	C41 H80 N O7 P	11.8	43803	34744	41082	71649	30579	49201	42116	57298	24875	52688
PE(O-18:1/18:2)//PE(P-18:0/18:2)	C41 H78 N O7 P	11.33	160786	74746	106215	245122	76745	138494	145908	240790	69140	183812
PE(O-18:1/20:4)//PE(P-18:0/20:4)	C43 H78 N O7 P	11.11	362861	448304	475826	764581	304538	469363	415110	399681	309971	316939
PE(O-18:1/22:5)//PE(P-18:0/22:5)	C45 H80 N O7 P	11.27	34612	46442	43038	55494	29449	48122	38983	44415	29910	41425
PE(O-18:1/22:6)//PE(P-18:0/22:6)	C45 H78 N O7 P	10.53	73560	106069	99339	135703	127217	168078	112857	137021	77527	95068
PE(O-18:1_20:3)//PE(P-18:0_20:3)	C43 H80 N O7 P	11.57	26485	23309	27317	48475	14642	38445	25441	27143	18968	30127
PE(O-18:1_22:4)//PE(P-18:0_22:4)	C45 H84 N O7 P	11.89	12092	10112	16079	16562	13795	18286	15735	19115	14520	15916
PE(O-18:2/18:2)//PE(P-18:1/18:2)	C41 H76 N O7 P	9.28	85398	43314	54152	98156	35492	62855	64000	110475	30800	81333
PE(O-18:2/20:4//PE(P-18:1/20:4)	C43 H76 N O7 P	8.95	310390	303644	311723	489557	173052	303367	263828	236754	153010	221741
PE(O-18:2/22:6)//PE(P-18:1/22:6)	C45 H76 N O7 P	8.53	50122	71358	60303	78334	66579	111799	70899	79677	38298	58827
PE(O-20:1/20:4)//PE(P-20:0/20:4)	C45 H82 N O7 P	11.83	29026	34507	44218	47803	37580	46138	38337	57045	38111	33541
PE(O-20:1_18:2)//PE(P-20:0_18:2)	C43 H82 N O7 P	11.88	21728	13352	18367	25009	14805	28347	19835	31544	15844	26988
PE(O-36:4)//PE(P-36:3)	C41 H76 N O7 P	9.03	45795	46234	52762	89381	16248	32558	31905	19067	19114	14978
PE(O-36:4)//PE(P-36:3)	C41 H76 N O7 P	9.83	2349	1025	2390	7128	0	2453	1560	2434	532	2253
PE(O-38:5)//PE(P-38:4)	C43 H78 N O7 P	9.25	58294	48894	58070	81965	33106	36977	44243	31730	26803	35291
PE(O-38:6)//PE(P-38:5)	C43 H76 N O7 P	9.25	85989	78354	70730	76729	74692	68232	77814	78310	70692	78397
PE(O-38:6)//PE(P-38:5)	C43 H76 N O7 P	8.59	27724	39931	35050	44497	23731	50269	31408	23016	19658	23376
PE(O-42:6)//PE(P-42:5)	C47 H84 N O7 P	11.84	9493	9085	12129	11280	9885	11458	10461	12847	10730	9049
PE(O-42:7)//PE(P-42:6)	C47 H82 N O7 P	11.74	12897	14716	18147	18969	22366	21993	18651	26075	15419	17028
PI(16:0/16:1)	C41 H77 O13 P	5.7	1441	5612	3712	1369	345	3753	2508	1671	2101	2971
PI(16:0/18:1)	C43 H81 O13 P	6.74	85884	68749	60923	78910	62758	62229	77194	85510	51380	69903
PI(16:0/18:2)	C43 H79 O13 P	5.94	80437	51626	63213	57367	64748	72556	72087	86455	70134	83993
PI(16:0/20:3)	C45 H81 O13 P	6.25	11441	10671	17027	15255	8472	14768	11806	12698	9182	18714
PI(16:0/20:4)	C45 H79 O13 P	5.84	65670	96202	81500	76839	62031	58069	85409	58842	71293	65318
PI(16:0/22:5)	C47 H81 O13 P	5.97	27171	31695	34528	39138	35436	23283	25625	40026	25108	38983
PI(16:0/22:6)	C47 H79 O13 P	5.68	5726	10900	7873	8294	16222	10630	9007	11590	11893	8226
PI(18:0/16:1)	C43 H81 O13 P	6.74	85884	68749	60923	78910	62758	62229	77194	85510	51380	69903
PI(18:0/18:1)	C45 H85 O13 P	8.26	105990	61035	74121	89451	116580	75653	90252	134195	51309	83818
PI(18:0/18:2)	C45 H83 O13 P	6.92	40950	33235	36394	65856	67356	24252	36444	66118	18585	46977
PI(18:0/20:3)	C47 H85 O13 P	7.55	75033	56501	69722	78620	54663	82276	50276	67213	51369	74085
PI(18:0/20:4)	C47 H83 O13 P	6.97	1037977	1147638	1049509	1226029	1292568	1017902	1002954	1237649	1077614	1083958
PI(18:0/22:5)	C49 H85 O13 P	7.11	8744	12786	13960	12455	13704	10772	6850	11655	9377	10902
PI(18:0/22:6)	C49 H83 O13 P	6.73	19434	28616	29627	24005	51505	37315	23723	34160	37553	28476
PI(18:1/18:1)	C45 H83 O13 P	7.12	286423	112408	202175	190976	258091	261999	194066	341747	206411	328873
PI(18:1/18:2)	C45 H81 O13 P	6.08	30937	18114	28498	31275	53607	22392	21862	43946	21691	66135
PI(18:1/20:4)	C47 H81 O13 P	6.09	4539	10134	14161	13373	8191	8285	8116	8336	6998	14058
PI(32:0)	C41 H79 O13 P	6.57	3527	3390	2429	1482	1221	1620	4842	949	2153	975
SM(d16:0/26:4)	C47 H89 N2 O6 P	9.68	194899	216377	274216	298247	276880	396682	369090	299256	277564	289179
SM(d18:0/14:0)	C37 H77 N2 O6 P	6.18	9313	20412	22710	21245	23908	39287	20968	18008	18753	31611
SM(d18:0/16:0)	C39 H81 N2 O6 P	7.6	428010	451794	678294	728387	948916	1116007	899403	803962	814602	847310
SM(d18:0/18:0)	C41 H85 N2 O6 P	9.6	66926	115581	69220	112101	109765	169376	149173	84844	126859	82677
SM(d18:0/20:0)	C43 H89 N2 O6 P	11.58	18446	46114	28453	31063	50544	86328	44063	31121	43772	37374
SM(d18:0/22:0)	C45 H93 N2 O6 P	11.87	689803	862231	926937	851615	983382	1719442	864536	1088983	911973	1073040
SM(d18:0/24:1)	C47 H95 N2 O6 P	11.98	39975	115807	46426	74242	87780	190093	71797	49432	88370	95445
SM(d18:1/12:0)	C35 H71 N2 O6 P	4.91	7672	23540	23611	19969	19163	34858	17772	21380	15019	37476
SM(d18:1/14:0)	C37 H75 N2 O6 P	5.77	583379	1097298	1013128	1055470	949474	1763373	819058	1056531	830749	1597777
SM(d18:1/15:0)	C38 H77 N2 O6 P	6.33	326959	448006	570264	711533	585103	773501	452691	533879	489864	692209
SM(d18:1/16:0)	C39 H79 N2 O6 P	6.99	28169340	28152080	35471271	43617576	42030047	51498719	39659089	44877118	34559632	40426194
SM(d18:1/17:0)	C40 H81 N2 O6 P	7.77	166206	257072	247870	338262	297064	399183	321309	271941	288147	377399
SM(d18:1/18:0)	C41 H83 N2 O6 P	8.73	1675175	3008720	2186606	2868948	2264996	3816529	3764705	2955819	3262197	3125261
SM(d18:1/18:1)	C41 H81 N2 O6 P	7.39	47328	105697	81556	91803	76520	93995	128842	84409	102223	104982
SM(d18:1/19:0)	C42 H85 N2 O6 P	9.86	57416	102495	87870	119337	90385	140958	94619	102408	100814	147797
SM(d18:1/22:0)	C45 H91 N2 O6 P	11.87	8177519	10154272	10853029	9847528	11506601	19376591	10118554	12521899	10385587	12468616
SM(d18:1/22:1)	C45 H89 N2 O6 P	11.2	321208	877293	617068	711207	647589	1120674	471803	667463	640890	1776498
SM(d18:1/23:0)	C46 H93 N2 O6 P	12.02	1761617	2425711	3000688	3347306	2721245	6232044	2050742	2800501	2558178	4070024
SM(d18:1/24:0)	C47 H95 N2 O6 P	12.15	51907	4290584	4084499	3817023	5344524	12885063	3826245	5015737	4187393	65306
SM(d18:1/24:1)	C47 H93 N2 O6 P	11.86	12394337	19028778	19004354	18952842	20475554	27570831	16496954	20172237	19219466	27337724
SM(d18:1/25:0)	C48 H97 N2 O6 P	12.23	66000	118224	105553	118949	142263	252885	95985	84295	112596	146305
SM(d18:1/26:0)	C49 H99 N2 O6 P	12.42	9244	12414	14771	11697	14770	24347	13989	14144	13451	14590
SM(d18:1/26:1)	C49 H97 N2 O6 P	12.13	29997	49812	47153	46333	59001	88490	50649	47219	52096	57835
SM(d18:2/14:0)	C37 H73 N2 O6 P	5.06	22525	48461	63668	47310	49606	74437	49192	45383	46584	66241
SM(d18:2/16:0)	C39 H77 N2 O6 P	5.98	1358349	1442500	1949762	1881163	1924728	2535735	1892656	2190798	2086980	1881812
SM(d18:2/18:0)	C41 H81 N2 O6 P	7.27	691449	1191851	980931	1144084	923829	1211825	1709785	1127053	1461648	1031458
SM(d18:2/18:1)	C41 H79 N2 O6 P	6.3	16695	26944	32763	29733	27511	40516	28111	29643	30933	36333
SM(d18:2/20:0)	C43 H85 N2 O6 P	9.12	448326	646739	576194	693866	579294	745736	827877	733833	731532	700207
SM(d18:2/22:0)	C45 H89 N2 O6 P	11.42	2443172	2886100	3718666	3312341	4156646	5306413	4181309	4904964	3825522	5010282
SM(d18:2/22:1)	C45 H87 N2 O6 P	9.3	75234	142861	129007	149175	129872	224084	135444	130591	144830	172452
SM(d18:2/23:0)	C46 H91 N2 O6 P	11.75	824914	937466	1.30505e+06	1.39938e+06	1.13571e+06	1.5325e+06	1.05643e+06	1.28552e+06	1.10825e+06	1.97585e+06
SM(d18:2/24:2)	C47 H89 N2 O6 P	9.93	25494	45251	54229	55500	48089	61713	48371	41974	48769	55150
SM(d18:2/25:0)	C48 H95 N2 O6 P	11.95	130485	324397	259885	297479	321511	543261	213255	186750	305834	572315
SM(d19:1/16:0)	C40 H81 N2 O6 P	7.47	39480	71608	76687	102056	75834	111221	76617	55840	73003	114528
SM(d19:1/18:0)	C42 H85 N2 O6 P	9.37	29766	56365	45915	73268	44655	70827	60253	40385	50471	53397
SM(d19:1/22:1)	C46 H91 N2 O6 P	11.74	837271	948556	1305945	1468511	1136599	1554013	1075146	1286409	1124760	1995114
SM(d34:1)	C39 H79 N2 O6 P	6.78	111505	106256	166102	197549	143395	220568	117624	139131	139819	239679
SM(d36:3)	C41 H79 N2 O6 P	6.18	10737	14950	20063	16763	15406	21946	13929	19922	18941	15025
SM(d36:3)	C41 H79 N2 O6 P	6.42	3052	6453	7196	8607	6075	8395	5936	7159	4888	8019
SM(d38:1)	C43 H87 N2 O6 P	11.17	1150320	2078815	1689887	1880859	1773126	3671168	1822216	2342077	1858743	3210601
SM(d38:1)	C43 H87 N2 O6 P	10.96	1555	5634	5647	5411	4895	12964	3500	2446	7422	8244
SM(d39:1)	C44 H89 N2 O6 P	11.65	404225	681143	695275	844619	684764	1307433	538879	741511	628183	1418767
SM(d39:1)	C44 H89 N2 O6 P	11.52	9016	18800	13075	19301	15791	21606	13859	13250	14691	17409
SM(d40:1)	C45 H91 N2 O6 P	11.87	8177519	10154272	10853029	9847528	11526273	19376591	10114535	12543882	10385587	12468616
SM(d40:1)	C45 H91 N2 O6 P	11.69	3181	6953	6908	5899	11018	14477	8857	7076	9856	9519
SM(d40:3)	C45 H87 N2 O6 P	9.64	31904	52855	53224	77235	42828	80715	50166	44417	47043	59786
SM(d41:1)	C46 H93 N2 O6 P	12.02	1765587	2429681	3004658	3351276	2725215	6236014	2054712	2804471	2562148	4073994
SM(d42:1)	C47 H95 N2 O6 P	12.15	3030532	4290584	4084499	3817023	5344524	12885063	3826245	5015737	4187393	4530770
SM(d42:2)	C47 H93 N2 O6 P	11.86	12394337	18999404	19004354	18921541	20475554	27570831	16496954	20172237	19210580	27337724
SM(d42:3)	C47 H91 N2 O6 P	11.43	3216094	5270993	6002016	5994071	6247261	7415142	5750430	6458124	5953503	9735438
SM(d43:1)	C48 H97 N2 O6 P	12.23	64825	116393	104419	117224	139523	246039	90104	82018	111297	141648
TG(10:0_8:0_8:0)	C29 H54 O6	6	NaN	NaN	NaN	NaN	NaN	NaN	NaN	NaN	NaN	NaN
TG(14:0_16:0_18:0)	C51 H98 O6	14.37	334724	405018	1.31417e+06	108368	NaN	151480	367726	98154.5	163286	74236.5
TG(16:0_18:0_18:1)	C53 H100 O6	14.36	8.0747e+06	8.30457e+06	1.35982e+07	4.31797e+06	1.45898e+06	3.48788e+06	7.36087e+06	6.24173e+06	5.45907e+06	3.19693e+06
TG(16:0_18:1_18:1)	C55 H102 O6	14.35	33843804	39060268	50754900	36041102	14622942	19927296	33893863	42613094	35229657	26606697
TG(16:0_18:1_18:2)	C55 H100 O6	13.9	3.90733e+07	3.79483e+07	5.37443e+07	3.38554e+07	3.511e+07	2.79285e+07	3.76668e+07	4.99152e+07	4.35852e+07	4.45426e+07
TG(16:0_18:2_18:2)	C55 H98 O6	13.52	1.40963e+07	1.39651e+07	2.34956e+07	1.08538e+07	2.58243e+07	1.09476e+07	1.4028e+07	1.93285e+07	1.63157e+07	2.43833e+07
TG(18:0_18:1_18:2)	C57 H104 O6	14.37	2963938	4376871	8350474	2996722	3587310	1982764	3613832	4801083	2565636	4930613
TG(18:1/18:1/18:1)	C57 H104 O6	14.33	4.6657e+06	5.33325e+06	1.64574e+07	1.01376e+07	3.99627e+06	4.4825e+06	5.93964e+06	8.61295e+06	7.85244e+06	4.70621e+06
TG(36:0)	C39 H74 O6	12.32	NaN	NaN	6652.5	NaN	NaN	NaN	NaN	NaN	NaN	NaN
TG(36:0)	C39 H74 O6	12.18	16056.5	15595.5	171852	13548.5	7791.5	2362.5	75328.5	54799.5	71084.5	10367.5
TG(38:0)	C41 H78 O6	12.47	NaN	NaN	150179	NaN	NaN	NaN	28063	16206	37472	NaN
TG(38:1)	C41 H76 O6	12.22	535	997	84983	1795	NaN	171	6706	5447	9476	NaN
TG(40:0)	C43 H82 O6	12.76	1316.5	NaN	229510	530.5	NaN	457.5	42234.5	27243.5	45002.5	NaN
TG(40:1)	C43 H80 O6	12.49	NaN	1065	128129	NaN	NaN	NaN	4389	NaN	5541	NaN
TG(40:2)	C43 H78 O6	12.31	1021	2701	82290	3460	1596	2360	2566	1719	2281	3240
TG(42:0)	C45 H86 O6	13.09	NaN	NaN	309762	NaN	NaN	NaN	12148.5	NaN	10319.5	NaN
TG(42:1)	C45 H84 O6	12.78	NaN	9519	308484	6382	NaN	1855	15794	4590	11520	NaN
TG(42:2)	C45 H82 O6	12.57	112	4822	170810	3425	NaN	1954	4828	93	NaN	2105
TG(44:0)	C47 H90 O6	13.45	9087	27435	517720	22148	NaN	14585	48334	6179	23975	2522
TG(44:1)	C47 H88 O6	13.11	11481	58895	916465	51304	NaN	26273	65808	11600	23411	11436
TG(44:2)	C47 H86 O6	12.82	7797.5	33684.5	559080	24132.5	2652.5	19519.5	29986.5	5699.5	9662.5	15958.5
TG(44:3)	C47 H84 O6	12.55	3704.5	10444.5	114504	6980.5	2194.5	6804.5	8159.5	1170.5	4857.5	5859.5
TG(45:1)	C48 H90 O6	13.3	NaN	NaN	55935.5	NaN	NaN	NaN	NaN	NaN	NaN	NaN
TG(46:0)	C49 H94 O6	13.87	22542	96192	648009	30022	NaN	40759	107603	NaN	32281	NaN
TG(46:1)	C49 H92 O6	13.45	72421	297675	2331818	163078	5900	95209	321164	80166	82170	85939
TG(46:2)	C49 H90 O6	13.12	74179	191343	1782861	144019	44231	98166	203200	83876	79876	114620
TG(46:3)	C49 H88 O6	12.83	19510.5	53028.5	508216	42503.5	14646.5	30290.5	46810.5	22421.5	19952.5	35574.5
TG(46:4)	C49 H86 O6	12.58	11286	16355	108464	13563	11270	14218	12416	9638	8105	16638
TG(46:4)	C49 H86 O6	12.7	NaN	2049.5	15973.5	NaN	NaN	2009.5	873.5	NaN	NaN	NaN
TG(47:0)	C50 H96 O6	14.12	NaN	NaN	92672	NaN	NaN	730	5958	NaN	NaN	NaN
TG(47:0)	C50 H96 O6	14.09	8964	13911	84818	15146	NaN	24143	12718	NaN	19022	7055
TG(47:1)	C50 H94 O6	13.69	NaN	12021	177471	NaN	NaN	NaN	9989	NaN	NaN	NaN
TG(47:1)	C50 H94 O6	13.68	13045	44330	176280	29981	1614	20788	35870	9883	15410	9545
TG(47:2)	C50 H92 O6	13.31	37567	57916	166477	42587	27988	44170	49996	33028	35611	41429
TG(48:0)	C51 H98 O6	14.25	NaN	NaN	11410.5	NaN	NaN	NaN	NaN	NaN	827.5	NaN
TG(48:1)	C51 H96 O6	13.87	718240	2.14764e+06	5.38932e+06	982612	96064.5	576354	1.74828e+06	648850	685106	543386
TG(48:2)	C51 H94 O6	13.48	491692	1655530	5781636	814394	163094	434405	1329366	679843	543008	740932
TG(48:3)	C51 H92 O6	13.13	149375	446735	2523380	269000	111364	161555	387679	262972	170107	379576
TG(48:4)	C51 H90 O6	12.91	28225.5	84517.5	510768	46746.5	43325.5	36691.5	65490.5	43931.5	27605.5	101364
TG(48:4)	C51 H90 O6	13	7466	29524	63757	9807	11773	15729	16122	8664	8867	12690
TG(48:5)	C51 H88 O6	12.71	8488.5	30603.5	85886.5	15944.5	17100.5	25253.5	18305.5	13609.5	14836.5	18769.5
TG(48:5)	C51 H88 O6	12.71	13033	37218	95839	21395	22387	32419	23627	18704	17723	24573
TG(49:0)	C52 H100 O6	14.65	22682	27382	119063	21133	6250	23811	32512	15028	18717	15946
TG(49:0)	C52 H100 O6	14.57	NaN	6339.5	66091.5	NaN	NaN	203.5	9963.5	NaN	3609.5	NaN
TG(49:1)	C52 H98 O6	14.1	116956	229000	651086	152028	27293.5	110404	199092	98563.5	142944	115892
TG(49:1)	C52 H98 O6	14.06	46804	94796	315984	86325	24018	80533	94988	39448	83424	66351
TG(49:2)	C52 H96 O6	13.7	123149	241647	601652	160155	82336	117750	174391	125816	139000	150910
TG(49:3)	C52 H94 O6	13.3	30986	84104	177283	46561	42299	49054	53836	34814	45856	64419
TG(50:0)	C53 H102 O6	14.97	365403	400816	1161713	206838	130384	245728	423904	207245	231521	182824
TG(50:2)	C53 H98 O6	13.86	8.3301e+06	1.17081e+07	1.7792e+07	6.98972e+06	2.87499e+06	4.80932e+06	9.19137e+06	9.30888e+06	7.73847e+06	6.55079e+06
TG(50:2)	C53 H98 O6	13.86	8.37979e+06	1.1733e+07	1.78391e+07	7.00237e+06	2.88604e+06	4.82693e+06	9.21539e+06	9.32506e+06	7.77868e+06	6.57183e+06
TG(50:3)	C53 H96 O6	13.48	2926065	5019537	10877532	3359331	1541887	2132785	4068724	4650039	3403971	4781436
TG(50:4)	C53 H94 O6	13.17	422796	977396	2.94354e+06	588722	674996	411162	742616	712538	522560	1.2866e+06
TG(50:4)	C53 H94 O6	13.34	51187	184407	207300	50312	53851	72403	73207	37720	57166	63340
TG(50:5)	C53 H92 O6	12.94	60865	172582	328606	81623	114949	74772	98567	72023	71471	118962
TG(50:5)	C53 H92 O6	13	26006	107447	111138	28114	31004	49816	37405	21773	30105	32462
TG(50:6)	C53 H90 O6	12.74	6396.5	35075.5	57561.5	16528.5	26386.5	25429.5	18654.5	14551.5	22987.5	24660.5
TG(51:0)	C54 H104 O6	15.17	3056.5	5064.5	42952.5	3126.5	NaN	6922.5	7550.5	NaN	4388.5	1881.5
TG(51:0)	C54 H104 O6	15.31	9182	10719	43876	6544	1037	8323	12386	4213	4875	5475
TG(51:1)	C54 H102 O6	14.5	57155	108438	310859	82875	26869	69461	97950	47273	77256	65553
TG(51:1)	C54 H102 O6	14.63	153375	196188	558233	149805	53597	125880	223759	112354	134678	118716
TG(51:2)	C54 H100 O6	14.1	463650	882877	2035482	793013	200380	513862	687718	513178	621422	605382
TG(51:3)	C54 H98 O6	13.69	302366	526802	1.19258e+06	452826	298840	365116	395720	392272	441638	606328
TG(51:4)	C54 H96 O6	13.34	93318.5	169596	347066	127670	207088	125248	122376	115062	127558	246210
TG(51:5)	C54 H94 O6	13.1	27428	52625	75457	33144	66637	41165	36527	27983	34143	48205
TG(52:0)	C55 H106 O6	15.65	62441.5	67405.5	302978	43359.5	27111.5	61855.5	89025.5	33971.5	42238.5	31803.5
TG(52:1)	C55 H104 O6	14.93	1706656	2128160	6269542	1205994	460881	1036572	2701134	1278068	1009259	717717
TG(52:4)	C55 H98 O6	13.74	239331	615339	460362	143543	167039	237085	218570	134215	204983	158364
TG(52:5)	C55 H96 O6	13.25	1258424	1996149	2921545	1117079	3761396	979888	1300543	1614915	1378343	2661409
TG(52:5)	C55 H96 O6	13.25	1121126	1729826	2921545	1117079	3761396	979888	1300543	1614915	1378343	2661409
TG(52:5)	C55 H96 O6	13.27	366865	1108980	854568	229750	529922	409550	448232	168658	432301	396789
TG(52:6)	C55 H94 O6	12.96	70372	151301	203393	81648	255205	64972	81105	87745	92239	160085
TG(52:6)	C55 H94 O6	13.03	74739	335629	277369	70464	154416	146353	108087	46199	98090	104769
TG(53:1)	C56 H106 O6	15.26	22206	27750	104963	22541	7196	16271	36111	14339	14952	16657
TG(53:1)	C56 H106 O6	15.13	10835	18772	89687	16268	4502	19465	22545	6381	11399	13201
TG(53:2)	C56 H104 O6	14.9	51200	63880	270902	102679	63109	68003	79448	101438	81720	104464
TG(53:2)	C56 H104 O6	14.61	272652	370309	875728	441045	146652	222427	355458	299057	294209	324877
TG(53:3)	C56 H102 O6	14.14	280680	381244	939758	393626	334146	284724	377296	348500	319916	519692
TG(53:3)	C56 H102 O6	14.1	133372	199673	854016	265151	96103	279444	211988	139949	244099	321223
TG(53:4)	C56 H100 O6	13.71	207622	317289	705256	264607	386885	317128	246723	241278	264070	461013
TG(53:4)	C56 H100 O6	13.71	207627	312744	716896	266471	390131	323103	250114	242616	268615	475432
TG(53:5)	C56 H98 O6	13.35	51190.5	111024	178504	58606.5	131756	100462	59161.5	57942.5	68710.5	112588
TG(54:0)	C57 H110 O6	16.5	6400.5	1562.5	53656.5	3130.5	NaN	6852.5	9733.5	4436.5	6303.5	3319.5
TG(54:1)	C57 H108 O6	15.62	90901.5	121586	696938	89009.5	62306.5	80329.5	159874	103640	57297.5	71816.5
TG(54:2)	C57 H106 O6	14.92	1501578	2379061	7741713	2693177	1220819	1328374	2459341	2534244	1414096	1526513
TG(54:4)	C57 H102 O6	13.9	8.33716e+06	8.89375e+06	2.68113e+07	1.23423e+07	1.6007e+07	8.22603e+06	1.00502e+07	1.52453e+07	1.06858e+07	1.77304e+07
TG(54:4)	C57 H102 O6	13.9	8455044	9126718	27115988	12495556	16111230	8345845	10168889	15327144	10780555	17875043
TG(54:5)	C57 H100 O6	13.52	4.10084e+06	4.19138e+06	1.54728e+07	4.80242e+06	1.46787e+07	4.27038e+06	5.20434e+06	7.50398e+06	5.99414e+06	1.26592e+07
TG(54:5)	C57 H100 O6	13.73	1334672	3970666	2932239	1084093	1056217	1801827	1222428	660624	1681673	1020128
TG(54:6)	C57 H98 O6	13.22	788980	1031084	3763189	842030	7153030	907562	1160421	1377995	1370501	3685128
TG(54:6)	C57 H98 O6	13.38	813468	2536781	1842920	554347	1331243	1448217	785854	439450	1078953	949832
TG(54:7)	C57 H96 O6	12.97	134316	242428	560912	124078	1.51158e+06	186876	194698	165436	263898	355620
TG(54:7)	C57 H96 O6	13.12	151039	754776	496234	136353	499718	497440	172885	128466	233427	210689
TG(54:7)	C57 H96 O6	12.99	133757	241869	556305	123519	1511017	182814	210579	164877	261010	353862
TG(54:7)	C57 H96 O6	13.12	150499	749854	491517	136094	459535	492394	170976	117123	232003	208637
TG(54:8)	C57 H94 O6	12.9	15985	102295	105606	16576	59061	70457	23539	18682	33214	35637
TG(54:8)	C57 H94 O6	12.84	11554	68694	33729	9688	41861	41833	13266	8260	14555	19598
TG(54:8)	C57 H94 O6	12.8	16131	40281	64920	16345	124835	29585	26202	15946	34246	26607
TG(55:3)	C58 H106 O6	14.6	31422	39803	110120	45646	22249	35381	33536	33451	33288	39483
TG(55:6)	C58 H100 O6	13.52	28061	76629	89742	37123	44413	88431	34467	23471	50034	48443
TG(56:2)	C59 H110 O6	15.59	32552	43478	217637	59011	41095	32605	57029	59206	53093	104371
TG(56:2)	C59 H110 O6	15.66	4885.5	7842.5	50376.5	6483.5	18411.5	2953.5	12388.5	12445.5	3400.5	10308.5
TG(56:3)	C59 H108 O6	14.89	126460	150034	622926	232100	175280	137724	184424	253072	200330	270620
TG(56:4)	C59 H106 O6	14.63	22733	41386	49047	24002	12483	28614	19486	10857	16024	17893
TG(56:4)	C59 H106 O6	14.74	20444	29070	38443	19947	15968	15751	25273	15632	20626	13002
TG(56:4)	C59 H106 O6	14.98	667	453	2812	803	1265	2248	208	1874	1986	5421
TG(56:5)	C59 H104 O6	14.18	673903	1558672	1480870	834932	686684	778156	434028	548146	1047121	679490
TG(56:5)	C59 H104 O6	14.05	347156	536585	812398	343936	173822	386264	252617	152624	327818	308940
TG(56:6)	C59 H102 O6	13.71	1492310	3733211	3906977	1752493	2331321	2468532	1199481	1154712	2128069	1856083
TG(56:6)	C59 H102 O6	13.57	154796	262842	494792	176362	360596	347840	154014	168116	254640	331892
TG(56:6)	C59 H102 O6	13.71	1471934	3613025	3784901	1719261	2260622	2369546	1135317	1107883	2002397	1761102
TG(56:7)	C59 H100 O6	13.37	828845	2076240	2155723	778234	2242383	1927469	678879	561668	1149534	1424226
TG(56:7)	C59 H100 O6	13.53	374866	1303767	1224818	407765	1161287	1478060	474743	501456	1170941	525989
TG(56:8)	C59 H98 O6	13.09	195119	589399	493595	163909	1030430	722830	176010	126876	266358	489148
TG(56:8)	C59 H98 O6	13.21	287318	977256	902048	238332	1526105	1275921	300378	346420	770752	488184
TG(56:9)	C59 H96 O6	12.92	55706	262512	136630	39246	352140	253195	47021	34726	69903	101892
TG(56:9)	C59 H96 O6	12.95	19419	129552	58641	19586	81589	92547	22865	12057	34212	28041
TG(58:2)	C61 H114 O6	16.41	11542	12342	100648	15982	27249	14373	23955	23529	24818	36150
TG(58:3)	C61 H112 O6	15.67	6159.5	8763.5	77036.5	7695.5	31004.5	7429.5	15217.5	15939.5	14247.5	35649.5
TG(58:3)	C61 H112 O6	15.53	6135.5	9816.5	33289.5	11394.5	11521.5	8075.5	10758.5	11138.5	12361.5	60644.5
TG(58:4)	C61 H110 O6	14.91	8568	10677	28941	12787	19373	11825	12686	14008	13181	69144
TG(58:4)	C61 H110 O6	15.05	6166	6733	35679	6263	20382	7567	10663	9584	11138	19758
TG(58:5)	C61 H108 O6	14.45	18248	21149	42655	19122	23313	22201	17850	14998	19467	55399
TG(58:6)	C61 H106 O6	14.05	68564	109538	160322	81363	71295	97104	60235	55252	80494	78249
TG(58:6)	C61 H106 O6	14.15	47040	92623	112645	52631	57715	65012	36763	34564	50974	58532
TG(58:7)	C61 H104 O6	13.69	92995	173585	268992	119107	201800	191759	85029	87158	135122	147683
TG(58:7)	C61 H104 O6	13.84	42821	100603	87998	47834	55013	81945	31287	32838	63663	49359
TG(58:7)	C61 H104 O6	13.95	28393	83130	95098	36185	79576	99952	41380	37355	58508	48301
TG(58:8)	C61 H102 O6	13.53	119540	463464	394832	132958	428002	640120	127980	154654	300346	198358
TG(58:8)	C61 H102 O6	13.5	46732.5	90844.5	135790	61623.5	124236	189024	41445.5	46414.5	104022	81057.5
TG(58:8)	C61 H102 O6	13.36	47764	96726	131329	50219	171422	137550	44583	39350	77783	94122
TG(58:9)	C61 H100 O6	13.22	141593	676209	518192	145504	843144	996695	145266	152650	354950	306848
TG(58:9)	C61 H100 O6	13.33	5045	29850	21305	4412	17894	30906	6389	2574	11495	8239
TG(58:9)	C61 H100 O6	13.14	18682	48604	49464	15366	90379	56250	19467	15939	27158	34457
TG(8:0_8:0_8:0)	C27 H50 O6	5.09	NaN	NaN	NaN	NaN	NaN	NaN	NaN	NaN	NaN	NaN

## Sheet: Table S9B
Table S9B. Correlation values between the relative abundances in each lipid specie in SRM 1950 and healthy volunteers
Data given is normalized by Total Useful Signal (TUS)
			Lipid abundance normalizaed by TUS
Name	Formula	RT	Average Healthy Volunteers	Log10HealthyVolunteers	Average NIST	Log10NIST
CAR(10:0)	C17 H33 N O4	0.96	17.5731	1.24485	12.322	1.09068
CAR(10:1)	C17 H31 N O4	0.9	10.5345	1.02262	10.4989	1.02114
CAR(11:0)	C18 H35 N O4	0.98	0.873833	-0.0585718	1.48921	0.172956
CAR(11:1)	C18 H33 N O4	0.95	2.01614	0.304521	1.92104	0.283537
CAR(12:0)	C19 H37 N O4	1.18	2.80226	0.447509	0.772011	-0.112376
CAR(12:1)	C19 H35 N O4	0.98	4.27321	0.630755	6.84595	0.835434
CAR(13:1)	C20 H37 N O4	0.98	0.887331	-0.0519145	1.90756	0.280478
CAR(14:1)	C21 H39 N O4	1.21	0.205873	-0.686402	4.62609	0.665214
CAR(14:2)	C21 H37 N O4	0.98	1.45751	0.163611	2.96385	0.471856
CAR(16:0)	C23 H45 N O4	2.33	6.76834	0.830482	5.39671	0.732129
CAR(16:1)	C23 H43 N O4	1.77	1.49105	0.173493	1.52748	0.183975
CAR(18:1)	C25 H47 N O4	2.52	12.5056	1.0971	15.6085	1.19336
CAR(2:0)	C9 H17 N O4	0.75	23.6553	1.37393	15.4058	1.18769
CAR(4:0)	C11 H21 N O4	0.8	1.04065	0.0173047	0.967651	-0.0142814
CAR(5:0)	C12 H23 N O4	0.81	0.951719	-0.0214915	0.957294	-0.0189546
CAR(6:0)	C13 H25 N O4	0.81	0.812682	-0.0900794	0.857991	-0.0665175
CAR(8:0)	C15 H29 N O4	0.86	8.24416	0.916146	5.43382	0.735106
CAR(8:1)	C15 H27 N O4	0.83	2.18057	0.338569	8.20042	0.913836
CAR(9:0)	C16 H31 N O4	0.88	1.25937	0.100154	1.36148	0.134012
CAR(9:1)	C16 H29 N O4	0.85	0.46673	-0.330935	0.936179	-0.0286412
CE(16:0)	C43 H76 O2	15.31	1.22027	0.0864558	1.40725	0.148372
CE(16:1)	C43 H74 O2	14.47	0.189099	-0.723311	0.691657	-0.160109
CE(18:1)	C45 H78 O2	15.2	10.8554	1.03565	13.2167	1.12112
CE(18:2)	C45 H76 O2	14.54	59.2941	1.77301	60.2856	1.78021
CE(18:3)	C45 H74 O2	14.05	3.77379	0.576778	2.94337	0.468844
CE(20:3)	C47 H78 O2	14.62	1.85715	0.268847	2.89629	0.461842
CE(20:4)	C47 H76 O2	14.18	19.0862	1.28072	15.6929	1.1957
CE(20:5)	C47 H74 O2	13.76	2.51587	0.400689	1.48066	0.170456
CE(22:4)	C49 H80 O2	14.67	0.158255	-0.800644	0.303454	-0.517907
CE(22:5)	C49 H78 O2	14.16	0.220403	-0.656782	0.313773	-0.503384
CE(22:6)	C49 H76 O2	13.88	0.829527	-0.0811696	0.768332	-0.114451
Cer(d44:1)	C44 H87 N O3	12.74	0.61347	-0.212207	0.68627	-0.163505
Cer(d18:0/18:0)	C36 H73 N O3	11.54	0.0899384	-1.04605	0.250373	-0.601413
Cer(d18:0/22:0)	C40 H81 N O3	12.26	1.34998	0.130328	1.22903	0.0895635
Cer(d18:0/23:0)	C41 H83 N O3	12.41	0.597456	-0.223694	0.856872	-0.0670839
Cer(d18:0/24:0)	C42 H85 N O3	12.56	1.94534	0.288996	1.93441	0.286548
Cer(d18:0/24:1)	C42 H83 N O3	12.26	1.31916	0.120299	1.73276	0.238737
Cer(d18:0/25:0)	C43 H87 N O3	12.72	0.104605	-0.980449	0.198811	-0.701559
Cer(d18:0_16:0)	C34 H69 N O3	9.39	0.216812	-0.663917	0.348126	-0.458264
Cer(d18:1/16:0)	C34 H67 N O3	8.63	1.94022	0.28785	1.84401	0.265763
Cer(d18:1/16:1)	C34 H65 N O3	7.2	0.192191	-0.716268	0.296016	-0.528685
Cer(d18:1/18:0)	C36 H71 N O3	11.1	0.520683	-0.283426	0.832692	-0.0795154
Cer(d18:1/20:0)	C38 H75 N O3	11.87	1.53523	0.186173	1.42097	0.152585
Cer(d18:1/20:1)	C38 H73 N O3	11.6	0.0145996	-1.83566	0.18299	-0.737572
Cer(d18:1/22:0)	C40 H79 N O3	12.16	11.324	1.054	8.34141	0.92124
Cer(d18:1/22:1)	C40 H77 N O3	11.92	1.77667	0.249606	2.16533	0.335524
Cer(d18:1/23:0)	C41 H81 N O3	12.3	10.0404	1.00175	7.67267	0.884946
Cer(d18:1/23:1)	C41 H79 N O3	12.06	1.68004	0.22532	2.03859	0.30933
Cer(d18:1/24:0)	C42 H83 N O3	12.44	33.51	1.52517	27.2405	1.43521
Cer(d18:1/24:1)	C42 H81 N O3	12.2	6.39423	0.805788	2.03645	0.308874
Cer(d18:1/25:0)	C43 H85 N O3	12.57	1.96407	0.293157	3.03945	0.482795
Cer(d18:1/25:1)	C43 H83 N O3	12.23	0.628147	-0.201939	0.347543	-0.458992
Cer(d18:1/26:1)	C44 H85 N O3	12.44	4.27875	0.631317	13.3106	1.1242
Cer(d18:2/22:0)	C40 H77 N O3	11.92	1.81259	0.258299	2.38608	0.377686
Cer(d18:2/23:0)	C41 H79 N O3	12.07	2.09415	0.321009	2.1043	0.323108
Cer(d18:2/24:0)	C42 H81 N O3	12.15	11.9825	1.07855	13.3489	1.12544
Cer(d19:1/24:0)	C43 H85 N O3	12.59	1.35559	0.132128	3.19634	0.504653
Cer(d20:0/24:0)	C44 H89 N O3	12.88	0.0901206	-1.04518	0.161807	-0.791003
Cer(d20:1/24:0)	C44 H87 N O3	12.74	0.58714	-0.231258	0.711543	-0.147799
Cer(d22:0/24:0)	C46 H93 N O3	13.23	0.0419819	-1.37694	0.0851947	-1.06959
Cholesterol	C27 H46 O	7.4	0		100
DG(18:1_18:1_0:0)	C39 H72 O5	11.9	24.2498	1.38471	7.40322	0.869421
DG(32:1)	C35 H66 O5	11.07	1.07345	0.0307821	6.64712	0.822633
DG(34:1)	C37 H70 O5	11.84	8.47896	0.928343	6.44398	0.809154
DG(34:2)	C37 H68 O5	11.3	2.32372	0.366183	3.73954	0.572818
DG(34:2)	C37 H68 O5	11.42	18.398	1.26477	14.5387	1.16253
DG(34:3)	C37 H66 O5	9.49	1.45828	0.163842	12.747	1.10541
DG(36:3)	C39 H70 O5	11.65	23.3133	1.3676	18.9519	1.27765
DG(36:4)	C39 H68 O5	10.59	0.591785	-0.227836	2.1806	0.338576
DG(36:4)	C39 H68 O5	11.2	0.985204	-0.00647377	1.76397	0.246491
DG(36:4)	C39 H68 O5	10.3	1.38344	0.140961	2.80184	0.447443
DG(36:4)	C39 H68 O5	10.11	9.04915	0.956608	10.1458	1.00629
DG(36:5)	C39 H66 O5	9.06	0.0648958	-1.18778	1.57508	0.197303
DG(36:5)	C39 H66 O5	8.79	0.58177	-0.235249	1.97562	0.295704
DG(36:5)	C39 H66 O5	8.6	0.778374	-0.108812	1.83524	0.263692
DG(38:4)	C41 H72 O5	11.85	1.26513	0.102134	1.78121	0.250714
DG(38:5)	C41 H70 O5	11.38	6.00475	0.778495	5.4692	0.737924
FA(14:0)	C14 H28 O2	2.77	0.781998	-0.106794	0.650957	-0.186448
FA(14:1)	C14 H26 O2	2.14	0.0794604	-1.09985	0.102856	-0.987772
FA(15:0)	C15 H30 O2	3.21	0.10434	-0.981547	0.136807	-0.863891
FA(16:0)	C16 H32 O2	3.64	21.8774	1.34	20.2038	1.30543
FA(16:1)	C16 H30 O2	2.97	2.01608	0.304507	3.84348	0.584725
FA(16:2)	C16 H28 O2	2.44	0.0286886	-1.54229	0.0405715	-1.39178
FA(16:3)	C16 H26 O2	2.07	0.00597969	-2.22332	0.0133606	-1.87417
FA(17:0)	C17 H34 O2	3.93	0.105425	-0.977056	0.348269	-0.458085
FA(17:0)	C17 H34 O2	4.05	0.243427	-0.613631	0.385212	-0.414301
FA(17:1)	C17 H32 O2	3.39	0.155097	-0.809397	0.307571	-0.512055
FA(18:0)	C18 H36 O2	4.42	12.7282	1.10477	9.17267	0.962496
FA(18:1)	C18 H34 O2	3.8	38.1607	1.58162	38.6826	1.58752
FA(18:2)	C18 H32 O2	3.24	19.5324	1.29076	19.5625	1.29142
FA(18:3)	C18 H30 O2	2.72	0.817777	-0.0873651	1.48686	0.172271
FA(19:0)	C19 H38 O2	4.8	0.0240276	-1.61929	0.0299188	-1.52406
FA(19:1)	C19 H36 O2	4.17	0.0668854	-1.17467	0.0986917	-1.00572
FA(20:0)	C20 H40 O2	5.23	0.101229	-0.994696	0.0983105	-1.0074
FA(20:1)	C20 H38 O2	4.51	0.31334	-0.503984	0.420054	-0.376695
FA(20:2)	C20 H36 O2	4	0.205984	-0.686167	0.356857	-0.447505
FA(20:3)	C20 H34 O2	3.67	0.0314046	-1.50301	0.0756235	-1.12134
FA(20:3)	C20 H34 O2	3.53	0.177952	-0.749698	0.405696	-0.3918
FA(20:4)	C20 H32 O2	3.14	0.77851	-0.108736	1.82764	0.261891
FA(20:5)	C20 H30 O2	2.64	0.0825946	-1.08305	0.158591	-0.79972
FA(22:0)	C22 H44 O2	6.34	0.0878749	-1.05614	0.0754197	-1.12252
FA(22:1)	C22 H42 O2	5.31	0.0629652	-1.2009	0.0498516	-1.30232
FA(22:2)	C22 H40 O2	4.69	0.00808098	-2.09254	0.0159373	-1.79759
FA(22:3)	C22 H38 O2	4.21	0.00655314	-2.18355	0.0156752	-1.80479
FA(22:3)	C22 H38 O2	4.29	0.00661271	-2.17962	0.0130439	-1.88459
FA(22:4)	C22 H36 O2	3.8	0.109278	-0.961466	0.242558	-0.615184
FA(22:5)	C22 H34 O2	3.44	0.0728926	-1.13732	0.0910275	-1.04083
FA(22:5)	C22 H34 O2	3.33	0.153927	-0.812684	0.219076	-0.659406
FA(22:6)	C22 H32 O2	2.96	0.793934	-0.100216	0.519238	-0.284633
FA(23:0)	C23 H46 O2	7.06	0.0228094	-1.64189	0.0482258	-1.31672
FA(24:0)	C24 H48 O2	7.8	0.0337806	-1.47133	0.138397	-0.858874
FA(24:1)	C24 H46 O2	6.39	0.12524	-0.902256	0.0923783	-1.03443
FA(26:0)	C26 H52 O2	8.87	0.0971591	-1.01252	0.0703146	-1.15295
HexCer(d18:1/16:0)	C40 H77 N O8	7.22	3.79962	0.57974	5.70468	0.756231
HexCer(d18:1/22:0)	C46 H89 N O8	11.9	13.6181	1.13412	14.4551	1.16002
HexCer(d18:1/23:0)	C47 H91 N O8	12.03	7.17959	0.8561	7.86303	0.89559
HexCer(d18:1/24:0)	C48 H93 N O8	12.15	15.8778	1.20079	19.9774	1.30054
HexCer(d20:2/22:0)	C48 H91 N O8	11.87	59.5249	1.7747	51.9998	1.716
LPC(0:0/14:0)	C22 H46 N O7 P	1.61	0.0258523	-1.5875	0.0563974	-1.24874
LPC(0:0/15:0)	C22 H46 N O7 P	1.61	0.0267797	-1.57219	0.0563974	-1.24874
LPC(0:0/16:0)	C24 H50 N O7 P	2.35	3.97172	0.598979	17.7875	1.25012
LPC(0:0/16:1)	C24 H48 N O7 P	1.76	0.0351302	-1.45432	0.300063	-0.522788
LPC(0:0/17:0)	C25 H52 N O7 P	2.86	0.142304	-0.846783	0.291916	-0.534741
LPC(0:0/18:0)	C26 H54 N O7 P	3.2	1.34506	0.128742	5.8235	0.765184
LPC(0:0/18:1)	C26 H52 N O7 P	2.53	1.44306	0.159285	5.28213	0.722809
LPC(0:0/18:2)	C26 H50 N O7 P	2	2.12505	0.327369	5.05039	0.703325
LPC(0:0/18:3)	C26 H48 N O7 P	1.7	0.0168916	-1.77233	0.120712	-0.918249
LPC(0:0/20:0)	C28 H58 N O7 P	3.98	0.0046672	-2.33094	0.0357045	-1.44728
LPC(0:0/20:1)	C28 H56 N O7 P	3.32	0.00936804	-2.02835	0.0482405	-1.31659
LPC(0:0/20:2)	C28 H54 N O7 P	2.76	0.0118265	-1.92714	0.0936179	-1.02864
LPC(0:0/20:3)	C28 H52 N O7 P	2.28	0.0750165	-1.12484	0.450369	-0.346431
LPC(0:0/20:4)	C28 H50 N O7 P	1.96	0.307894	-0.511599	1.19181	0.0762086
LPC(0:0/20:5)	C28 H48 N O7 P	1.58	0.00978177	-2.00958	0.0424174	-1.37246
LPC(0:0/22:4)	C30 H54 N O7 P	2.6	0.00565467	-2.24759	0.0607062	-1.21677
LPC(0:0/22:5)	C30 H52 N O7 P	2.14	0.0140711	-1.85167	0.093087	-1.03111
LPC(0:0/22:6)	C30 H50 N O7 P	1.9	0.0936521	-1.02848	0.177965	-0.749666
LPC(14:0/0:0)	C22 H46 N O7 P	1.75	0.1683	-0.773916	0.173391	-0.760974
LPC(15:0/0:0)	C23 H48 N O7 P	2.13	0.183239	-0.736981	0.12894	-0.889612
LPC(16:0/0:0)	C24 H50 N O7 P	2.55	44.1261	1.6447	29.3243	1.46723
LPC(16:1/0:0)	C24 H48 N O7 P	1.9	0.400667	-0.397216	0.529983	-0.275738
LPC(17:0/0:0)	C25 H52 N O7 P	2.97	0.211788	-0.674099	0.284606	-0.545756
LPC(18:0/0:0)	C26 H54 N O7 P	3.39	14.7065	1.16751	15.2593	1.18353
LPC(18:1/0:0)	C26 H52 N O7 P	2.72	8.70997	0.940017	6.50178	0.813032
LPC(18:2/0:0)	C26 H50 N O7 P	2.17	18.581	1.26907	7.28008	0.862136
LPC(18:3/0:0)	C26 H48 N O7 P	1.76	0.0652076	-1.1857	0.164854	-0.7829
LPC(20:0/0:0)	C28 H58 N O7 P	4.15	0.0494879	-1.3055	0.103048	-0.98696
LPC(20:1/0:0)	C28 H56 N O7 P	3.5	0.0717859	-1.14396	0.102305	-0.990101
LPC(20:2/0:0)	C28 H54 N O7 P	2.95	0.0592398	-1.22739	0.116501	-0.933672
LPC(20:3/0:0)	C28 H52 N O7 P	2.45	0.402532	-0.3952	0.702866	-0.153127
LPC(20:4/0:0)	C28 H50 N O7 P	2.11	2.01842	0.305011	1.65116	0.21779
LPC(20:5/0:0)	C28 H48 N O7 P	1.7	0.0868826	-1.06107	0.199123	-0.700878
LPC(22:4/0:0)	C30 H54 N O7 P	2.75	0.0241733	-1.61666	0.0761569	-1.11829
LPC(22:5/0:0)	C30 H52 N O7 P	2.29	0.0573219	-1.24168	0.137303	-0.86232
LPC(22:6/0:0)	C30 H50 N O7 P	2.03	0.39778	-0.400357	0.252595	-0.597575
LPC(24:0_0:0)	C32 H66 N O7 P	5.75	0.0158472	-1.80005	0.048786	-1.31171
LPC(O-0:0/16:0)	C24 H52 N O6 P	2.9	0		13.4752
LPC(O-0:0/16:1)//LPC(P-0:0/16:0)	C24 H50 N O6 P	2.82	0		11.2958
LPC(O-0:0/18:0)	C26 H56 N O6 P	3.85	0		4.75639
LPC(O-0:0/18:1)//LPC(P-18:0/0:0)	C26 H54 N O6 P	3.13	0		8.98604
LPC(O-16:0/0:0)	C24 H52 N O6 P	2.97	31.6223	1.49999	19.169	1.2826
LPC(O-16:1/0:0)//LPC(P-16:0/0:0)	C24 H50 N O6 P	2.9	29.7595	1.47363	16.2769	1.21157
LPC(O-18:0/0:0)	C26 H56 N O6 P	3.8	14.0483	1.14762	11.3932	1.05665
LPC(O-18:1/0:0)//LPC(P-18:0/0:0)	C26 H54 N O6 P	3.12	24.5698	1.3904	14.6475	1.16576
LPE(0:0/16:0)	C21 H44 N O7 P	2.53	1.86387	0.270417	5.05482	0.703706
LPE(0:0/18:0)	C23 H48 N O7 P	3.32	2.40295	0.380744	3.01419	0.47917
LPE(0:0/18:1)	C23 H46 N O7 P	2.65	1.67194	0.22322	5.74913	0.759602
LPE(0:0/18:2)	C23 H44 N O7 P	2.11	3.28066	0.515962	9.29066	0.968047
LPE(0:0/20:4)	C25 H44 N O7 P	2.07	2.1326	0.32891	9.2552	0.966386
LPE(0:0/22:6)	C27 H44 N O7 P	2	1.03955	0.0168453	3.67004	0.564671
LPE(16:0/0:0)	C21 H44 N O7 P	2.65	10.973	1.04033	6.81969	0.833764
LPE(18:0/0:0)	C23 H48 N O7 P	3.5	16.6105	1.22038	17.2512	1.23682
LPE(18:1/0:0)	C23 H46 N O7 P	2.82	11.2375	1.05067	8.81658	0.9453
LPE(18:2/0:0)	C23 H44 N O7 P	2.27	21.5989	1.33443	12.9667	1.11283
LPE(20:4/0:0)	C25 H44 N O7 P	2.21	16.3545	1.21364	10.6114	1.02577
LPE(22:5/0:0)	C27 H46 N O7 P	2.42	0.123437	-0.908556	2.02241	0.30587
LPE(22:6/0:0)	C27 H44 N O7 P	2.13	10.7105	1.02981	5.47791	0.738615
LPE(O-0:0/16:1)//LPE(P-0:0/16:0)	C21 H44 N O6 P	3.01	18.5976	1.26946	14.4416	1.15961
LPE(O-0:0/18:1)//LPE(P-0:0/18:0)	C23 H48 N O6 P	3.85	26.6625	1.4259	10.3587	1.01531
LPE(O-16:1/0:0)//LPE(P-16:0/0:0)	C21 H44 N O6 P	3.03	18.5976	1.26946	20.2337	1.30607
LPE(O-18:1/0:0)//LPE(P-18:0/0:0)	C23 H48 N O6 P	3.85	26.6625	1.4259	38.7283	1.58803
LPE(O-18:2/0:0)//LPE(P-18:1/0:0)	C23 H46 N O6 P	3.18	9.47979	0.976799	16.2377	1.21053
LPI(0:0/16:0)	C25 H49 O12 P	1.95	0.753698	-0.122803	1.34935	0.130125
LPI(0:0/18:0)	C27 H53 O12 P	2.72	19.2458	1.28434	10.0261	1.00113
LPI(0:0/18:1)	C27 H51 O12 P	2.08	2.47974	0.394405	7.64191	0.883202
LPI(0:0/18:2)	C27 H49 O12 P	1.59	1.93156	0.285908	7.48785	0.874357
LPI(0:0/20:4)	C29 H49 O12 P	1.57	6.61337	0.820423	5.7566	0.760166
LPI(16:0/0:0)	C25 H49 O12 P	1.99	0.649106	-0.187685	4.53331	0.656415
LPI(18:0/0:0)	C27 H53 O12 P	2.78	36.6149	1.56366	22.1996	1.34634
LPI(18:1/0:0)	C27 H51 O12 P	2.14	6.13578	0.78787	14.1312	1.15018
LPI(18:2/0:0)	C27 H49 O12 P	1.68	7.57439	0.879348	13.3548	1.12564
LPI(20:4/0:0)	C29 H49 O12 P	1.65	18.0016	1.25531	13.5193	1.13095
PC(14:0_18:2)	C40 H76 N O8 P	6.28	0.0656669	-1.18265	0.108552	-0.964361
PC(14:0_20:4)	C42 H76 N O8 P	6.14	0.0166025	-1.77983	0.0418741	-1.37805
PC(14:0_22:6)	C44 H76 N O8 P	5.95	0.00649466	-2.18744	0.0144201	-1.84103
PC(16:0/16:0)	C40 H80 N O8 P	8.75	0.479912	-0.318838	0.551399	-0.258534
PC(16:0/18:1)	C42 H82 N O8 P	9.03	11.2849	1.0525	12.002	1.07925
PC(16:0/18:2)	C42 H80 N O8 P	7.67	23.8533	1.37755	16.6997	1.22271
PC(16:0/18:3)	C42 H78 N O8 P	6.73	0.06543	-1.18422	0.183674	-0.735953
PC(16:0/20:2)	C44 H84 N O8 P	9.67	15.4398	1.18864	12.8455	1.10875
PC(16:0/20:3)	C44 H82 N O8 P	8.18	2.4579	0.390565	5.1137	0.708735
PC(16:0/20:4)	C44 H80 N O8 P	7.47	9.48648	0.977105	10.2948	1.01262
PC(16:0/20:5)	C44 H78 N O8 P	6.6	0.332733	-0.477904	0.477262	-0.321243
PC(16:0/22:4)	C46 H84 N O8 P	8.8	0.113825	-0.943764	0.326817	-0.485695
PC(16:0/22:5)	C46 H82 N O8 P	8.17	0.335547	-0.474247	0.758134	-0.120254
PC(16:0/22:6)	C46 H80 N O8 P	7.16	4.32017	0.635501	4.79249	0.680561
PC(16:0_14:0)	C38 H76 N O8 P	7.03	0.106324	-0.973367	0.176932	-0.752194
PC(16:0_16:1)	C40 H78 N O8 P	7.25	0.215225	-0.667107	0.740727	-0.130342
PC(16:1/20:4)	C44 H78 N O8 P	6.32	0.0246789	-1.60767	0.068886	-1.16187
PC(16:1_14:0)	C38 H74 N O8 P	5.99	0.00313119	-2.50429	0.0329615	-1.48199
PC(16:1_18:2)	C42 H78 N O8 P	6.47	0.0906386	-1.04269	0.185947	-0.73061
PC(16:1_22:6)	C46 H78 N O8 P	6.1	0.00789077	-2.10288	0.0147025	-1.83261
PC(18:0/16:0)	C42 H84 N O8 P	11.17	0.0669232	-1.17442	0.111671	-0.952059
PC(18:0/16:3)	C42 H78 N O8 P	6.9	0.047449	-1.32377	0.157232	-0.80346
PC(18:0/18:0)	C44 H88 N O8 P	11.85	0.0151017	-1.82098	0.0129526	-1.88764
PC(18:0/18:2)	C44 H84 N O8 P	9.67	15.3955	1.18739	13.0326	1.11503
PC(18:0/20:1)	C46 H90 N O8 P	11.88	0.026472	-1.57721	0.0246959	-1.60738
PC(18:0/20:4)	C46 H84 N O8 P	9.37	4.17257	0.620403	6.34533	0.802454
PC(18:0/22:4)	C48 H88 N O8 P	11.19	0.0432476	-1.36404	0.164778	-0.783102
PC(18:0/22:5)	C48 H86 N O8 P	9.6	0.129968	-0.886165	0.379206	-0.421125
PC(18:0/22:6)	C48 H84 N O8 P	8.93	0.816192	-0.0882077	0.928148	-0.0323828
PC(18:0_18:1)	C44 H86 N O8 P	11.35	1.68509	0.226623	1.90293	0.279422
PC(18:0_18:3)	C44 H82 N O8 P	8.7	0.0452891	-1.34401	0.146967	-0.832781
PC(18:0_20:3)	C46 H86 N O8 P	10.4	0.625175	-0.203999	1.41353	0.150307
PC(18:1/18:1)	C44 H84 N O8 P	9.33	0.988735	-0.00492011	1.08352	0.0348382
PC(18:1/18:2)	C44 H82 N O8 P	7.89	3.6328	0.560241	2.90865	0.463691
PC(18:1/20:1)	C46 H88 N O8 P	11.52	0.0814971	-1.08886	0.17009	-0.769322
PC(18:1/20:3)	C46 H84 N O8 P	8.42	0.0930967	-1.03107	0.22882	-0.640506
PC(18:1/22:6)	C48 H82 N O8 P	7.35	0.0833654	-1.07901	0.102449	-0.989493
PC(18:1_20:4)	C46 H82 N O8 P	7.85	0.103139	-0.986576	0.541632	-0.266296
PC(18:1_22:5)	C48 H84 N O8 P	7.85	0.0113173	-1.94626	0.0362401	-1.44081
PC(18:2/18:2)	C44 H80 N O8 P	6.78	1.35527	0.132026	0.846384	-0.0724324
PC(18:2/18:3)	C44 H78 N O8 P	6.02	0.0117891	-1.92852	0.0243598	-1.61333
PC(18:2/20:4)	C46 H80 N O8 P	6.62	0.206751	-0.684553	0.267981	-0.571895
PC(18:2_20:5)	C46 H78 N O8 P	5.92	0.00741314	-2.13	0.0151144	-1.82061
PC(19:0_18:1)	C45 H88 N O8 P	11.7	0.00461095	-2.33621	0.00964722	-2.0156
PC(19:0_18:2)	C45 H86 N O8 P	10.98	0.0179263	-1.74651	0.0284502	-1.54591
PC(20:0_20:2)	C48 H92 N O8 P	11.96	0.00813186	-2.08981	0.0196337	-1.707
PC(20:1_18:2)	C46 H86 N O8 P	9.83	0.0752536	-1.12347	0.14679	-0.833305
PC(20:3/20:4)	C48 H82 N O8 P	7.42	0		0.0232145
PC(20:4/20:4)	C48 H80 N O8 P	6.38	0.0252763	-1.59729	0.0347914	-1.45853
PC(26:0)	C34 H68 N O8 P	4.98	0.000203094	-3.6923	0.00113809	-2.94382
PC(28:0)	C36 H72 N O8 P	5.81	0.00230698	-2.63696	0.00987237	-2.00558
PC(29:0)	C37 H74 N O8 P	6.37	0.000501304	-3.2999	0.0029147	-2.53541
PC(31:0)	C39 H78 N O8 P	7.81	0.012892	-1.88968	0.0250478	-1.60123
PC(31:1)	C39 H76 N O8 P	6.58	0.00177703	-2.75031	0.0191495	-1.71784
PC(34:3)	C42 H78 N O8 P	7	0.0148366	-1.82867	0.0330134	-1.48131
PC(35:3)	C43 H80 N O8 P	7.1	0.0215631	-1.66629	0.0598865	-1.22267
PC(36:4)	C44 H80 N O8 P	6.9	0.0651975	-1.18577	0.129307	-0.888379
PC(36:4)	C44 H80 N O8 P	7.08	0.0689019	-1.16177	0.346446	-0.460364
PC(37:2)	C45 H86 N O8 P	10.48	0.00370723	-2.43095	0.0101229	-1.9947
PC(37:3)	C45 H84 N O8 P	9.19	0.0139083	-1.85673	0.0356075	-1.44846
PC(37:3)	C45 H84 N O8 P	8.85	0.0168936	-1.77228	0.0415375	-1.38156
PC(37:6)	C45 H78 N O8 P	6.5	0.00896714	-2.04735	0.0167464	-1.77608
PC(38:3)	C46 H86 N O8 P	11.36	0.00635064	-2.19718	0.0704804	-1.15193
PC(38:4)	C46 H84 N O8 P	8.63	0.0226801	-1.64436	0.16333	-0.786935
PC(38:5)	C46 H82 N O8 P	7.63	1.01972	0.00848171	1.78978	0.252801
PC(38:6)	C46 H80 N O8 P	7.01	0.0201323	-1.69611	0.0737298	-1.13236
PC(38:6)	C46 H80 N O8 P	6.76	0.0295863	-1.52891	0.055701	-1.25414
PC(38:7)	C46 H78 N O8 P	6.43	0.00341836	-2.46618	0.00813998	-2.08938
PC(39:4)	C47 H86 N O8 P	10.17	0.000949129	-3.02267	0.00497259	-2.30342
PC(39:4)	C47 H86 N O8 P	9.93	0.001036	-2.98464	0.00580823	-2.23596
PC(39:4)	C47 H86 N O8 P	10.62	0.00513207	-2.28971	0.011673	-1.93282
PC(39:5)	C47 H84 N O8 P	8.23	0.00234242	-2.63033	0.0113579	-1.9447
PC(39:5)	C47 H84 N O8 P	8.53	0.0039664	-2.4016	0.0173806	-1.75994
PC(39:6)	C47 H82 N O8 P	7.71	0.0152293	-1.81732	0.029494	-1.53027
PC(39:6)	C47 H82 N O8 P		0.0153669	-1.81341	0.0157451	-1.80285
PC(40:3)	C48 H90 N O8 P	11.73	0.00352008	-2.45345	0.0102036	-1.99125
PC(40:3)	C48 H90 N O8 P	11.6	0.00355638	-2.44899	0.0096136	-2.01711
PC(40:4)	C48 H88 N O8 P	11.48	0.0109583	-1.96026	0.0209912	-1.67796
PC(40:5)	C48 H86 N O8 P	9.1	0.00754781	-2.12218	0.0273565	-1.56294
PC(40:5)	C48 H86 N O8 P	10.41	0.0303434	-1.51794	0.127648	-0.893985
PC(40:6)	C48 H84 N O8 P	8.43	0.00427552	-2.36901	0.0128642	-1.89062
PC(40:6)	C48 H84 N O8 P	8.22	0.00725395	-2.13943	0.0293084	-1.53301
PC(40:6)	C48 H84 N O8 P	8.01	0.0147665	-1.83072	0.0399032	-1.39899
PC(40:7)	C48 H82 N O8 P	7	0.0202351	-1.69389	0.0387886	-1.4113
PC(40:7)	C48 H82 N O8 P	7.52	0.0211552	-1.67458	0.105683	-0.975996
PC(42:10)	C50 H80 N O8 P	5.88	0.000201718	-3.69526	0.00638109	-2.1951
PC(42:10)	C50 H80 N O8 P	6.17	0.00441196	-2.35537	0.00806613	-2.09333
PC(42:4)	C50 H92 N O8 P	11.92	0.00355718	-2.44889	0.00501472	-2.29975
PC(42:5)	C50 H90 N O8 P	11.41	0.00205853	-2.68644	0.0127653	-1.89397
PC(42:8)	C50 H84 N O8 P	8	0.00112816	-2.94763	0.00366402	-2.43604
PC(42:8)	C50 H84 N O8 P	8	0.00121317	-2.91608	0.00394588	-2.40386
PC(42:8)	C50 H84 N O8 P	7.18	0.00138406	-2.85884	0.00179565	-2.74578
PC(42:8)	C50 H84 N O8 P	7.45	0.00290831	-2.53636	0.00933706	-2.02979
PC(O-16:0/16:0)	C40 H82 N O7 P	10.22	1.23118	0.0903227	1.5823	0.19929
PC(O-16:0_20:4)	C44 H82 N O7 P	8.58	13.6687	1.13573	10.6093	1.02569
PC(O-16:1/18:1)//PC(P-16:0/18:1)	C42 H82 N O7 P	10.18	1.81484	0.258837	1.9994	0.300899
PC(O-16:1/18:2)//PC(P-16:0/18:2)	C42 H80 N O7 P	8.55	9.01351	0.954894	5.52138	0.742048
PC(O-16:1/20:4))//PC(P-16:0/20:4)	C44 H80 N O7 P	8.26	10.1274	1.0055	9.84103	0.993041
PC(O-16:1_22:5)//PC(P-16:0_22:5)	C46 H82 N O7 P	8.49	1.85647	0.268688	2.51077	0.399806
PC(O-18:0/20:4)	C46 H86 N O7 P	11	3.46408	0.539588	4.62547	0.665156
PC(O-18:0_18:2)	C44 H86 N O7 P	11.23	1.2601	0.100405	1.55115	0.190655
PC(O-18:0_20:3)	C46 H88 N O7 P	11.53	0.361263	-0.442177	0.838658	-0.0764149
PC(O-18:1/18:1)//PC(P-18:0/18:1)	C44 H86 N O7 P	10.86	0.554057	-0.256445	0.618991	-0.208315
PC(O-18:1/18:2)//PC(P-18:0/18:2)	C44 H84 N O7 P	9.07	3.31268	0.52018	2.90569	0.46325
PC(O-18:1/20:4))//PC(P-18:0/20:4)	C46 H84 N O7 P	8.78	12.9695	1.11292	9.12909	0.960428
PC(O-18:1/22:6)//PC(P-18:0/22:6)	C48 H84 N O7 P	8.37	1.09902	0.0410049	0.762948	-0.117505
PC(O-20:0_20:4)	C48 H90 N O7 P	11.82	0.889057	-0.0510706	1.11203	0.046116
PC(O-20:1_20:4))//PC(P-20:0_20:4)	C48 H88 N O7 P	11.13	0.833508	-0.0790904	1.18496	0.0737044
PC(O-22:0_20:4)	C50 H94 N O7 P	12.1	0.564144	-0.24861	0.518858	-0.284952
PC(O-22:1_20:4))//PC(O-22:0_20:4)	C50 H92 N O7 P	11.83	1.88151	0.274507	1.93228	0.28607
PC(O-22:2_20:4))//PC(O-22:1_20:4)	C50 H90 N O7 P	11.75	0.314104	-0.502927	0.442056	-0.354522
PC(O-24:1_20:4))//PC(P-24:0_20:4)	C52 H96 N O7 P	12.09	1.72678	0.237236	1.6739	0.223731
PC(O-24:1_22:6)//PC(P-24:0_22:6)	C54 H96 N O7 P	12.02	0.364534	-0.438262	0.284056	-0.546596
PC(O-24:2_20:4))//PC(P-24:1_20:4)	C52 H94 N O7 P	11.88	1.42442	0.153637	1.48641	0.172139
PC(O-30:0)	C38 H78 N O7 P	8.03	0.15218	-0.817641	0.185881	-0.730764
PC(O-30:1)//PC(P-30:0)	C38 H76 N O7 P	7.79	0.0976309	-1.01041	0.172604	-0.762948
PC(O-32:1)//PC(P-32:0)	C40 H80 N O7 P	8.34	0.200429	-0.69804	0.241394	-0.617273
PC(O-32:1)//PC(P-32:0)	C40 H80 N O7 P	9.86	1.17466	0.0699121	1.28079	0.107479
PC(O-34:0)	C42 H86 N O7 P	11.72	0.282932	-0.548318	0.321962	-0.492196
PC(O-34:1)//PC(P-34:0)	C42 H84 N O7 P	10.5	3.16799	0.500783	3.07419	0.48773
PC(O-34:2)//PC(P-34:1)	C42 H82 N O7 P	8.85	6.49609	0.812652	4.02052	0.604283
PC(O-35:3)//PC(P-35:2)	C43 H82 N O7 P	9.85	0.2369	-0.625436	0.612598	-0.212825
PC(O-36:1)//PC(P-36:0)	C44 H88 N O7 P	11.65	1.29385	0.111885	1.5711	0.196204
PC(O-36:2)//PC(P-36:1)	C44 H86 N O7 P	11.71	0.396464	-0.401796	0.495572	-0.304893
PC(O-36:3)//PC(P-36:2)	C44 H84 N O7 P	10.92	0.912172	-0.0399233	1.25548	0.0988085
PC(O-36:3)//PC(P-36:2)	C44 H84 N O7 P	9.48	1.07924	0.0331172	1.82347	0.260898
PC(O-36:4))//PC(P-36:3)	C44 H82 N O7 P	9.1	0.980414	-0.00859035	1.92871	0.285267
PC(O-36:5)//PC(P-36:4)	C44 H80 N O7 P	7.47	0.704991	-0.151816	0.732731	-0.135056
PC(O-36:6)//PC(P-36:5)	C44 H78 N O7 P	7.2	0.312691	-0.504885	0.522097	-0.282249
PC(O-37:4))//PC(P-37:3)	C45 H84 N O7 P	9.66	0.398471	-0.399603	0.814024	-0.0893627
PC(O-37:5)//PC(P-37:4)	C45 H82 N O7 P	9.28	0.241967	-0.616245	0.385648	-0.413809
PC(O-37:5)//PC(P-37:4)	C45 H82 N O7 P	8.94	0.422256	-0.374424	0.732777	-0.135028
PC(O-38:4))//PC(P-38:3)	C46 H86 N O7 P	10.25	0.542375	-0.265701	1.23878	0.0929959
PC(O-38:4))//PC(P-38:3)	C46 H86 N O7 P	9.72	0.752204	-0.123665	1.07827	0.0327256
PC(O-38:5)//PC(P-38:4)	C46 H84 N O7 P	9.85	0.466867	-0.330807	0.749019	-0.125507
PC(O-38:5)//PC(P-38:4)	C46 H84 N O7 P	9.42	0.551054	-0.258805	0.896622	-0.0473904
PC(O-38:5)//PC(P-38:4)	C46 H84 N O7 P	9.01	0.569494	-0.244511	2.36018	0.372945
PC(O-38:5)//PC(P-38:4)	C46 H84 N O7 P	10.52	1.36057	0.133721	1.89623	0.27789
PC(O-38:6)//PC(P-38:5)	C46 H82 N O7 P	7.62	0.374511	-0.426536	0.506799	-0.295164
PC(O-38:6)//PC(P-38:5)	C46 H82 N O7 P	8.17	2.01743	0.304799	1.66378	0.221096
PC(O-38:8)//PC(P-38:7)	C46 H78 N O7 P	8.25	0.28341	-0.547585	0.402566	-0.395163
PC(O-39:8)//PC(P-39:7)	C47 H80 N O7 P	11.83	0.0703112	-1.15298	0.109376	-0.961076
PC(O-40:5)//PC(P-40:4)	C48 H88 N O7 P	11.13	0.824387	-0.0838688	1.19184	0.0762194
PC(O-40:6)//PC(P-40:5)	C48 H86 N O7 P	9.7	0.179264	-0.746506	0.413274	-0.383762
PC(O-40:6)//PC(P-40:5)	C48 H86 N O7 P	9.18	0.305238	-0.515362	0.661192	-0.179672
PC(O-40:6)//PC(P-40:5)	C48 H86 N O7 P	10.4	0.53493	-0.271703	0.745361	-0.127634
PC(O-40:7)//PC(P-40:6)	C48 H84 N O7 P	9.96	0.296178	-0.528447	0.30274	-0.51893
PC(O-40:8)//PC(P-40:7)	C48 H82 N O7 P	8.77	0.378825	-0.421562	0.451608	-0.345239
PC(O-42:7)//PC(P-42:6)	C50 H88 N O7 P	11.88	0.133138	-0.875699	0.0884085	-1.05351
PC(O-42:8)//PC(P-42:7)	C50 H86 N O7 P	11.18	0.0393767	-1.40476	0.130631	-0.883955
PC(O-43:2)//PC(P-43:1)	C51 H100 N O7 P	12.15	0.0477919	-1.32065	0.137495	-0.861713
PC(O-44:4))//PC(P-44:3)	C52 H98 N O7 P	12.33	0.1068	-0.971431	0.194995	-0.709976
PC(O-44:6)//PC(P-44:5)	C52 H94 N O7 P	12.02	0.283729	-0.547096	0.29299	-0.533147
PC(O-46:5)//PC(P-46:4)	C54 H100 N O7 P	12.25	0.11076	-0.955616	0.227236	-0.643522
PC(O-46:6)//PC(P-46:5)	C54 H98 N O7 P	12.1	0.245533	-0.60989	0.295508	-0.529431
PC(O-46:8)//PC(P-46:7)	C54 H94 N O7 P	11.8	0.147476	-0.831279	0.0703828	-1.15253
PE(16:0/18:1)	C39 H76 N O8 P	10	0.152683	-0.816208	6.61454	0.8205
PE(16:0/18:2)	C39 H74 N O8 P	8	5.99696	0.777931	7.58244	0.879809
PE(16:0/20:2)	C41 H78 N O8 P	9.77	3.0748	0.487817	2.54189	0.405157
PE(16:0/20:4)	C41 H74 N O8 P	7.78	9.46096	0.975935	9.55779	0.980357
PE(16:0/20:5)	C41 H72 N O8 P	6.43	1.39022	0.143082	1.04356	0.018519
PE(16:0/22:6)	C43 H74 N O8 P	7.45	11.5968	1.06434	8.60406	0.934703
PE(18:0/18:1)	C41 H80 N O8 P	11.53	4.06725	0.609301	4.09915	0.612694
PE(18:0/18:2)	C41 H78 N O8 P	10.15	11.1884	1.04877	13.801	1.13991
PE(18:0/20:4)	C43 H78 N O8 P	9.83	31.5549	1.49907	24.8584	1.39547
PE(18:0/22:5)	C45 H80 N O8 P	10.07	0.67045	-0.173633	1.50695	0.178099
PE(18:0/22:6)	C45 H78 N O8 P	9.35	8.13059	0.910122	6.27189	0.797399
PE(18:1/18:2)	C41 H76 N O8 P	8.23	4.45834	0.649173	5.24942	0.720111
PE(18:1/20:4)	C43 H76 N O8 P	8	5.98249	0.776882	5.71785	0.757233
PE(40:5)	C45 H80 N O8 P	10.99	0.0910213	-1.04086	1.06257	0.0263558
PE(40:9)	C45 H72 N O8 P	7.46	2.18414	0.33928	1.48848	0.172744
PE(O-16:1/20:4)//PE(P-16:0/20:4)	C41 H74 N O7 P	8.7	13.5735	1.13269	11.4679	1.05948
PE(O-16:1/20:5)//PE(P-16:0/20:5)	C41 H72 N O7 P	7.57	0.811568	-0.0906752	1.04916	0.0208403
PE(O-16:1/22:6)//PE(P-16:0/22:6)	C43 H74 N O7 P	8.28	6.33666	0.80186	6.083	0.784118
PE(O-16:1_18:2)//PE(P-16:0_18:2)	C39 H74 N O7 P	9	4.81314	0.682429	4.74376	0.676123
PE(O-18:0_20:4)	C43 H80 N O7 P	11.57	1.37152	0.137203	3.22936	0.509117
PE(O-18:1/18:1)//PE(P-18:0/18:1)	C41 H80 N O7 P	11.8	2.15857	0.334166	1.98618	0.298018
PE(O-18:1/18:2)//PE(P-18:0/18:2)	C41 H78 N O7 P	11.33	6.86464	0.836618	7.17283	0.85569
PE(O-18:1/20:4)//PE(P-18:0/20:4)	C43 H78 N O7 P	11.11	20.5776	1.3134	20.7441	1.31689
PE(O-18:1/22:5)//PE(P-18:0/22:5)	C45 H80 N O7 P	11.27	2.01864	0.30506	2.74513	0.438563
PE(O-18:1/22:6)//PE(P-18:0/22:6)	C45 H78 N O7 P	10.53	5.59956	0.748154	6.44826	0.809442
PE(O-18:1_20:3)//PE(P-18:0_20:3)	C43 H80 N O7 P	11.57	1.3411	0.127462	4.14662	0.617694
PE(O-18:1_22:4)//PE(P-18:0_22:4)	C45 H84 N O7 P	11.89	0.764094	-0.116853	1.22493	0.0881121
PE(O-18:2/18:2)//PE(P-18:1/18:2)	C41 H76 N O7 P	9.28	3.19592	0.504596	1.62303	0.210327
PE(O-18:2/20:4//PE(P-18:1/20:4)	C43 H76 N O7 P	8.95	13.2346	1.12171	10.6059	1.02555
PE(O-18:2/22:6)//PE(P-18:1/22:6)	C45 H76 N O7 P	8.53	3.35729	0.525989	2.2558	0.3533
PE(O-20:1/20:4)//PE(P-20:0/20:4)	C45 H82 N O7 P	11.83	2.02735	0.306929	1.38338	0.140942
PE(O-20:1_18:2)//PE(P-20:0_18:2)	C43 H82 N O7 P	11.88	1.06114	0.0257719	1.47931	0.170061
PE(O-36:4)//PE(P-36:3)	C41 H76 N O7 P	9.83	0.0959383	-1.01801	0.413253	-0.383784
PE(O-36:4)//PE(P-36:3)	C41 H76 N O7 P	9.03	1.70764	0.232397	2.30591	0.362842
PE(O-38:5)//PE(P-38:4)	C43 H78 N O7 P	9.25	2.20082	0.342584	2.48755	0.395772
PE(O-38:6)//PE(P-38:5)	C43 H76 N O7 P	8.59	1.5433	0.188451	1.27477	0.105431
PE(O-38:6)//PE(P-38:5)	C43 H76 N O7 P	9.25	3.86955	0.587661	2.61398	0.417302
PE(O-42:6)//PE(P-42:5)	C47 H84 N O7 P	11.84	0.537098	-0.269946	0.758327	-0.120143
PE(O-42:7)//PE(P-42:6)	C47 H82 N O7 P	11.74	0.938763	-0.0274441	1.75753	0.244903
PI(16:0/16:1)	C41 H77 O13 P	5.7	0.133549	-0.874361	1.02085	0.00896368
PI(16:0/18:1)	C43 H81 O13 P	6.74	3.55402	0.55072	5.29514	0.723878
PI(16:0/18:2)	C43 H79 O13 P	5.94	3.55536	0.550884	4.78718	0.680079
PI(16:0/20:3)	C45 H81 O13 P	6.25	0.660186	-0.180334	1.99971	0.300968
PI(16:0/20:4)	C45 H79 O13 P	5.84	3.69889	0.568071	4.6297	0.665553
PI(16:0/22:5)	C47 H81 O13 P	5.97	1.61108	0.207118	1.54392	0.188625
PI(16:0/22:6)	C47 H79 O13 P	5.68	0.50706	-0.294941	0.606033	-0.217504
PI(18:0/16:1)	C43 H81 O13 P	6.74	3.55402	0.55072	5.17697	0.714075
PI(18:0/18:1)	C45 H85 O13 P	8.26	4.3968	0.643136	4.38046	0.641519
PI(18:0/18:2)	C45 H83 O13 P	6.92	2.14906	0.332249	1.67344	0.223611
PI(18:0/20:3)	C47 H85 O13 P	7.55	3.34215	0.524026	4.54975	0.657987
PI(18:0/20:4)	C47 H83 O13 P	6.97	56.492	1.75199	43.7109	1.64059
PI(18:0/22:5)	C49 H85 O13 P	7.11	0.561821	-0.250402	1.20454	0.0808221
PI(18:0/22:6)	C49 H83 O13 P	6.73	1.58831	0.200935	1.53624	0.18646
PI(18:1/18:1)	C45 H83 O13 P	7.12	11.9208	1.0763	13.7226	1.13744
PI(18:1/18:2)	C45 H81 O13 P	6.08	1.66849	0.222324	1.49429	0.174435
PI(18:1/20:4)	C47 H81 O13 P	6.09	0.487797	-0.311761	2.18333	0.339119
PI(32:0)	C41 H79 O13 P	6.57	0.118584	-0.925975	0.484906	-0.314342
SM(d16:0/26:4)	C47 H89 N2 O6 P	9.68	0.199935	-0.699112	0.506744	-0.295211
SM(d38:1)	C43 H87 N2 O6 P	11.17	1.44076	0.158592	2.01444	0.304154
SM(d18:0/14:0)	C37 H77 N2 O6 P	6.18	0.015111	-1.82071	0.0261763	-1.58209
SM(d18:0/16:0)	C39 H81 N2 O6 P	7.6	0.525314	-0.279581	0.897543	-0.0469447
SM(d18:0/18:0)	C41 H85 N2 O6 P	9.6	0.0751673	-1.12397	0.275608	-0.559707
SM(d18:0/20:0)	C43 H89 N2 O6 P	11.58	0.0279147	-1.55417	0.103663	-0.984376
SM(d18:0/22:0)	C45 H93 N2 O6 P	11.87	0.678692	-0.168328	0.752345	-0.123583
SM(d18:0/24:1)	C47 H95 N2 O6 P	11.98	0.0572296	-1.24238	0.212474	-0.672695
SM(d18:1/12:0)	C35 H71 N2 O6 P	4.91	0.0146865	-1.83308	0.0324673	-1.48855
SM(d18:1/14:0)	C37 H75 N2 O6 P	5.77	0.725298	-0.139484	1.01588	0.00684271
SM(d18:1/15:0)	C38 H77 N2 O6 P	6.33	0.381338	-0.418689	0.597639	-0.223561
SM(d18:1/16:0)	C39 H79 N2 O6 P	6.99	26.8341	1.42869	22.6289	1.35466
SM(d18:1/17:0)	C40 H81 N2 O6 P	7.77	0.202976	-0.692555	0.381262	-0.418776
SM(d18:1/18:0)	C41 H83 N2 O6 P	8.73	2.00081	0.301206	3.07996	0.488546
SM(d18:1/18:1)	C41 H81 N2 O6 P	7.39	0.0640697	-1.19335	0.31759	-0.498134
SM(d18:1/19:0)	C42 H85 N2 O6 P	9.86	0.0712901	-1.14697	0.12881	-0.890051
SM(d18:1/22:0)	C45 H91 N2 O6 P	11.87	7.87701	0.896361	6.90592	0.839221
SM(d18:1/22:1)	C45 H89 N2 O6 P	11.2	0.522508	-0.281907	0.764463	-0.116644
SM(d18:1/23:0)	C46 H93 N2 O6 P	12.02	2.05991	0.313849	2.21523	0.345419
SM(d18:1/24:0)	C47 H95 N2 O6 P	12.15	2.77395	0.443099	3.81648	0.581663
SM(d18:1/24:1)	C47 H93 N2 O6 P	11.86	13.7333	1.13777	11.6862	1.06767
SM(d18:1/25:0)	C48 H97 N2 O6 P	12.23	0.0829716	-1.08107	0.175775	-0.755042
SM(d18:1/26:0)	C49 H99 N2 O6 P	12.42	0.00977687	-2.0098	0.0309724	-1.50903
SM(d18:1/26:1)	C49 H97 N2 O6 P	12.13	0.0358955	-1.44496	0.0911114	-1.04043
SM(d18:2/14:0)	C37 H73 N2 O6 P	5.06	0.0348613	-1.45766	0.103573	-0.984755
SM(d18:2/16:0)	C39 H77 N2 O6 P	5.98	1.32584	0.122491	2.03857	0.309327
SM(d18:2/18:0)	C41 H81 N2 O6 P	7.27	0.80701	-0.0931208	1.30538	0.115736
SM(d18:2/18:1)	C41 H79 N2 O6 P	6.3	0.0205168	-1.68789	0.121176	-0.916584
SM(d18:2/20:0)	C43 H85 N2 O6 P	9.12	0.467255	-0.330446	0.846127	-0.0725645
SM(d18:2/22:0)	C45 H89 N2 O6 P	11.42	2.71874	0.434368	2.87311	0.458352
SM(d18:2/22:1)	C45 H87 N2 O6 P	9.3	0.0974893	-1.01104	0.295656	-0.529213
SM(d18:2/23:0)	C46 H91 N2 O6 P	11.75	0.861198	-0.0648968	1.17635	0.070537
SM(d18:2/24:2)	C47 H89 N2 O6 P	9.93	0.0333634	-1.47673	0.199039	-0.701062
SM(d18:2/25:0)	C48 H95 N2 O6 P	11.95	0.209721	-0.678358	0.32533	-0.487676
SM(d19:1/16:0)	C40 H81 N2 O6 P	7.47	0.0542171	-1.26586	0.113529	-0.944892
SM(d19:1/18:0)	C42 H85 N2 O6 P	9.37	0.0363328	-1.4397	0.0822581	-1.08482
SM(d19:1/22:1)	C46 H91 N2 O6 P	11.74	0.873132	-0.0589203	1.18515	0.0737745
SM(d34:1)	C39 H79 N2 O6 P	6.78	0.108078	-0.966262	0.14701	-0.832653
SM(d36:3)	C41 H79 N2 O6 P	6.42	0.00449192	-2.34757	0.0366719	-1.43567
SM(d36:3)	C41 H79 N2 O6 P	6.18	0.0116157	-1.93495	0.0430184	-1.36635
SM(d38:1)	C43 H87 N2 O6 P	10.96	0.00376927	-2.42374	0.0178051	-1.74946
SM(d39:1)	C44 H89 N2 O6 P	11.52	0.0108019	-1.9665	0.0281239	-1.55092
SM(d39:1)	C44 H89 N2 O6 P	11.65	0.529733	-0.275943	0.70907	-0.149311
SM(d40:1)	C45 H91 N2 O6 P	11.69	0.0056084	-2.25116	0.0777514	-1.10929
SM(d40:1)	C45 H91 N2 O6 P	11.87	7.87943	0.896495	6.93235	0.84088
SM(d40:3)	C45 H87 N2 O6 P	9.64	0.037038	-1.43135	0.199763	-0.699486
SM(d41:1)	C46 H93 N2 O6 P	12.02	2.06275	0.314447	2.22736	0.34779
SM(d42:1)	C47 H95 N2 O6 P	12.15	3.35544	0.525749	3.81651	0.581667
SM(d42:2)	C47 H93 N2 O6 P	11.86	13.7281	1.13761	11.6857	1.06766
SM(d42:3)	C47 H91 N2 O6 P	11.43	4.23239	0.626585	4.58593	0.661427
SM(d43:1)	C48 H97 N2 O6 P	12.23	0.0810491	-1.09125	0.169963	-0.769645
TG(10:0_8:0_8:0)	C29 H54 O6	6			0.00273891
TG(14:0_16:0_18:0)	C51 H98 O6	14.37	0.143861	-0.842058	0.433371	-0.36314
TG(16:0_18:0_18:1)	C53 H100 O6	14.36	2.98499	0.474942	4.04134	0.606526
TG(16:0_18:1_18:1)	C55 H102 O6	14.35	16.6956	1.2226	11.398	1.05683
TG(16:0_18:1_18:2)	C55 H100 O6	13.9	20.4938	1.31162	12.4856	1.09641
TG(16:0_18:2_18:2)	C55 H98 O6	13.52	8.74142	0.941582	8.09838	0.908398
TG(18:0_18:1_18:2)	C57 H104 O6	14.37	1.92927	0.285394	1.78437	0.251486
TG(18:1/18:1/18:1)	C57 H104 O6	14.33	3.50066	0.54415	2.75276	0.439768
TG(36:0)	C39 H74 O6	12.32	0.00176671	-2.75283	0.00225832	-2.64621
TG(36:0)	C39 H74 O6	12.18	0.0187279	-1.72751	0.00227614	-2.6428
TG(38:0)	C41 H78 O6	12.47	0.0207879	-1.68219	0.000882413	-3.05433
TG(38:1)	C41 H76 O6	12.22	0.00448719	-2.34803	0.0099471	-2.0023
TG(40:0)	C43 H82 O6	12.76	0.0175319	-1.75617	0.0160296	-1.79508
TG(40:1)	C43 H80 O6	12.49	0.00998893	-2.00048	0.0222452	-1.65276
TG(40:2)	C43 H78 O6	12.31	0.00334397	-2.47574	0.0117028	-1.93171
TG(42:0)	C45 H86 O6	13.09	0.0315241	-1.50136	0.0383444	-1.4163
TG(42:1)	C45 H84 O6	12.78	0.01553	-1.80883	0.04949	-1.30548
TG(42:2)	C45 H82 O6	12.57	0.00686823	-2.16316	0.0242494	-1.6153
TG(44:0)	C47 H90 O6	13.45	0.0248717	-1.60429	0.0644236	-1.19096
TG(44:1)	C47 H88 O6	13.11	0.0431411	-1.36511	0.100283	-0.998775
TG(44:2)	C47 H86 O6	12.82	0.0231678	-1.63512	0.0603014	-1.21967
TG(44:3)	C47 H84 O6	12.55	0.0058533	-2.2326	0.0205431	-1.68733
TG(45:1)	C48 H90 O6	13.3	0.0148549		#DIV/0!
TG(46:0)	C49 H94 O6	13.87	0.0509979	-1.29245	0.139976	-0.853948
TG(46:1)	C49 H92 O6	13.45	0.12766	-0.893944	0.350773	-0.454974
TG(46:2)	C49 H90 O6	13.12	0.104181	-0.98221	0.241732	-0.616667
TG(46:3)	C49 H88 O6	12.83	0.0291968	-1.53467	0.0820147	-1.08611
TG(46:4)	C49 H86 O6	12.7	0.00180296	-2.74401	0.00445896	-2.35077
TG(46:4)	C49 H86 O6	12.58	0.00919408	-2.03649	0.0132888	-1.87651
TG(47:0)	C50 H96 O6	14.12	0.00949224	-2.02263	0.0132259	-1.87858
TG(47:0)	C50 H96 O6	14.09	0.0102775	-1.98811	0.00468907	-2.32891
TG(47:1)	C50 H94 O6	13.68	0.0147291	-1.83182	0.0485554	-1.31376
TG(47:1)	C50 H94 O6	13.69	0.0194769	-1.71048	0.0455599	-1.34142
TG(47:2)	C50 H92 O6	13.31	0.0250125	-1.60184	0.0451999	-1.34486
TG(48:0)	C51 H98 O6	14.25	0.00173733	-2.76012	0.00482144	-2.31682
TG(48:1)	C51 H96 O6	13.87	0.585321	-0.232606	1.31527	0.119014
TG(48:2)	C51 H94 O6	13.48	0.521752	-0.282536	1.29348	0.111758
TG(48:3)	C51 H92 O6	13.13	0.192485	-0.715603	0.498831	-0.302047
TG(48:4)	C51 H90 O6	13	0.00833796	-2.07894	0.0323391	-1.49027
TG(48:4)	C51 H90 O6	12.91	0.0392062	-1.40665	0.112115	-0.950334
TG(48:5)	C51 H88 O6	12.71	0.0113686	-1.94429	0.0392746	-1.40589
TG(48:5)	C51 H88 O6	12.71	0.0143359	-1.84358	0.04028	-1.39491
TG(49:0)	C52 H100 O6	14.57	0.00564345	-2.24846	0.0132882	-1.87654
TG(49:0)	C52 H100 O6	14.65	0.0134812	-1.87027	0.0345768	-1.46121
TG(49:1)	C52 H98 O6	14.06	0.0429379	-1.36716	0.0684217	-1.16481
TG(49:1)	C52 H98 O6	14.1	0.0828554	-1.08168	0.184457	-0.734104
TG(49:2)	C52 H96 O6	13.7	0.0879304	-1.05586	0.201411	-0.695917
TG(49:3)	C52 H94 O6	13.3	0.0294889	-1.53034	0.0891947	-1.04966
TG(50:0)	C53 H102 O6	14.97	0.164145	-0.784772	0.399314	-0.398686
TG(50:2)	C53 H98 O6	13.86	4.13531	0.616509	5.66323	0.753064
TG(50:2)	C53 H98 O6	13.86	4.14867	0.617909	5.65478	0.752416
TG(50:3)	C53 H96 O6	13.48	2.00098	0.301244	3.15946	0.499613
TG(50:4)	C53 H94 O6	13.34	0.0406628	-1.3908	0.115344	-0.938004
TG(50:4)	C53 H94 O6	13.17	0.416988	-0.379877	0.980957	-0.00834987
TG(50:5)	C53 H92 O6	13	0.0229995	-1.63828	0.095057	-1.02202
TG(50:5)	C53 H92 O6	12.94	0.0557193	-1.25399	0.172083	-0.764262
TG(50:6)	C53 H90 O6	12.74	0.0120453	-1.91918	0.0355347	-1.44935
TG(51:0)	C54 H104 O6	15.17	0.00376888	-2.42379	0.0104349	-1.98151
TG(51:0)	C54 H104 O6	15.31	0.00470445	-2.32749	0.0181372	-1.74143
TG(51:1)	C54 H102 O6	14.5	0.0433601	-1.36291	0.0590889	-1.22849
TG(51:1)	C54 H102 O6	14.63	0.0852003	-1.06956	0.166839	-0.777703
TG(51:2)	C54 H100 O6	14.1	0.34469	-0.462571	0.583425	-0.234015
TG(51:3)	C54 H98 O6	13.69	0.238437	-0.622626	0.437958	-0.358567
TG(51:4)	C54 H96 O6	13.34	0.0820163	-1.0861	0.154074	-0.812271
TG(51:5)	C54 H94 O6	13.1	0.0223402	-1.65091	0.0502329	-1.29901
TG(52:0)	C55 H106 O6	15.65	0.0340234	-1.46822	0.0995043	-1.00216
TG(52:1)	C55 H104 O6	14.93	0.843027	-0.0741587	1.80369	0.256163
TG(52:4)	C55 H98 O6	13.74	0.128386	-0.891483	0.328831	-0.483027
TG(52:5)	C55 H96 O6	13.27	0.24607	-0.608942	0.440242	-0.356308
TG(52:5)	C55 H96 O6	13.25	0.922595	-0.0349891	1.9555	0.291257
TG(52:5)	C55 H96 O6	13.25	0.943578	-0.025222	1.88783	0.275962
TG(52:6)	C55 H94 O6	12.96	0.0617776	-1.20917	0.167919	-0.774901
TG(52:6)	C55 H94 O6	13.03	0.0699325	-1.15532	0.216274	-0.664995
TG(53:1)	C56 H106 O6	15.13	0.00938808	-2.02742	0.0176382	-1.75355
TG(53:1)	C56 H106 O6	15.26	0.0126658	-1.89737	0.0321466	-1.49286
TG(53:2)	C56 H104 O6	14.9	0.0464482	-1.33303	0.231431	-0.635579
TG(53:2)	C56 H104 O6	14.61	0.173018	-0.76191	0.236644	-0.625904
TG(53:3)	C56 H102 O6	14.1	0.128846	-0.889931	0.202826	-0.692876
TG(53:3)	C56 H102 O6	14.14	0.202166	-0.694293	0.267158	-0.573232
TG(53:4)	C56 H100 O6	13.71	0.168182	-0.774221	0.376985	-0.423676
TG(53:4)	C56 H100 O6	13.71	0.170197	-0.769047	0.312887	-0.504613
TG(53:5)	C56 H98 O6	13.35	0.0464096	-1.33339	0.111656	-0.952119
TG(54:0)	C57 H110 O6	16.5	0.00425346	-2.37126	0.0128139	-1.89232
TG(54:1)	C57 H108 O6	15.62	0.0646897	-1.18916	0.235134	-0.628685
TG(54:2)	C57 H106 O6	14.92	1.13794	0.0561177	1.65272	0.2182
TG(54:4)	C57 H102 O6	13.9	6.55114	0.816317	4.74084	0.675855
TG(54:4)	C57 H102 O6	13.9	6.6236	0.821094	4.69295	0.671446
TG(54:5)	C57 H100 O6	13.73	0.842419	-0.0744719	1.32019	0.120637
TG(54:5)	C57 H100 O6	13.52	3.83443	0.583701	3.27962	0.515823
TG(54:6)	C57 H98 O6	13.38	0.600912	-0.221189	1.16599	0.0666953
TG(54:6)	C57 H98 O6	13.22	1.08648	0.036021	1.3371	0.126165
TG(54:7)	C57 H96 O6	13.12	0.165468	-0.781285	0.314608	-0.502231
TG(54:7)	C57 H96 O6	13.12	0.169271	-0.771418	0.30834	-0.510971
TG(54:7)	C57 H96 O6	12.97	0.188713	-0.724197	0.307753	-0.511797
TG(54:7)	C57 H96 O6	12.99	0.188782	-0.724039	0.337716	-0.471449
TG(54:8)	C57 H94 O6	12.84	0.013718	-1.86271	0.0271179	-1.56674
TG(54:8)	C57 H94 O6	12.8	0.0199727	-1.69956	0.0427103	-1.36947
TG(54:8)	C57 H94 O6	12.9	0.0238187	-1.62308	0.044854	-1.3482
TG(55:3)	C58 H106 O6	14.6	0.0203711	-1.69099	0.0384384	-1.41523
TG(55:6)	C58 H100 O6	13.52	0.0269959	-1.5687	0.0261152	-1.58311
TG(56:2)	C59 H110 O6	15.66	0.00556518	-2.25452	0.0148357	-1.82869
TG(56:2)	C59 H110 O6	15.59	0.0317647	-1.49806	0.0627381	-1.20247
TG(56:3)	C59 H108 O6	14.89	0.110652	-0.956041	0.15778	-0.801948
TG(56:4)	C59 H106 O6	14.98	0.000887036	-3.05206	0.029354	-1.53233
TG(56:4)	C59 H106 O6	14.74	0.0107326	-1.9693	0.101861	-0.991991
TG(56:4)	C59 H106 O6	14.63	0.0121936	-1.91387	0.125226	-0.902304
TG(56:5)	C59 H104 O6	14.05	0.180355	-0.743873	0.337932	-0.471171
TG(56:5)	C59 H104 O6	14.18	0.437783	-0.358741	0.401138	-0.396706
TG(56:6)	C59 H102 O6	13.57	0.137227	-0.862561	0.196705	-0.706184
TG(56:6)	C59 H102 O6	13.71	1.07097	0.0297759	1.46423	0.16561
TG(56:6)	C59 H102 O6	13.71	1.11148	0.0459008	1.48537	0.171833
TG(56:7)	C59 H100 O6	13.53	0.453652	-0.343277	0.326887	-0.485603
TG(56:7)	C59 H100 O6	13.37	0.713584	-0.146555	0.878005	-0.0565028
TG(56:8)	C59 H98 O6	13.09	0.226892	-0.644182	0.289767	-0.537951
TG(56:8)	C59 H98 O6	13.21	0.378999	-0.421361	0.356651	-0.447757
TG(56:9)	C59 H96 O6	12.95	0.0264929	-1.57687	0.0341789	-1.46624
TG(56:9)	C59 H96 O6	12.92	0.0730185	-1.13657	0.105563	-0.976488
TG(58:2)	C61 H114 O6	16.41	0.012964	-1.88726	0.0274119	-1.56206
TG(58:3)	C61 H112 O6	15.53	0.00832111	-2.07982	0.020192	-1.69482
TG(58:3)	C61 H112 O6	15.67	0.00961188	-2.01719	0.0234569	-1.62973
TG(58:4)	C61 H110 O6	15.05	0.00628068	-2.20199	0.0139206	-1.85634
TG(58:4)	C61 H110 O6	14.91	0.00988023	-2.00523	0.0124355	-1.90534
TG(58:5)	C61 H108 O6	14.45	0.012704	-1.89606	0.0116835	-1.93243
TG(58:6)	C61 H106 O6	14.15	0.030575	-1.51463	0.0620601	-1.20719
TG(58:6)	C61 H106 O6	14.05	0.0435802	-1.36071	0.0794222	-1.10006
TG(58:7)	C61 H104 O6	13.84	0.0307412	-1.51228	0.0632785	-1.19874
TG(58:7)	C61 H104 O6	13.95	0.0316868	-1.49912	0.0258911	-1.58685
TG(58:7)	C61 H104 O6	13.69	0.0766031	-1.11575	0.139628	-0.855026
TG(58:8)	C61 H102 O6	13.36	0.0466616	-1.33104	0.0983891	-1.00705
TG(58:8)	C61 H102 O6	13.5	0.0493019	-1.30714	0.06255	-1.20377
TG(58:8)	C61 H102 O6	13.53	0.159041	-0.798491	0.108936	-0.962827
TG(58:9)	C61 H100 O6	13.33	0.0073401	-2.1343	0.0142384	-1.84654
TG(58:9)	C61 H100 O6	13.14	0.0197797	-1.70378	0.0326035	-1.48674
TG(58:9)	C61 H100 O6	13.22	0.233083	-0.63249	0.170524	-0.768215
TG(8:0_8:0_8:0)	C27 H50 O6	5.09	#DIV/0!		0.00104761

## Sheet: Table S9C
Table S9C. Correlation values between the relative abundances in each lipid subclass in SRM 1950 and healthy volunteers
Data given is normalized by Total Useful Signal (TUS)
	Lipid abundance normalized by Total Useful Signal (TUS)
	D01P	D02P	D03P	D04P	D05P	D06P	D07P	D08P	D09P	D10P	Average	Log10	STDV	NIST r001	NIST r002	NIST r003	NIST r004	NIST r005	Average	Log10	STDV
CAR	0.0985558	0.0383267	0.0609121	0.0811267	0.112187	0.0739393	0.0913338	0.141636	0.0704525	0.0399543	0.0808424	-1.09236	0.0318582	0.0800774	0.077553	0.0765922	0.076395	0.0748543	0.0770944	-1.11298	0.00192794
CE	1.14332	1.12132	1.02269	1.20173	1.29954	1.36595	1.10158	1.08316	1.29065	1.25838	1.18883	0.0751199	0.11156	0.526562	0.511975	0.510557	0.504726	0.509477	0.512659	-0.290171	0.00823472
Cer	0.952857	0.559561	0.748341	0.729935	0.594327	0.73304	0.570437	0.929389	0.746541	1.185	0.774943	-0.11073	0.197142	0.497439	0.485875	0.494866	0.481622	0.508833	0.493727	-0.306513	0.0106239
DG	0.14651	0.166695	0.186716	0.123202	0.133048	0.0701743	0.0926811	0.0882563	0.152283	0.0908507	0.125042	-0.902945	0.0385704	0.15529	0.163456	0.166747	0.166957	0.170947	0.164679	-0.783361	0.00588214
FA	6.2861	2.97771	2.39678	4.68432	5.04124	2.79445	4.0931	4.30221	2.9215	3.7058	3.92032	0.593322	1.20801	3.22425	3.23643	3.0846	3.11242	2.89719	3.11098	0.492897	0.136905
HexCer	0.0805584	0.0720884	0.058799	0.075465	0.0845577	0.121374	0.0915313	0.0938815	0.0885378	0.0857725	0.0852566	-1.06927	0.0164016	0.104654	0.104836	0.10511	0.103264	0.106336	0.10484	-0.979473	0.00109871
LPC	5.68304	5.34995	4.22033	5.35689	5.13239	4.64498	4.04829	4.24374	4.57834	4.85529	4.81132	0.682265	0.556604	3.68028	3.57376	3.62504	3.62377	3.58346	3.61726	0.55838	0.0421595
LPC O/P	0.0300963	0.0233753	0.0201468	0.0374176	0.0223693	0.0258713	0.0222412	0.0227323	0.0264142	0.0222863	0.0252951	-1.59696	0.00511304	0.0437674	0.0435785	0.0442182	0.0436066	0.0433174	0.0436976	-1.35954	0.000332755
LPE	0.0145696	0.010789	0.0096615	0.0123265	0.0112945	0.0104298	0.00973265	0.0116417	0.00979124	0.0112961	0.0111533	-1.9526	0.00149376	0.0400257	0.0387435	0.0398485	0.0388103	0.0387443	0.0392345	-1.40633	0.000645056
LPE O/P	0.00286643	0.00247862	0.00167283	0.002974	0.00196375	0.0019868	0.00195132	0.00232477	0.00158149	0.00236911	0.00221691	-2.65425	0.000469717	0.00344984	0.00366998	0.00360942	0.00349954	0.00356955	0.00355967	-2.44859	8.72069e-05
LPI	0.00231117	0.00200376	0.00194983	0.00160686	0.00178889	0.00183727	0.00146056	0.00199016	0.00141206	0.00254289	0.00189034	-2.72346	0.000355312	0.00129058	0.0013385	0.00142177	0.00137569	0.00718006	0.00252132	-2.59837	0.00260476
PC	57.4249	57.0407	52.5148	57.5113	57.4411	59.3195	61.5769	57.3644	57.9873	53.4231	57.1604	1.7571	2.5976	45.493	46.088	46.2322	46.4656	46.2223	46.1002	1.6637	0.365585
PC O/P	2.11644	2.01252	2.02223	3.69331	1.75776	2.91741	2.20049	1.94155	2.08338	1.55394	2.2299	0.348286	0.623859	2.16947	2.22319	2.24928	2.2512	2.26323	2.23127	0.348553	0.0375088
PE	0.0602392	0.0618794	0.0579062	0.0732648	0.0512712	0.0494681	0.0585456	0.0754961	0.0675123	0.0741456	0.0629729	-1.20085	0.00931808	0.184283	0.187789	0.193582	0.194155	0.195995	0.191161	-0.718601	0.0049211
PE O/P	0.190425	0.18037	0.1539	0.259785	0.12815	0.18843	0.163024	0.177781	0.125349	0.163742	0.173096	-0.761714	0.0379802	0.316263	0.328368	0.333347	0.332161	0.334133	0.328854	-0.482997	0.0073785
PI	0.195871	0.16535	0.131588	0.173149	0.18886	0.143185	0.148483	0.184042	0.16421	0.184073	0.167881	-0.774998	0.0213384	0.11583	0.116832	0.116742	0.117191	0.0958435	0.112488	-0.948895	0.00931784
SM	9.17437	11.3048	9.64814	11.895	12.6526	17.2512	10.9752	12.3357	12.5113	15.0895	12.2838	1.08933	2.40775	9.22854	9.26024	9.31087	9.30395	9.43508	9.30773	0.968844	0.0786907
TG	16.4311	18.9588	26.7791	14.1323	15.4012	10.3318	14.807	17.0469	17.2233	18.2828	16.9394	1.2289	4.23616	34.1355	33.5544	33.4114	33.1793	33.5095	33.558	1.5258	0.353816

## Sheet: Table S9D
Table S9D. Univariate statistical analysis (Kruskal-Wallis) result followed by Bonferroni post-hoc correction of the abundance corrected average number of carbons within lipid subclasses
		pvalue					pvalue
FA	LPI	0.000227327			PI	Cer	0.000487129
	CAR	0.000227327				SM	0.000487129
	LPC	0.000227327				HexCer	0.000487129
	LPC O/P	0.000227327				DG	0.000487129
	LPE	0.000227327				PC	0.000487129
	LPE O/P	0.000227327				PC O/P	0.517331
LPI	CAR	0.000227327				PE	0.401881
	LPC	0.000227327				PE O/P	0.000487129
	LPC O/P	0.000227327			Cer	SM	0.000487129
	LPE	1				HexCer	1
	LPE O/P	0.000227327				DG	0.000487129
CAR	LPC	0.000227327				PC	0.000487129
	LPC O/P	0.000227327				PC O/P	0.000487129
	LPE	0.000227327				PE	0.000487129
	LPE O/P	0.000227327				PE O/P	0.000487129
LPC	LPC O/P	0.000227327			SM	HexCer	0.000487129
	LPE	0.000227327				DG	0.000487129
	LPE O/P	0.00681981				PC	0.000487129
LPC O/P	LPE	0.000227327				PC O/P	0.000487129
	LPE O/P	0.000227327				PE	0.000487129
LPE	LPE O/P	0.000227327				PE O/P	0.000487129
					HexCer	DG	0.000487129
						PC	0.000487129
						PC O/P	0.000487129
						PE	0.000487129
						PE O/P	0.000487129
					DG	PC	1
						PC O/P	0.000487129
						PE	0.000487129
						PE O/P	0.000487129
					PC	PC O/P	0.000487129
						PE	0.000487129
						PE O/P	0.000487129
					PC O/P	PE	0.00925545
						PE O/P	0.000487129
					PE	PE O/P	0.0940159

## Sheet: Table S9E
Table S9E. Univariate statistical analysis (Kruskal-Wallis) result followed by Bonferroni post-hoc correction of the abundance corrected average number of unsaturations within lipid subclasses
		pvalue					pvalue
FA	LPI	0.000162376			PI	Cer	0.000303102
	CAR	0.000162376				SM	0.000303102
	CE	0.000162376				HexCer	0.000303102
	LPC	0.000162376				DG	0.000303102
	LPE	0.000162376				PC	0.000303102
LPI	CAR	0.000162376				PE	0.000303102
	CE	0.000162376			Cer	SM	0.000303102
	LPC	0.000162376				HexCer	0.000303102
	LPE	0.000162376				DG	0.000303102
CAR	CE	0.000162376				PC	0.000303102
	LPC	0.000162376				PE	0.000303102
	LPE	0.000162376			SM	HexCer	0.000303102
LPC	LPC	0.000162376				DG	0.000303102
	LPE	0.00308515				PC	0.000303102
LPC	LPE	0.000162376				PE	0.000303102
					HexCer	DG	0.000303102
						PC	0.000303102
						PE	0.000303102
					DG	PC	1
						PE	0.000303102
					PC	PE	0.000303102
