# Supplementary material for: Highly reliable LC-MS lipidomics database for efficient human plasma profiling based on NIST SRM 1950
Source: J Lipid Res. 2024 Oct 10;65(11):100671. doi: 10.1016/j.jlr.2024.100671 (PMC11607663; doi:10.1016/j.jlr.2024.100671)
Supplement: Supplemental Table S11 [file mmc11.xlsx]

## Sheet: Index
TABLE OF CONTENTS
Table S10. Abundance-corrected average number of carbon atoms from lipid chains within all lipid subclasses in healthy volunteers calculated with TFE results. Average of all individuals and standard deviation.

## Sheet: Table S10
Table S10. Abundance-corrected average number of carbon atoms from lipid chains within all lipid subclasses in healthy volunteers calculated with TFE results. Average of all individuals and standard deviation.
		Abundance-corrected average number of carbon atoms from lipid chains
	Lipid subclass	D01P	D02P	D03P	D04P	D05P	D06P	D07P	D08P	D09P	D10P	AVG	SD
Monoacyl	CAR	8.76	10.61	9.53	9.05	9.25	10.04	9.36	9.86	9.14	9.39	9.5	0.54
	FA	17.53	17.58	17.63	17.59	17.69	17.61	17.54	17.56	17.54	17.57	17.58	0.05
	CE	18.39	18.56	18.52	18.45	18.63	18.61	18.43	18.36	18.52	18.42	18.49	0.09
	LPC	17.16	17.04	17.15	17.22	17.18	17.16	16.99	17.12	16.87	17.1	17.1	0.11
	LPC O/P	16.76	16.73	16.78	16.74	16.84	16.75	16.81	16.81	16.75	16.76	16.77	0.04
	LPE	18.61	18.74	18.62	18.45	18.53	18.81	18.55	18.46	18.67	18.45	18.59	0.13
	LPE O/P	17.21	17.21	17.3	17.37	17.3	17.33	17.24	17.23	17.18	17.18	17.26	0.06
	LPI	18.47	18.56	18.53	18.46	18.47	18.46	18.47	18.36	18.48	18.38	18.46	0.06
Diacyl	Cer	41.43	41.59	41.39	41.38	41.36	41.39	41.24	41.35	41.39	41.46	41.4	0.09
	HexCer	41.34	41.45	41.48	41.34	41.29	41.29	41.29	41.31	41.31	41.42	41.35	0.07
	SM	38.55	39.15	38.91	38.58	38.81	39.14	38.53	38.7	38.9	39.1	38.84	0.24
	PC	35.4	35.54	35.64	35.48	35.75	35.64	35.43	35.44	35.54	35.45	35.53	0.12
	PC O/P	36.47	36.98	36.96	36.55	37.14	36.7	36.73	36.5	37.08	36.55	36.77	0.25
	PE	37.1	37.42	37.19	37.23	37.5	37.45	37.27	37.18	37.51	37.19	37.3	0.15
	PE O/P	37.42	37.66	37.54	37.48	37.79	37.67	37.61	37.44	37.69	37.43	37.57	0.13
	PI	36.96	37.24	37.15	37.17	37.21	37.11	37.02	37.03	37.22	37.02	37.11	0.1
	DG	35.46	35.59	35.59	35.63	35.64	35.7	35.28	35.16	35.59	35.24	35.49	0.19
Triacyl	TG	52.17	52.27	52.1	52.41	52.99	52.7	52.11	52.31	52.39	52.57	52.4	0.28
AVG = Average
SD = Standard deviation
