# Supplementary material for: Highly reliable LC-MS lipidomics database for efficient human plasma profiling based on NIST SRM 1950
Source: J Lipid Res. 2024 Oct 10;65(11):100671. doi: 10.1016/j.jlr.2024.100671 (PMC11607663; doi:10.1016/j.jlr.2024.100671)
Supplement: Supplemental Table S12 [file mmc12.xlsx]

## Sheet: Index
TABLE OF CONTENTS
Table S11. Abundance-corrected average unsaturation degree from lipid chains of each subclass in all healthy volunteers calculated with TFE results. Average of all individuals and standard deviation.

## Sheet: Table S11
Table S11. Abundance-corrected average unsaturation degree from lipid chains of each subclass in all healthy volunteers calculated with TFE results. Average of all individuals and standard deviation.
		Abundance-corrected average number of unsaturation from lipid chains
	Lipid subclass	D01P	D02P	D03P	D04P	D05P	D06P	D07P	D08P	D09P	D10P	AVG		SD
Monoacyl	CAR	0.34	0.43	0.36	0.34	0.37	0.44	0.35	0.36	0.34	0.41	0.37		0.04
	FA	0.87	0.96	0.92	0.91	1.06	0.95	0.93	0.93	0.89	0.92	0.94		0.05
	CE	2.31	2.49	2.44	2.37	2.62	2.57	2.37	2.26	2.45	2.34	2.42		0.11
	LPC	0.73	0.68	0.72	0.74	0.71	0.75	0.56	0.65	0.48	0.68	0.67		0.09
	LPE	2.14	2.23	2.1	1.93	1.99	2.38	2.03	1.95	2.13	1.89	2.08		0.15
	LPI	1.42	1.4	1.46	1.1	1.24	1.3	1.24	1.17	1.07	1.21	1.26		0.13
Diacyl	Cer	1.29	1.32	1.28	1.29	1.2	1.17	1.23	1.27	1.25	1.33	1.26		0.05
	HexCer	1.59	1.66	1.66	1.58	1.57	1.56	1.54	1.55	1.61	1.62	1.6		0.04
	SM	1.41	1.46	1.45	1.42	1.43	1.38	1.42	1.42	1.45	1.52	1.44		0.04
	PC	2.34	2.65	2.62	2.4	2.75	2.68	2.37	2.33	2.66	2.44	2.52		0.16
	PE	3.79	4.15	3.72	3.91	4.24	4.17	4.01	3.87	4.31	3.92	4.01		0.2
	PI	3.14	3.47	3.36	3.34	3.36	3.29	3.25	3.19	3.43	3.22	3.31		0.1
	DG	2.58	2.7	2.67	2.53	2.98	2.89	2.37	2.34	2.69	2.67	2.64		0.2
Triacyl	TG	3	3.21	3.1	3.08	4	3.54	2.98	3.08	3.21	3.48	3.27		0.32
AVG = Average
SD = Standard deviation
